# Supplementary material for: Total Extracellular Small RNA Profiles from Plasma, Saliva, and Urine of Healthy Subjects
Source: Sci Rep. 2017 Mar 17;7:44061. doi: 10.1038/srep44061 (PMC5356006; doi:10.1038/srep44061)
Supplement: Supplementary Tables [file srep44061-s1.xls]

## Sheet: Supplementary Table 1
Total Extracellular Small RNA Profiles from Plasma, Saliva, and Urine of Healthy Subjects
Ashish Yeri1, Amanda Courtright1, Rebecca Reiman1, Elizabeth Carlson1, Taylor Beecroft1, Alex Janss1, Ashley Siniard1, Ryan Richholt1, Chris Balak1, Joel Rozowsky2, Robert Kitchen2, Roger McCoy3, Matthew Anastasi3, Seungchan Kim4, Matthew Huentelman1 and Kendall Van Keuren-Jensen1*
1Neurogenomics Division, TGen, 445 N. 5th St., Phoenix, AZ 85004
3Arizona State University Sports Medicine, 323 E Veterans Way, Tempe, AZ 85281
4Integrated Cancer Genomics, TGen, 445 N. 5th St., Phoenix, AZ 85004
* Corresponding author
Supplementary Table S1. Number of input reads and their alignment to the human genome, human rRNA, discarded because they are too short < 15 nts, or unmapped to the human genome.
	SampleName	input	% reads too short, < 15nts	% reads mapped to Genome	% rRNA reads	% Unmapped
U= urine	B_004_BC01	8281897	31.69	64.2039	0.542026	3.56869
B= Plasma/blood	B_004_GC11	9980981	23.56	70.846	0.769504	4.82447
S= Saliva	B_005_BC01	6465770	51.51	42.6561	0.937212	4.89473
	B_005_GC06	5973856	4.09	79.3627	1.93743	14.6147
	B_005_GC07	6947073	50.29	36.1117	2.8414	10.7606
	B_005_GC12	2364707	2.17	91.18	1.1675	5.483
	B_006_BC01	5066511	3.23	90.0069	1.51566	5.25113
	B_006_GC06	5303338	29.22	66.9381	0.748397	3.09648
	B_006_GC07	11043694	39.44	50.2062	1.67454	8.67483
	B_007_BC01	7541478	1.15	95.6486	1.33351	1.86979
	B_007_GC05	11835814	47.66	44.7379	0.273568	7.32772
	B_007_GC10	3326560	10.77	63.672	1.76386	23.7905
	B_008_BC01	8087630	6.12	92.4906	0.517914	0.866756
	B_008_GC10	4273803	2.42	94.7749	0.609949	2.199
	B_010_BC01	1495789	27.4	67.0329	1.64188	3.92649
	B_010_GC02	10377554	2.07	95.8784	0.910311	1.14602
	B_010_GC07	14722575	2.21	96.118	0.627377	1.0439
	B_010_GC08	12463718	3.66	93.9802	1.35326	1.00319
	B_010_GC09	9020710	6.22	91.2135	0.609154	1.95292
	B_011_BC01	12470503	14.45	75.5385	2.06176	7.95228
	B_011_BC01	9890001	3.69	92.6438	2.02874	1.63306
	B_011_GC01	2516661	6.54	91.2039	0.707763	1.54951
	B_011_GC05	2043391	25.72	51.9365	4.06378	18.2807
	B_011_GC07	4604392	18.87	63.6865	4.391	13.0511
	B_011_GC11	9655600	5.02	92.4463	1.0468	1.4851
	B_013_BC01	10907910	4.13	94.181	0.765775	0.919049
	B_013_BC01	3872971	3.37	86.9623	2.25357	7.41704
	B_013_GC04	7595578	3.38	94.8552	0.551847	1.21167
	B_013_GC06	11109965	4.25	94.1789	0.646708	0.921056
	B_013_GC07	9292561	7.42	83.9565	2.33663	6.29063
	B_014_BC01	10202328	5.71	92.2043	1.19275	0.888248
	B_014_GC06	9878926	54.66	43.0302	0.253793	2.05526
	B_014_GC11	7960585	2.44	96.0906	0.614276	0.853103
	B_015_BC01	4764383	3.03	94.2911	0.432606	2.25026
	B_019_BC01	7991639	3.41	93.3661	0.773546	2.45301
	B_019_GC01	11133436	5.09	91.9433	0.880115	2.08795
	B_019_GC03	7187827	2.35	95.6322	0.746331	1.26933
	B_022_BC01	10395224	48.58	38.4511	1.70201	11.2655
	B_022_BC01	13357121	1.76	95.9182	0.76652	1.55877
	B_022_GC17	9948700	87.78	3.03913	0.0438751	9.14122
	B_024_BC01	6502751	17.07	55.7047	7.80814	19.4144
	B_024_GC01	8861745	4.69	92.3472	0.896618	2.06904
	B_024_GC02	12913928	5.38	92.8595	0.869309	0.893477
	B_024_GC04	7705011	2.81	94.2193	1.26444	1.70152
	B_024_GC05	44136890	23.4	59.7245	2.92658	13.9444
	B_024_GC06	14885832	3.21	93.8523	0.962573	1.97625
	B_024_GC07	4033408	2.11	94.923	0.740862	2.2268
	B_024_GC08	10496634	8.64	88.9574	0.802143	1.60269
	B_024_GC09	11770492	2.06	96.0613	0.658273	1.21918
	B_024_GC10	3310790	12.85	83.2565	1.59614	2.30099
	B_024_GC11	2998909	12.08	83.8048	1.4543	2.66217
	B_024_GC12	8099932	4.14	93.256	0.77792	1.82374
	B_025_BC01	8373188	4.46	93.2029	0.881982	1.45113
	B_025_GC03	7347921	10.65	84.0023	1.9948	3.35262
	B_029_BC01	8434312	5.62	93.0909	0.428452	0.862169
	B_029_GC03	12824553	4.37	93.9971	0.689958	0.945702
	B_030_BC01	5903549	4.95	93.5523	0.613631	0.883181
	B_030_GC02	8474553	5.54	92.1316	0.71782	1.61089
	B_030_GC03	9404787	4.43	93.0092	0.866622	1.69782
	B_030_GC07	7488032	5	91.7922	1.00498	2.20616
	B_031_BC01	4176472	2.08	96.7791	0.455432	0.682298
	B_031_BC01	8271559	3.68	91.2548	1.84085	3.22632
	B_031_GC01	8164996	4.39	94.017	0.597036	0.998065
	B_031_GC16	9420241	0.92	97.1073	0.706946	1.26866
	B_036_BC01	14333094	2.37	93.6345	1.26697	2.72615
	B_036_GC05	13022665	36.65	52.2815	2.34983	8.72047
	B_039_BC01	2863676	6.16	65.5385	18.5607	9.74517
	B_039_BC01	8149617	29.21	65.096	0.743704	4.9515
	B_039_GC06	2198952	2.38	95.4523	0.654812	1.50908
	B_039_GC09	4064748	2.16	95.2804	0.48591	2.0712
	B_042_BC01	13666257	9.4	43.2872	1.94591	45.3646
	B_044_BC01	4714723	9.62	80.5577	1.77516	8.0479
	B_044_GC16	4043770	4.67	76.7613	2.21222	16.353
	B_045_BC01	2291825	3.85	94.2564	0.690716	1.20214
	B_045_BC01	6415481	3.01	85.4867	0.861712	10.6454
	B_045_GC04	8473489	2.42	96.2265	0.362554	0.988212
	B_045_GC12	11148121	3.58	94.9951	0.407405	1.0191
	B_045_GC14	2173796	1.04	97.4242	0.453768	1.08267
	B_045_GC14_	7286800	1.61	93.3332	1.17831	3.87849
	B_046_GC10	7673099	3.52	83.7418	1.9908	10.7474
	B_046_GC11	9039372	12.83	85.3878	0.870326	0.914389
	B_046_GC17	15548670	14.96	79.1839	0.831968	5.021
	B_048_GC07	5341190	18.94	61.0203	1.88057	18.1608
	B_048_GC14	6406879	2.36	86.7398	4.0166	6.8802
	B_049_GC02	8966905	3.14	94.7035	0.781262	1.37154
	B_049_GC05	2472787	42.86	42.6023	2.35087	12.1833
	B_049_GC07	7306944	6.67	91.9597	0.373138	0.998229
	B_049_GC09	8933247	1.71	96.549	0.868676	0.874464
	B_049_GC10	8951247	2.59	95.6803	0.57468	1.15751
	B_049_GC11	4268995	4.53	93.214	0.736684	1.51869
	B_201_BC01	7068286	1.84	96.9929	0.584088	0.581117
	B_201_GC08	9317982	1.93	96.9142	0.346373	0.806226
	B_201_GC10	4505327	2.6	94.5718	0.556008	2.2704
	B_203_BC01	2747142	10	86.7049	1.2299	2.06389
	B_203_GC01	4206032	2.52	94.9345	0.411552	2.13429
	B_203_GC02	9642455	4.43	93.6234	0.850333	1.10121
	B_203_GC03	4038516	5.61	90.8642	0.831667	2.69247
	B_203_GC04	23346849	2.08	96.8322	0.423385	0.667508
	B_203_GC06	11133136	6.37	92.1921	0.593014	0.842745
	B_203_GC07	4336287	1.43	97.3724	0.507669	0.69345
	B_203_GC08	14490201	1.04	97.5646	0.542532	0.856054
	B_203_GC09	9208881	2.33	95.6598	0.580212	1.42832
	B_204_BC01	5704640	7.08	82.7744	3.07311	7.06854
	B_204_GC09	5615396	33.66	57.1437	1.4925	7.705
	B_205_BC01	4272621	2.28	94.649	0.890554	2.18021
	B_205_GC02	3367385	2.33	94.5243	0.716966	2.42446
	B_206_BC01	11799215	5.81	90.734	0.802621	2.6507
	B_206_GC06	6609209	2.17	96.1903	0.683758	0.954214
	B_206_GC08	8116932	3.9	94.4943	0.707952	0.901289
	B_206_GC09	11204088	1.15	96.7288	0.974725	1.14729
	B_206_GC10	18697125	3.34	94.4588	0.747131	1.4515
	B_207_BC01	7109619	1.82	96.6369	0.705621	0.840847
	B_207_GC03	69592265	1.82	96.2103	0.662058	1.31035
	B_208_BC01	7978650	5.08	93.1471	0.785922	0.990606
	B_209_BC01	4059730	3.47	93.9814	0.465622	2.08216
	B_210_BC01	12029762	3.03	95.5142	0.572189	0.879111
	B_211_BC01	10411158	3.59	94.5371	0.63625	1.24077
	B_212_BC01	14222286	5.04	87.2276	1.37108	6.36168
	B_212_GC11	23133530	2.48	95.6652	0.791483	1.05868
	B_213_BC01	5091745	1.6	96.8959	0.812983	0.69377
	B_213_GC04	2333524	5.89	90.1605	1.59827	2.34941
	B_214_BC01	10867456	2.33	95.652	1.1927	0.828437
	B_215_GC12	5136552	9.82	86.2109	1.38922	2.58115
	B_216_BC01	3599397	2.53	94.986	0.422098	2.06165
	B_216_GC07	5673312	3.84	95.0284	0.417939	0.716707
	B_217_BC01	14697912	4.06	91.5744	1.41677	2.95011
	B_218_BC01	10470182	2.88	94.5811	0.792097	1.74199
	B_218_GC10	9742452	3.19	94.7672	0.683935	1.35833
	B_219_BC01	4425042	7.75	87.5648	1.29226	3.39337
	B_219_GC02	10839858	13.01	80.348	3.61533	3.02265
	B_220_BC01	6597777	5.39	92.7219	0.930783	0.958399
	B_221_BC01	7908005	1.79	96.4956	0.6794	1.03786
	B_221_GC01	7969228	8.48	82.3741	4.92215	4.2203
	B_221_GC02	3744518	2.55	95.0068	0.480836	1.96565
	B_221_GC04	11731776	2.27	96.0889	0.722175	0.915684
	B_221_GC05	1864422	28.26	65.7472	1.63976	4.35009
	B_221_GC06	11423675	2.4	96.0312	0.756683	0.813363
	B_221_GC07	7190630	1.36	97.2198	0.654727	0.760907
	B_221_GC09	3242613	2.29	95.3056	0.424503	1.97526
	B_221_GC10	7130257	1.52	96.983	0.654773	0.846042
	B_221_GC11	13151583	1.91	96.2314	0.847776	1.01213
	B_222_BC01	9335637	1.75	96.5517	0.728606	0.968397
	B_223_BC01	6093644	0.72	98.1422	0.466338	0.670141
	B_223_BC01	22813739	1.56	97.0509	0.584915	0.802617
	B_223_GC08	25327547	1.43	97.2537	0.632706	0.685641
	B_224_BC01	4059751	48.31	46.2038	3.32052	2.16592
	B_224_GC06	10218378	1.53	97.307	0.468969	0.69327
	B_226_BC01	2878683	5.78	90.951	1.40596	1.85929
	B_226_GC01	7119574	6.12	91.6643	0.699719	1.51897
	B_226_GC08	9926379	7.71	90.4058	0.826334	1.05936
	B_226_GC11	11404411	2.44	95.7631	0.597655	1.20235
	B_226_GC12	16367456	3.16	94.1903	1.44586	1.20114
	B_227_BC01	10002779	4.8	92.2676	1.31264	1.62041
	B_227_GC01	3973419	2.25	94.5966	0.752652	2.39892
	B_227_GC04	9403444	1.93	96.372	0.595984	1.10166
	B_227_GC06	8621548	5.12	93.5239	0.566627	0.789533
	B_227_GC08	3662855	5.89	87.5921	1.15749	5.36213
	B_227_GC10	8327535	4.48	93.5275	0.644284	1.34952
	B_227_GC11	6799226	4.78	93.1756	0.54162	1.50285
	B_227_GC12	4005338	49.91	43.0661	1.87397	5.1536
	B_228_GC03	11657621	1.33	96.9064	0.650261	1.11775
	S_004_BC01	8678930	28.7	27.4691	13.2057	30.6253
	S_004_GC11	8846649	28.54	28.0258	1.3603	42.0718
	S_004_GC12	9619517	39.04	24.3759	3.92887	32.6591
	S_005_BC01	8837562	35.94	23.874	2.52096	37.6642
	S_005_GC07	15641750	7.48	38.1405	3.56129	50.8166
	S_006_GC07	11511985	30.84	29.0429	7.75987	32.3611
	S_006_GC11	9529049	2.93	40.2233	7.36805	49.4756
	S_007_BC01	22780365	3.94	34.328	7.61575	54.1135
	S_007_GC05	20170204	8.92	34.07	2.21756	54.7954
	S_007_GC10	8703711	29.77	34.2835	3.30279	32.6449
	S_011_GC07	74264323	15.91	33.4178	1.14772	49.5284
	S_013_BC01	13736883	6.86	32.311	17.6995	43.1335
	S_013_GC15	16353360	5.37	41.0835	13.4734	40.0775
	S_014_GC06	10690865	29.74	30.6926	1.86068	37.7084
	S_022_BC01	19322747	25.05	32.1281	2.18485	40.6409
	S_022_GC17	24867058	8.85	36.5056	2.83319	51.8114
	S_031_BC01	29174239	3.99	42.8918	7.85428	45.2636
	S_031_BC01	17521951	3.3	44.2309	1.31201	51.1597
	S_031_GC16	12718051	19.86	33.9651	7.19784	38.9771
	S_039_BC01	27184485	60.17	12.8429	1.61497	25.3699
	S_039_GC06	3793994	92.48	3.80754	0.0420665	3.66767
	S_042_BC01	35356627	6.19	39.6223	8.88593	45.3007
	S_044_GC16	13975389	7.45	36.1077	2.42878	54.0169
	S_045_BC01	14821249	3.02	33.2577	6.69581	57.0248
	S_046_GC07	12676756	25.47	24.8081	3.00709	46.716
	S_046_GC09	33700629	7.19	28.2521	5.41766	59.1411
	S_046_GC10	24891921	3.42	47.3269	6.41916	42.8362
	S_048_GC07	21900951	5.12	32.9377	5.01774	56.9197
	S_048_GC08	25752380	3.9	34.999	4.75857	56.3413
	S_223_BC01	17895129	4.85	34.0008	3.78955	57.3552
	U_004_BC01	8797805	27.25	61.5821	4.83965	6.32466
	U_004_GC12	10478786	19.11	40.4425	21.1449	19.3028
	U_005_BC01	8543434	25.45	53.1699	13.6353	7.74904
	U_005_GC07	16846785	9.73	75.2182	12.2091	2.84614
	U_006_BC01	20514838	3.57	91.708	2.57562	2.14807
	U_006_GC06	13133090	41.27	55.9852	0.761268	1.98683
	U_006_GC07	26789244	11.1	83.6348	1.26114	3.9999
	U_006_GC11	24705478	4.95	87.219	4.2246	3.60902
	U_007_BC01	19445531	3.51	91.9196	3.05612	1.51626
	U_007_GC05	12055401	14.79	78.9509	3.51247	2.74856
	U_007_GC10	14103783	5.7	86.6769	3.89583	3.72679
	U_008_BC01	12569449	4.3	86.4442	6.04451	3.20709
	U_008_GC06	11140957	6.42	89.5944	1.80267	2.18402
	U_008_GC08	8958744	5.07	90.2585	2.20551	2.47086
	U_010_GC03	16066247	17.21	71.791	6.01192	4.98519
	U_010_GC05	6519355	13.22	73.5412	5.51364	7.72417
	U_010_GC06	2748273	11.35	77.2304	7.61133	3.80341
	U_010_GC07	4972801	19.47	42.711	28.4844	9.33532
	U_011_BC01	14694682	1.58	90.4616	6.41809	1.53775
	U_011_GC03	7123557	3.88	89.0316	2.35107	4.7421
	U_011_GC05	14830610	5.35	75.8436	14.2808	4.52461
	U_011_GC06	27169547	11.82	70.3342	12.298	5.55009
	U_011_GC07	7230942	22.06	51.5091	10.0381	16.3923
	U_011_GC08	13273734	12.03	61.9909	16.1995	9.78361
	U_013_BC01	14248254	5.32	61.0858	30.4568	3.13343
	U_013_GC06	7010028	10.13	83.5478	2.55189	3.76633
	U_013_GC08	13716221	72.53	10.573	3.31656	13.5826
	U_013_GC15	20955021	6.34	83.0149	7.03972	3.60587
	U_014_BC01	11010361	44.93	40.4644	6.93521	7.67153
	U_014_GC02	11678377	4.64	88.999	2.05186	4.30425
	U_014_GC05	12848057	10.4	78.1985	7.74919	3.651
	U_014_GC06	13096274	29.88	63.4598	2.34159	4.32308
	U_015_BC01	15291588	6.55	85.1203	5.07215	3.26173
	U_019_GC02	7849004	27.83	67.3411	1.57144	3.25894
	U_019_GC03	5804584	7.65	82.1595	3.65694	6.53819
	U_019_GC05	7141933	15.61	75.0838	1.34601	7.95859
	U_022_BC01	13019598	31.78	58.0021	6.52026	3.69322
	U_022_BC01	8198932	11.54	58.3061	25.4085	4.74637
	U_022_GC02	3730016	8.57	87.9043	1.48227	2.04356
	U_022_GC03	17646205	2.93	88.921	5.82718	2.3218
	U_022_GC06	38489612	2.42	91.8041	4.15803	1.6151
	U_022_GC07	7948236	6.02	73.869	15.4346	4.67213
	U_022_GC08	2883358	10.48	68.8707	13.9124	6.73323
	U_022_GC17	15448110	4.35	78.6659	7.57062	9.41818
	U_024_GC02	7934932	19.97	68.9899	7.17452	3.8662
	U_024_GC03	14200643	56.74	8.51947	7.23219	27.5087
	U_024_GC06	9277401	29.88	58.7084	7.45029	3.96273
	U_024_GC07	4483549	19.35	63.6344	9.24917	7.76619
	U_024_GC08	1135386	40.53	33.5047	18.0568	7.90612
	U_025_GC03	3270221	8.85	87.4867	1.30667	2.35993
	U_025_GC06	13981934	2.59	90.7241	3.36285	3.32691
	U_025_GC07	6640535	11.33	83.9044	1.41234	3.35319
	U_025_GC08	7483983	12.28	78.6995	2.93277	6.08994
	U_029_BC01	2605844	44.01	36.4041	10.571	9.01378
	U_029_GC02	12387230	3.04	92.9152	1.47688	2.56356
	U_029_GC05	8162250	32.54	57.7677	5.36695	4.32128
	U_029_GC07	12499430	4.25	91.9486	0.902425	2.89912
	U_029_GC08	41951610	6.87	89.5579	1.1278	2.4408
	U_030_BC01	1573345	84.44	12.0174	1.3273	2.21878
	U_030_GC02	15335728	2.82	91.7528	3.02889	2.39796
	U_030_GC03	15921639	8.6	87.5841	1.46385	2.34907
	U_030_GC05	16908393	11.72	74.4452	7.8009	6.03155
	U_030_GC07	5877238	20.2	60.199	7.78978	11.8151
	U_030_GC08	4519717	32.7	53.8864	8.94642	4.46439
	U_031_BC01	28018578	11.01	74.9302	10.0233	4.03287
	U_031_BC01	14215708	2.16	86.4941	8.03533	3.31062
	U_031_GC16	7390538	7.36	65.7915	22.8925	3.95879
	U_036_BC01	13438393	1.65	96.6046	0.489642	1.259
	U_036_GC06	10955797	16.66	73.0204	5.40813	4.91086
	U_036_GC08	11972059	6.36	87.3034	3.09613	3.23563
	U_039_BC01	3035563	70.51	22.3868	1.40099	5.6995
	U_039_GC02	11540256	8.82	86.232	1.97491	2.96997
	U_039_GC06	14720836	44.81	41.9032	10.5819	2.70416
	U_039_GC07	8844343	8.76	86.4118	2.41869	2.41396
	U_042_BC01	11842066	7.78	54.6452	9.26305	28.3158
	U_045_BC01	19078667	2.31	92.7035	3.38974	1.59444
	U_045_BC01	20307075	1.47	95.3925	1.07837	2.05566
	U_045_GC06	7240601	88.15	7.05004	2.60396	2.19294
	U_045_GC07	10745446	11.55	60.1586	22.8128	5.47615
	U_046_GC07	9832087	31.84	63.5263	1.21936	3.41359
	U_046_GC09	10777665	6.38	47.9816	27.2372	18.3984
	U_046_GC10	7703655	6.94	81.9016	6.94525	4.21595
	U_046_GC11	18024913	5.73	60.3802	30.2343	3.65484
	U_048_GC07	10313655	8.36	86.1456	2.7913	2.70123
	U_048_GC08	12589918	11.87	82.9155	3.48667	1.72748
	U_048_GC14	26359998	4.37	87.5146	5.62816	2.48522
	U_049_BC01	66531840	8.89	36.8465	6.01797	48.246
	U_049_GC02	7104973	14.57	72.3018	5.63892	7.48816
	U_049_GC03	5823463	7.27	87.0704	1.05169	4.61188
	U_049_GC05	7424861	6	89.5113	1.18358	3.30467
	U_049_GC08	8769566	5.4	90.6881	1.01086	2.90498
	U_201_BC01	7877833	9.53	82.0956	1.94585	6.42696
	U_201_GC03	12104309	4.34	89.5004	3.8785	2.27939
	U_201_GC06	14643512	9.68	84.5295	2.7804	3.01402
	U_201_GC07	2300367	8.49	82.0581	3.02317	6.42871
	U_201_GC08	9141397	3.35	85.2685	8.31685	3.05984
	U_202_BC01	15312701	21.45	59.7562	10.427	8.36265
	U_202_GC02	4327810	11.72	67.3951	15.9844	4.90264
	U_202_GC03	5347544	16.42	56.8125	6.32675	20.442
	U_203_GC05	7296769	10.93	81.6761	2.52134	4.87753
	U_203_GC06	19351912	9.41	84.1027	3.7291	2.7547
	U_204_BC01	3114685	29.64	42.9709	17.0091	10.3753
	U_204_GC08	6668706	10.97	80.9914	2.2748	5.76832
	U_205_BC01	7131844	13.45	44.9275	34.9609	6.65964
	U_206_BC01	3893573	45.23	33.5782	8.74474	12.448
	U_206_GC07	9787612	11.63	79.6766	5.20965	3.48606
	U_207_BC01	8101964	34.94	31.5597	18.8157	14.6883
	U_207_GC03	11969088	5.39	72.879	16.8845	4.84322
	U_207_GC08	16892659	5.66	89.2922	1.98162	3.06688
	U_208_BC01	10200272	17.75	43.2322	12.0039	27.0101
	U_209_BC01	10669373	29.88	55.3171	9.98121	4.82585
	U_209_GC08	15100358	18.15	63.8579	13.7907	4.19938
	U_210_BC01	2750665	59.28	29.2912	3.82617	7.60605
	U_210_GC02	19497335	6	25.2226	16.5785	52.1943
	U_210_GC03	18120858	7.59	85.6175	2.87632	3.91789
	U_210_GC05	6070649	6.92	85.0091	4.6819	3.39035
	U_212_BC01	3734252	42.49	46.6392	2.98582	7.88718
	U_212_GC06	10614311	11.85	84.5907	1.54649	2.00835
	U_212_GC08	4151518	26.82	49.5908	10.2974	13.288
	U_213_BC01	9755757	44.19	32.8654	13.4626	9.48142
	U_213_GC02	2452845	16.36	71.5012	5.32818	6.81058
	U_213_GC03	3593758	8.69	76.4889	9.86694	4.95242
	U_213_GC05	1819517	5.27	89.95	1.92507	2.85631
	U_214_BC01	9931241	50.31	32.1543	8.67165	8.86398
	U_214_GC08	15901937	3.95	87.325	6.2708	2.45692
	U_215_BC01	5834080	89.7	6.41452	1.47048	2.41915
	U_215_GC08	12590727	13.89	58.4034	24.0411	3.66106
	U_216_BC01	14986855	4.7	86.7165	5.56292	3.02376
	U_216_GC03	12828150	9.85	83.1081	3.74573	3.30042
	U_216_GC05	5273656	21.12	54.8108	11.0187	13.0486
	U_216_GC06	9248254	11.81	66.643	10.4883	11.0568
	U_216_GC07	26107662	9.59	83.5267	3.18599	3.69582
	U_218_BC01	9422400	24.34	44.6102	27.3092	3.73988
	U_219_BC01	8384432	50.83	37.7056	6.16587	5.29845
	U_221_BC01	8197574	4.94	86.6639	4.25126	4.14813
	U_221_GC02	15167422	30.85	55.3769	6.34163	7.42844
	U_221_GC03	16786194	2.89	93.94	1.55108	1.61566
	U_221_GC05	4134476	40.19	33.8849	21.2207	4.70674
	U_221_GC06	14396049	14.3	75.1901	5.53464	4.97507
	U_221_GC08	6306764	11.32	68.0043	12.6251	8.04576
	U_223_BC01	18103367	1.67	92.3593	2.13216	3.84007
	U_223_GC02	8335083	5.96	84.7254	6.14696	3.17188
	U_223_GC03	1768665	87.69	10.3448	0.415681	1.55338
	U_223_GC05	8586318	21.12	65.7245	7.08231	6.0708
	U_223_GC07	7293228	4.89	89.3786	3.10281	2.62912
	U_223_GC08	16926238	44.5	32.2759	11.1132	12.107
	U_224_GC04	19491906	25.75	57.9333	10.1113	6.20596
	U_224_GC08	18604029	9.44	84.0487	2.65425	3.86175
	U_225_BC01	4020116	85.66	8.23019	0.936242	5.17856
	U_226_GC02	13603515	22.56	54.4248	18.9766	4.03877
	U_226_GC03	3488398	28.1	62.5066	4.16581	5.22782
	U_226_GC06	9508329	15.62	64.5253	14.6134	5.24604
	U_227_GC03	16478610	6.4	88.3484	2.03479	3.21721
	U_227_GC05	15145928	35.55	58.9724	3.13133	2.34159
	U_227_GC08	13143257	24.17	66.8878	4.84833	4.09646
	U_228_GC02	6372786	11.2	66.5621	17.5868	4.65073
	U_228_GC03	7746226	4.54	79.8377	11.6927	3.93195
	U_228_GC06	4632598	4.49	79.8965	10.3192	5.29329
	U_228_GC07	5420031	20.54	56.1937	19.1098	4.16112

## Sheet: Supplementary Table 2
Supplementary Table S2. Percent of reads assigned to each RNA biotype for each sample.
SampleName	% mature miRNA	% tRNA	% piRNA	% protein coding	% hairpin miRNA	% Mt_tRNA	% other non-coding RNA	% snoRNA	% snRNA	% VaultRNA	% YRNA	% Reads_shared_across_RNA_biotypes	% No gene feature	reads genome mapped		U= urine
B_004_BC01	14.0548	0.249299	0.404096	0.0307863	0.0197845	0.0277961	0.019051	0.00513418	0.000865101	0.0175277	65.7502	1.02035	18.3704	5317301		B= Plasma/blood
B_004_GC11	12.9023	0.182135	0.30189	0.0297407	0.0345914	0.0699889	0.0208878	0.00465273	0.000933374	0.018823	63.3253	0.775633	22.2877	7071124		S= Saliva
B_005_BC01	61.0772	0.533494	0.188866	0.103987	0.0428927	0.0246189	0.0809995	0.0498904	0.00391582	0.01802	26.0235	1.76734	10.0675	2758043
B_005_GC06	24.0571	0.160915	0.173022	0.0808266	0.0285593	0.0407297	0.0592279	0.0108205	0.00137102	0.0253321	58.1968	0.551106	16.5906	4741011
B_005_GC07	10.3554	1.48662	0.0177382	0.336946	0.0128353	0.0238768	0.474627	0.150715	0.0212061	0.00518195	12.3631	18.7498	55.8941	2508707
B_005_GC12	37.0846	0.181157	0.507295	0.0598291	0.0255085	0.0320016	0.0358975	0.0171603	0.00301465	0.0581131	53.9218	0.688453	7.37007	2156140
B_006_BC01	63.7699	0.241765	0.119819	0.0742949	0.0760053	0.0220604	0.0527827	0.0337265	0.00337704	0.00324547	26.3372	0.534734	8.69798	4560207
B_006_GC06	18.6447	0.328849	0.454851	0.036592	0.0388737	0.0427611	0.0240285	0.024113	0.00135213	0.00766207	71.5104	0.568486	8.30655	3549956
B_006_GC07	55.8408	0.847723	0.0541787	0.15864	0.0301914	0.022833	0.117826	0.0554412	0.00759295	0.00297586	22.7925	3.60517	16.4423	5544617
B_007_BC01	73.0597	0.191479	0.149529	0.0332025	0.0946583	0.0113956	0.0340204	0.129621	0.00347968	0.0052819	22.5219	0.416202	3.33583	7213316
B_007_GC05	11.5589	0.332553	0.00976376	0.117845	0.00987707	0.00532569	0.120867	0.00623219	0.000717646	NA	2.28493	8.67568	76.8677	5295092
B_007_GC10	37.6768	0.25032	0.224306	0.197631	0.03201	0.0178463	0.146689	NA	0.00287996	0.0108116	30.6313	1.64809	28.8161	2118086
B_008_BC01	7.83081	0.169913	0.174619	0.0444367	0.0108552	0.0169646	0.0361349	0.00188495	0.000561475	0.00660401	84.6874	0.736856	6.27531	7480298
B_008_GC10	26.6429	0.293248	0.840367	0.0321689	0.0397236	0.0256759	0.0197754	0.005308	0.00101222	0.0170597	60.2101	0.859772	10.9676	4050492
B_010_BC01	28.6231	1.96784	0.086469	0.259906	0.0233377	0.0270278	0.126861	0.0114694	NA	0.00598402	50.5492	2.79424	15.3191	1002671
B_010_GC02	22.4108	0.38065	0.790717	0.0337091	0.025317	0.0389755	0.0170958	0.00624131	0.000904538	0.0181812	71.0268	0.596322	4.6162	9949832
B_010_GC07	28.7529	0.207723	0.445932	0.0403645	0.0516499	0.0489434	0.0184297	0.0050809	0.000635996	0.0199703	64.9667	0.590091	4.80858	14151041
B_010_GC08	32.5582	0.412868	0.855343	0.0550565	0.0373588	0.0613911	0.0287875	0.0189953	0.00108423	0.0247921	58.7834	0.948902	6.16544	11713430
B_010_GC09	17.3709	0.100777	0.198563	0.0278679	0.0421847	0.0674274	0.0162735	0.00354881	0.000303837	0.0179142	75.5524	0.540659	6.04823	8228107
B_011_BC01	26.3415	0.320481	0.260945	0.0717819	0.0266085	0.242183	0.0499101	0.0153998	0.00159346	0.00400547	64.6396	0.591052	7.40866	9162477
B_011_BC01	51.6722	0.23243	0.157399	0.171199	0.0614011	0.0206687	0.135859	0.0142675	0.00452228	0.0010828	29.1601	2.01787	16.2775	9420027
B_011_GC01	10.8021	0.18612	0.0931908	0.0501026	0.0132009	0.0277089	0.0247463	0.0188647	0.000827781	0.00217837	78.5436	0.593606	9.62954	2295292
B_011_GC05	13.2496	0.339218	0.0122495	1.68601	0.166405	0.0212011	1.29835	NA	0.00593631	NA	10.0472	7.35009	65.7722	1061266
B_011_GC07	62.4566	0.461708	0.0292937	0.339622	0.0669423	0.0131975	0.2632	0.0213479	0.00624067	0.000477429	8.54529	3.26281	24.4487	2932376
B_011_GC11	30.813	0.272802	0.530245	0.0586473	0.0633637	0.0583672	0.033071	0.00620641	0.000829016	0.00524296	61.9434	0.687377	5.50102	8926249
B_013_BC01	8.84709	0.162549	0.143354	0.0417397	0.00835184	0.0377488	0.0179886	0.00292022	0.000506172	0.00202469	83.8728	0.472823	6.3748	10273183
B_013_BC01	34.213	0.291269	0.258817	0.0603915	0.0543049	0.0339962	0.0377967	0.0277908	0.00288003	0.00142517	50.7446	0.515287	13.7312	3368023
B_013_GC04	8.35083	0.190637	0.442552	0.015573	0.0173079	0.0148096	0.00945204	0.00648179	0.00037475	0.00322008	82.2969	0.57198	8.06993	7204797
B_013_GC06	29.5915	0.274035	0.959377	0.0333548	0.0540368	0.0356486	0.0207679	0.00613576	0.000582993	0.00558144	62.1674	1.07238	5.75947	10463247
B_013_GC07	10.1061	0.338657	0.471294	0.0463488	0.0128946	0.0157914	0.0649858	0.00323006	0.000371713	NA	80.5365	0.371201	7.9899	7801710
B_014_BC01	17.7752	0.341278	0.384076	0.0574148	0.0161795	0.0420113	0.0522484	0.0906773	0.00193473	0.00287021	73.8283	0.750347	6.62954	9406987
B_014_GC06	16.8956	0.172386	0.50335	0.0298759	0.0192664	0.0271471	0.0175492	0.00943326	0.000611633	NA	75.6267	0.551998	6.13559	4250918
B_014_GC11	10.553	0.175818	0.32051	0.0214527	0.0203285	0.0232045	0.0102492	0.00294142	0.000313751	0.00251001	82.651	0.387156	5.81037	7649375
B_015_BC01	21.3752	0.113058	0.200272	0.0309857	0.0314087	0.0332117	0.0194997	0.00467457	0.000244859	0.0043852	67.2729	0.54559	10.3335	4492388
B_019_BC01	40.6245	0.15261	0.180179	0.061918	0.0599479	0.025893	0.0537963	0.00536086	0.000670108	0.0031093	51.6535	0.427489	6.72822	7461483
B_019_GC01	18.2636	0.247137	0.0901876	0.0996049	0.120911	0.015142	0.0316321	0.0096811	0.000888981	0.0041616	63.2841	0.57479	17.1995	10236443
B_019_GC03	32.6148	0.262181	0.329698	0.0540452	0.0551508	0.0332273	0.0299103	0.00560092	0.000727392	0.00744849	61.2019	0.437759	4.92822	6873875
B_022_BC01	42.9084	0.110444	0.176383	0.0361461	0.0225025	0.0328522	0.0257417	0.00442557	0.000764913	0.00352797	53.1871	0.31658	3.14691	12811909
B_022_BC01	17.8247	0.654053	0.305974	0.12937	0.0632713	0.0414053	0.103801	0.0143105	0.004103	0.00980717	49.0337	3.34985	28.4173	3997074
B_022_GC17	7.62451	0.82453	0.112782	0.0317509	0.0496107	0.0360505	0.0413423	0.0208365	0.00132295	NA	54.6611	0.449142	36.113	302354
B_024_BC01	25.4629	0.353031	0.248734	0.641022	0.045109	0.0172816	0.648393	0.0333486	0.00234655	0.0101316	34.2548	1.36983	36.6318	3622340
B_024_GC01	30.223	0.215151	1.10625	0.0440639	0.0759815	0.0723156	0.0170219	0.00894475	0.0013075	0.0261011	60.6234	0.855605	6.70336	8183569
B_024_GC02	22.2973	0.269184	0.129021	0.083507	0.0133424	0.0166864	0.0401024	0.0103821	0.00094231	0.00904785	73.4347	0.478302	3.21064	11991803
B_024_GC04	30.5242	0.463786	0.611727	0.0423301	0.0604441	0.0523582	0.0190506	0.0115158	0.00125351	0.0188716	61.3136	0.598531	6.25001	7259605
B_024_GC05	55.4661	0.248853	0.0123139	0.497156	0.684982	0.0046471	0.351579	0.0258492	0.0034673	0.00157053	9.78281	1.59396	31.17	26360534
B_024_GC06	35.8385	0.240503	0.712592	0.0477142	0.0481436	0.0466978	0.0208579	0.00974898	0.00115241	0.0120538	55.1148	0.677425	7.19559	13970693
B_024_GC07	40.3956	0.270253	1.09593	0.0416076	0.0684579	0.05357	0.0160371	0.00929836	0.00154102	0.024813	47.1163	0.857852	9.98077	3828632
B_024_GC08	28.5625	0.294553	0.204015	0.0647388	0.0359838	0.0419062	0.0302543	0.0252529	0.00122088	0.00697187	62.823	0.920008	6.9574	9337529
B_024_GC09	48.802	0.294387	0.992165	0.046255	0.092227	0.0468033	0.0162202	0.00981703	0.00117627	0.019696	43.7565	0.734499	5.12125	11306886
B_024_GC10	22.0146	0.358904	0.517187	0.10216	0.0834407	0.0250685	0.0626168	0.0125161	0.00126975	0.00845291	58.8756	0.965772	16.8814	2756448
B_024_GC11	33.0944	0.385202	0.856985	0.108028	0.0495379	0.0532383	0.0557848	0.0114594	0.0011141	0.0122552	53.9254	1.05923	10.325	2513229
B_024_GC12	15.3824	0.115944	0.225493	0.0406822	0.0228101	0.0349896	0.0212479	0.00685759	0.000622214	0.00749304	75.8464	0.503781	7.7721	7553675
B_025_BC01	30.6661	0.297896	0.130599	0.0656454	0.0354944	0.0533056	0.0294975	0.00626597	0.000820086	0.00799584	61.8943	0.53617	6.2427	7804055
B_025_GC03	51.7783	0.655334	0.0386072	0.180804	0.0757077	0.0245123	0.118057	0.0321592	0.00264078	0.00127989	38.0388	0.983876	8.03124	6172423
B_029_BC01	24.0321	0.112691	0.260152	0.0230782	0.0504612	0.0321974	0.0106093	0.00440676	0.00044577	0.00590964	70.2719	0.550909	4.62678	7851576
B_029_GC03	25.2564	0.188101	0.27488	0.0338623	0.0364007	0.0339453	0.0201913	0.0151476	0.00175035	0.00579857	68.6889	0.705218	4.71946	12054705
B_030_BC01	18.9557	0.101034	0.303971	0.0291875	0.0436727	0.0330804	0.0197541	0.0274131	0.000615618	0.0177624	74.633	0.542432	5.27721	5522903
B_030_GC02	20.3154	0.114412	0.316596	0.0527297	0.0422913	0.0345042	0.0428677	0.00576351	0.000563543	0.0186097	72.1272	0.656297	6.25662	7807745
B_030_GC03	24.9206	0.162461	0.878669	0.0431675	0.036697	0.0260766	0.0266253	0.00837971	0.000480147	0.0248876	65.357	0.9142	7.57758	8747317
B_030_GC07	20.6145	0.261616	0.860793	0.0746061	0.0253294	0.0288793	0.0601446	0.0710271	0.00135304	0.0203683	67.9306	0.980806	9.04639	6873430
B_031_BC01	13.1784	0.245797	0.231571	0.0240973	0.0770667	0.0442608	0.0148443	0.00942613	0.000643253	0.0153886	81.4996	0.350672	4.29235	4041954
B_031_BC01	11.4304	0.179831	0.297965	0.0567818	0.018256	0.031173	0.0473358	0.00515355	0.00162953	0.0168915	72.6411	1.15719	14.088	7548195
B_031_GC01	30.4751	0.353352	1.34971	0.0407869	0.0666711	0.0308865	0.0214942	0.00466359	0.00104214	0.0449685	60.757	1.21518	5.60725	7676485
B_031_GC16	16.3005	0.206073	0.540035	0.0263672	0.0285972	0.0416059	0.0159056	0.00658086	0.000863601	0.0221148	73.3357	0.60815	8.84975	9147738
B_036_BC01	30.0724	0.138212	0.185102	0.0721198	0.0235159	0.0416446	0.0407057	0.050966	0.00344989	0.0171675	64.1738	0.527602	4.59919	13420720
B_036_GC05	82.2278	0.123729	0.00597787	0.133863	0.0223105	0.00290815	0.10017	0.00859227	0.00145408	0.00271721	4.30001	0.187987	12.8425	6808442
B_039_BC01	11.7386	1.83892	0.209984	0.353579	0.0254155	1.69772	0.230711	0.0149189	0.0132139	0.00532819	58.5501	2.55167	22.7348	1876809
B_039_BC01	16.6964	0.277489	0.589191	0.0506308	0.0146652	0.0595468	0.0317998	0.0101224	0.000885944	0.00885944	72.3276	0.728077	9.1946	5305073
B_039_GC06	29.6287	0.112914	0.0758951	0.0222969	0.0401153	0.0202006	0.00728936	0.00524071	NA	NA	61.8555	0.334548	7.81905	2098951
B_039_GC09	18.3729	0.114565	0.223966	0.0257171	0.0280409	0.050737	0.0103023	0.0145369	0.000413126	0.00356321	70.4589	0.495932	10.175	3872910
B_042_BC01	7.62689	1.69233	0.00850274	0.405461	0.00802943	0.0406712	0.364164	0.010227	0.00603475	0.00136923	14.4412	3.1199	72.2415	5915738
B_044_BC01	34.8941	0.208053	0.307524	0.135832	0.0510522	0.0529742	0.106264	0.0085833	0.00234329	0.00924153	44.5853	1.8625	17.7175	3798074
B_044_GC16	41.4808	0.197452	0.216878	0.104025	0.0433949	0.0273191	0.0908812	0.0160436	0.0036404	0.00386592	35.7865	0.625054	21.3659	3104051
B_045_BC01	26.1717	0.160588	0.654849	0.0312472	0.0387928	0.0256459	0.0174522	0.00699012	0.000694383	0.00699012	67.254	0.777801	4.8373	2160192
B_045_BC01	15.538	0.0986255	0.158851	0.038327	0.0258735	0.0604626	0.0285903	0.00763987	0.00114872	0.00333675	65.1827	0.429182	18.407	5484384
B_045_GC04	9.84574	0.131461	0.0982126	0.023756	0.017771	0.0362778	0.0118719	0.00210946	0.000282079	0.00237928	84.3778	0.316628	5.11581	8153741
B_045_GC12	17.463	0.176466	0.26179	0.0282054	0.0186116	0.0353913	0.0154483	0.00341826	0.00031161	0.0067421	75.3706	0.521852	6.08193	10590169
B_045_GC14	23.4131	0.443405	0.54364	0.0414204	0.037965	0.0570798	0.0304808	0.00935156	0.00141156	0.00748419	65.4409	0.655874	9.2951	6801002
B_045_GC14_	27.2462	0.333412	0.431438	0.0329587	0.0259703	0.0382	0.0219567	0.0385305	0.00103881	0.00887712	67.9256	0.482576	3.40121	2117803
B_046_GC10	18.3585	0.389941	0.131583	0.0632004	0.0319659	0.0470151	0.0456612	0.0253829	0.00277017	0.00431089	61.5363	0.580647	18.7579	6425592
B_046_GC11	31.1085	0.0966247	0.0511238	0.0298891	0.0328819	0.0573296	0.0189544	0.00691842	0.000712572	0.00124376	58.051	1.52553	9.00774	7718521
B_046_GC17	5.54812	0.15791	0.0154726	0.0918612	0.010242	0.0135233	0.0984402	0.00746423	0.00158381	0.000739113	73.6374	3.64227	16.7645	12312048
B_048_GC07	54.7583	0.190046	0.0754477	0.369016	0.0719806	0.0119354	0.267365	0.0255583	0.00383528	0.00254663	13.9829	1.37748	28.7588	3259211
B_048_GC14	11.4054	0.304284	0.239828	0.0700698	0.0297626	0.104025	0.0423046	0.0106706	0.0025192	0.0242923	69.7615	0.607614	17.3826	5557315
B_049_GC02	44.0789	0.584847	0.726392	0.0547812	0.0529088	0.0273082	0.0273317	0.0113519	0.00104805	0.0307349	47.7419	0.848213	5.78	8491970
B_049_GC05	53.7193	0.363277	0.0225921	0.397166	0.541736	0.00427162	0.253924	0.0419568	NA	0.0026579	10.9602	1.46384	32.08	1053465
B_049_GC07	10.8673	0.102047	0.0966598	0.0230079	0.0272344	0.0651393	0.0125606	0.00483671	0.000327408	0.00889954	82.6382	0.56277	5.58265	6719445
B_049_GC09	33.4101	0.377288	0.819296	0.0495074	0.0605568	0.0611597	0.0232001	0.00830148	0.00102029	0.0514089	58.0286	0.956166	6.11795	8624965
B_049_GC10	13.4605	0.18712	0.0926257	0.033008	0.0237957	0.0395699	0.0184831	0.00339771	0.000280224	0.00812649	80.3815	0.364816	5.36008	8564580
B_049_GC11	20.7756	0.331591	0.982484	0.0358857	0.0436006	0.0533008	0.0222904	0.0106803	0.000804162	0.0310356	66.9098	1.10557	9.65979	3979300
B_201_BC01	36.0716	0.234183	0.285994	0.0449259	0.0490684	0.0342633	0.0222004	0.0363054	0.000918939	0.0215732	57.7169	0.594728	4.85442	6855735
B_201_GC08	9.48063	0.0963851	0.142219	0.0198993	0.0187255	0.0651906	0.00900288	0.00673278	0.00036543	0.00870389	84.839	0.335177	4.9652	9030446
B_201_GC10	21.9098	0.167669	0.90993	0.025418	0.0400163	0.0201607	0.0198556	0.00751038	0.000727569	0.0253945	64.0161	0.942272	11.8793	4260767
B_203_BC01	19.0015	1.32067	0.826985	0.0851839	0.0306057	0.0183467	0.0533606	0.00902638	0.0012595	0.00843862	66.361	1.62613	10.6164	2381906
B_203_GC01	12.6129	0.131306	0.168421	0.0225396	0.0147259	0.0223643	0.0127724	0.00277988	NA	0.00663666	75.435	0.538521	11.0081	3992974
B_203_GC02	31.7759	0.290631	0.468442	0.0485622	0.0486841	0.055563	0.029144	0.00587089	0.000720015	0.0164607	61.6174	0.83	4.78819	9027590
B_203_GC03	14.6151	0.176969	0.0900106	0.0805817	0.0120723	0.0144431	0.040795	0.00528673	0.000654028	0.00313388	73.0605	0.638822	11.2322	3669567
B_203_GC04	18.2213	0.184781	0.225737	0.0349268	0.0135399	0.0247619	0.0179102	0.00301231	0.000433489	0.020719	77.2591	0.420582	3.5289	22607268
B_203_GC06	26.7109	0.277751	0.893474	0.0372959	0.0644104	0.0423524	0.0243962	0.0057678	0.00060406	0.0232368	64.9067	1.07726	5.91059	10263873
B_203_GC07	24.3058	0.185442	0.331167	0.0324938	0.0184495	0.0451881	0.0203678	0.0047367	0.000615771	0.0175732	70.8061	0.449181	3.76139	4222347
B_203_GC08	23.3328	0.165102	0.375857	0.0287042	0.0269146	0.0611432	0.0195299	0.00454118	0.000389042	0.0127252	72.3115	0.460328	3.16179	14137301
B_203_GC09	28.4174	0.321993	0.914907	0.0450665	0.0609249	0.0593016	0.0369841	0.00499478	0.000737865	0.0203764	62.8979	0.982303	6.19651	8809199
B_204_BC01	27.6466	0.209764	0.595153	0.0937954	0.0218552	0.0210505	0.0755615	0.0234012	0.00129183	NA	59.1788	0.7593	11.3373	4721982
B_204_GC09	15.7791	0.183711	0.0196332	1.13848	0.0399521	0.00838308	1.09155	0.00813377	0.00162052	NA	36.704	1.57343	43.4105	3208845
B_205_BC01	40.4182	0.28598	0.798418	0.0461178	0.0697083	0.0435213	0.0415184	0.0451286	0.00150841	0.0117953	47.5501	0.888404	9.74467	4043995
B_205_GC02	21.1951	0.228275	0.163305	0.0495759	0.03481	0.0846058	0.0191958	0.00552938	0.000691173	0.00835691	67.4608	0.467453	10.2569	3182996
B_206_BC01	17.2727	0.28588	0.210258	0.0530735	0.0231741	0.0278164	0.0320571	0.0042967	0.000523076	0.0133198	75.088	0.694804	6.28044	10705899
B_206_GC06	16.7357	0.218516	0.255827	0.0443419	0.021817	0.025718	0.0287853	0.00368074	0.000644916	0.0151634	77.2611	0.463034	4.88992	6357421
B_206_GC08	32.002	0.377521	1.25463	0.0476921	0.081864	0.0433766	0.0261276	0.0064928	0.000951755	0.0361015	59.3488	1.07509	5.67022	7670040
B_206_GC09	26.8232	0.300584	1.58187	0.0438936	0.0375084	0.0526963	0.0252178	0.00489039	0.00107035	0.0385879	65.1362	0.990405	4.92206	10837583
B_206_GC10	33.6086	0.309636	0.912181	0.0441196	0.0515597	0.0432646	0.0310343	0.00732118	0.00136458	0.0295735	57.1233	0.964301	6.83851	17661076
B_207_BC01	41.3713	0.221745	0.962024	0.0405064	0.0758022	0.0400261	0.0158212	0.00732114	0.000975181	0.0128229	51.1909	0.809983	5.2171	6870516
B_207_GC03	42.0432	0.436783	1.44613	0.0446808	0.388454	0.0465821	0.0167531	0.00562617	0.00112016	0.0153432	41.7162	1.07595	12.633	66954912
B_208_BC01	19.0809	0.208036	0.649378	0.0325086	0.0261845	0.0208157	0.0159852	0.00470944	0.000807333	0.0135497	73.3773	0.968288	5.58724	7431879
B_209_BC01	29.0642	0.111784	0.258715	0.0275725	0.0381612	0.0368245	0.0122923	0.00495362	0.000629031	0.00193951	60.6229	0.480606	9.29629	3815393
B_210_BC01	27.0671	0.0755605	0.189336	0.0436636	0.0177196	0.0138554	0.0289379	0.00570055	0.000713656	0.00591812	68.3792	0.336088	3.79347	11490129
B_211_BC01	49.9637	0.147454	0.110877	0.0392892	0.0700235	0.0320653	0.0172417	0.00642119	0.000538486	0.00391164	44.5199	0.369655	4.68734	9842408
B_212_BC01	62.248	0.196731	0.177684	0.0735303	0.495149	0.0182657	0.0509038	0.00611006	0.00183786	0.00375632	24.2683	0.375632	11.9625	12405763
B_212_GC11	23.7726	0.353626	1.18874	0.0322312	0.0217074	0.0159913	0.0172565	0.0144324	0.000944388	0.0104289	69.8415	0.69596	3.99456	22130736
B_213_BC01	13.0426	0.186311	0.525327	0.0267954	0.0281736	0.0321058	0.0223362	0.0910677	0.00125667	0.0171271	78.3742	0.690416	6.94819	4933691
B_213_GC04	15.0425	1.03236	0.0625024	0.245352	0.0270448	0.0523785	0.307426	0.239078	0.0139739	0.0059413	67.7041	0.975276	14.2686	2103918
B_214_BC01	19.3039	0.283022	0.459185	0.033093	0.0175951	0.0198173	0.0173354	0.00403081	0.000538724	0.0107456	74.4511	0.501706	4.8585	10394940
B_215_GC12	26.4604	0.413367	0.13127	0.145497	0.126505	0.015243	0.0835089	0.00422287	0.00119686	0.00490033	53.9878	0.891342	17.6518	4428269
B_216_BC01	41.9201	0.12422	0.137938	0.0284885	0.0562458	0.029249	0.0142442	0.0055573	0.000350988	0.0196846	48.996	0.463216	8.15333	3418924
B_216_GC07	16.152	0.15668	0.263909	0.026543	0.0274704	0.0486343	0.0108694	0.00376535	0.000426616	0.0180663	78.0717	0.61672	4.59215	5391260
B_217_BC01	74.765	0.171314	0.0543259	0.0482558	0.68492	0.0243991	0.0376908	0.00901964	0.000854414	0.00445038	16.1348	0.304714	7.60011	13459522
B_218_BC01	33.3164	0.118956	0.369642	0.0395342	0.0214282	0.0153997	0.0233166	0.00787655	0.000676575	0.0256291	61.0634	0.446863	4.49329	9902818
B_218_GC10	33.2104	0.228851	0.320016	0.0413424	0.0603619	0.0426855	0.0291141	0.0118601	0.00134306	0.0132681	55.2377	0.660666	10.0626	9232650
B_219_BC01	26.4987	0.136885	0.118174	0.071204	0.198489	0.0447509	0.0440541	0.00278725	0.000696814	0.00237433	55.2784	0.771321	16.7603	3874781
B_219_GC02	80.2967	0.669961	0.0254776	0.198425	0.0556512	0.00692339	0.0835284	0.0209309	0.0024915	0.00248002	12.2292	1.08392	5.29451	8709608
B_220_BC01	18.059	0.165261	0.71587	0.0262849	0.0487611	0.0360273	0.0152184	0.00697988	0.000686545	0.00670199	74.6813	0.739965	5.48604	6117587
B_221_BC01	42.425	0.313752	0.926853	0.0488279	0.0765967	0.0979442	0.0278212	0.00741723	0.00108769	0.00838698	49.2655	0.87087	5.88741	7630876
B_221_GC01	9.68876	0.549068	0.234684	0.163529	0.0225757	0.0450143	0.0699207	0.00499651	0.000944463	0.0114707	76.665	0.988046	11.529	6564576
B_221_GC02	12.8889	0.162247	0.137286	0.0269287	0.0229934	0.0590857	0.0135487	0.00401963	0.000477858	0.00390719	75.2447	0.503325	10.9111	3557545
B_221_GC04	26.845	0.268244	0.251523	0.0336824	0.0520539	0.101438	0.0153287	0.00441766	0.00054999	0.00812565	67.0523	0.388461	4.94028	11272938
B_221_GC05	80.2899	0.253384	0.0487026	0.0830474	1.49991	0.00775	0.0587369	0.0119105	0.00114211	0.000897369	4.77767	0.507584	12.2773	1225806
B_221_GC06	33.63	0.402587	0.889438	0.0391056	0.0647658	0.0961597	0.0229802	0.00545108	0.000674549	0.00805812	58.9497	0.843049	5.02238	10970297
B_221_GC07	30.8018	0.249989	1.054	0.0383223	0.0635128	0.119416	0.0188822	0.00575049	0.000858281	0.0101134	60.7557	0.755946	6.09607	6990714
B_221_GC09	30.3672	0.151437	0.157423	0.0294137	0.0429395	0.0889531	0.0195768	0.00721591	NA	0.00459489	59.3146	0.485084	9.28135	3090392
B_221_GC10	35.0217	0.305966	1.40259	0.0419659	0.0737946	0.108197	0.0236727	0.00605917	0.00120026	0.0106578	55.5764	1.10229	6.2859	6915140
B_221_GC11	19.5558	0.216301	0.659808	0.0291641	0.017636	0.0615046	0.0181259	0.00405343	0.000537296	NA	74.8018	0.465915	4.1356	12655957
B_222_BC01	16.2916	0.152634	0.592741	0.0316296	0.0310638	0.0223437	0.0200805	0.0487257	0.00144225	0.0121814	76.1178	0.613288	6.04288	9013716
B_223_BC01	16.7999	0.126496	0.523473	0.0224231	0.0287939	0.0251319	0.0106848	0.00341112	0.000601963	0.022791	75.1515	0.399452	6.81181	5980437
B_223_BC01	13.956	0.105126	0.246457	0.0269004	0.013938	0.0275598	0.0135089	0.00387969	0.000397454	0.0167021	81.6549	0.318961	3.59019	22140948
B_223_GC08	23.3638	0.184979	0.488597	0.036887	0.0195072	0.0213828	0.0188292	0.00319909	0.000637383	0.0182162	71.1956	0.428175	4.17875	24631974
B_224_BC01	64.9484	0.935301	0.49324	0.114674	0.12219	0.113767	0.0552843	0.0103958	0.00447818	0.00693052	25.6317	0.770194	6.74857	1875760
B_224_GC06	10.6544	0.107833	0.191981	0.0182034	0.0097353	0.050527	0.0091721	0.00195108	0.000291657	0.00919222	85.6641	0.302458	2.96563	9943192
B_226_BC01	40.6464	0.416394	0.773167	0.0721491	0.0700484	0.0704685	0.0452985	0.0115729	0.000954858	0.00981594	48.1282	0.946875	8.73947	2618191
B_226_GC01	26.745	0.306017	0.891634	0.0449885	0.0541517	0.0622576	0.0231378	0.00353963	0.000842768	0.0110786	64.5865	1.03492	6.2099	6526111
B_226_GC08	8.2367	0.170325	0.0551592	0.0614329	0.0131936	0.06813	0.027769	0.00379986	0.000557164	0.00312012	84.1151	0.834854	6.4016	8974020
B_226_GC11	14.5605	0.191718	0.245412	0.0322858	0.0112533	0.0475222	0.0163718	0.00236237	0.000503607	0.0164634	80.5185	0.362542	3.96472	10921222
B_226_GC12	23.6572	0.250237	1.18844	0.0403008	0.0345927	0.0881066	0.020718	0.00697302	0.0010573	0.0142704	67.373	0.872257	6.42423	15416555
B_227_BC01	38.0203	0.880433	0.619081	0.047089	0.0962042	0.0618897	0.0215617	0.00867886	0.00153857	0.0165018	53.8527	0.684698	5.66673	9229323
B_227_GC01	32.943	0.250644	0.558541	0.0359963	0.0566682	0.0739081	0.0224012	0.00524115	0.000532096	0.0159629	55.3497	0.568917	10.0773	3758720
B_227_GC04	35.7844	0.447602	0.955973	0.0416672	0.0657008	0.0674333	0.0260751	0.00663188	0.000849675	0.0223122	56.5047	0.725667	5.29963	9062288
B_227_GC06	18.5979	0.180859	0.127852	0.0353954	0.0446225	0.083788	0.0215051	0.00895426	NA	0.0176853	75.6166	0.43737	4.81168	8063205
B_227_GC08	19.2105	0.290334	0.237379	0.0575058	0.21821	0.0332568	0.0300152	0.00470644	0.00105973	0.0148985	34.2907	0.76743	44.7816	3208371
B_227_GC10	11.3999	0.156705	0.0876031	0.0350258	0.0231366	0.0403799	0.0190151	0.00337676	0.000603451	0.0087051	80.6309	0.474634	7.10203	7788535
B_227_GC11	20.042	0.231231	0.1754	0.0490275	0.0355946	0.0335584	0.0254608	0.00350422	0.000473543	0.0156111	73.3457	0.645108	5.3813	6335222
B_227_GC12	18.5742	1.37019	0.0412187	1.26885	0.0287546	0.0756546	1.14288	0.0265516	0.00434797	0.00197108	14.1812	9.40813	53.7729	1724944
B_228_GC03	27.0912	0.235851	1.53841	0.0325662	0.0338232	0.0324865	0.0189962	0.00707268	0.00121271	0.0087634	65.4403	0.991734	4.52752	11296983
S_004_BC01	3.63146	2.00824	0.0192112	0.811694	0.0180787	0.0490766	0.50314	0.013129	0.421765	0.0174914	0.458678	2.8352	89.1815	2384027
S_004_GC11	0.596287	0.319238	0.00532399	0.422168	0.0144796	0.017061	0.349851	0.00342833	0.0123016	0.000362999	0.0672356	0.946057	97.1905	2479343
S_004_GC12	3.94312	2.50213	0.0174852	0.810801	0.0247778	0.0713907	0.324244	0.0518159	0.168028	0.0102352	0.350301	2.16313	89.5277	2344842
S_005_BC01	2.09159	1.03551	0.0145506	0.555814	0.0156881	0.0251199	0.300301	0.0151667	0.304141	0.0119912	0.512399	2.09841	92.9606	2109880
S_005_GC07	0.644033	1.50597	0.050588	0.440508	0.0104093	0.0412683	0.271093	0.0173488	0.0585332	0.00288308	0.142193	2.98414	93.7941	5965840
S_006_GC07	6.17986	1.56248	0.0484834	1.04238	0.0143566	0.0177663	0.30427	0.00915234	0.289585	0.00978044	0.482382	2.46374	87.5426	3343409
S_006_GC11	2.37976	2.64387	0.0253333	1.53422	0.0120535	0.0624592	0.333403	0.0129406	0.167445	0.016828	2.02171	2.83673	87.9406	3832901
S_007_BC01	1.56962	0.56437	0.00979534	0.517068	0.00882348	0.0389767	0.310241	0.0123912	0.202173	0.00856772	0.194897	1.0234	95.5163	7820048
S_007_GC05	0.678843	0.9452	0.00557335	0.466954	0.00787254	0.123938	0.312253	0.0152503	0.0270082	0.00202271	0.248182	1.13688	95.9725	6871985
S_007_GC10	0.918921	0.873746	0.00814361	0.707924	0.0110257	0.127349	0.890234	0.0154159	0.108883	0.00375343	0.414218	1.6751	94.1811	2983935
S_011_GC07	1.39882	0.276092	0.017673	0.984314	0.0149048	0.0241765	0.743967	0.00700716	0.0756039	0.00120077	0.2088	2.05447	94.0979	24817487
S_013_BC01	2.69465	1.15628	0.0182944	0.875403	0.0120761	0.0316546	0.342974	0.00883176	0.444765	0.00511431	0.258442	1.79467	92.3279	4438528
S_013_GC15	5.29624	3.96591	0.048582	1.71585	0.0183671	0.0816249	0.617084	0.0402022	1.13617	0.0185011	0.932555	3.89006	82.2035	6718534
S_014_GC06	1.10752	2.07969	0.0180111	0.588272	0.0132569	0.257642	0.469966	0.0421479	0.0779264	0.0100265	0.47667	1.83576	92.9491	3281303
S_022_BC01	8.17725	0.16055	0.116236	0.176658	0.0706342	0.0535435	0.153027	0.00768359	0.161404	0.0111307	25.8469	0.504797	64.5325	6208037
S_022_GC17	1.62764	2.23462	0.0143977	0.486667	0.0112471	0.348837	0.344817	0.0381698	0.830393	0.00501219	0.911679	2.21159	90.8934	9077867
S_031_BC01	1.67547	0.955224	0.0115482	0.455141	0.00627087	0.0119095	0.122979	0.00178062	0.0515476	0.0202319	0.305169	1.24643	95.12	7750120
S_031_BC01	3.86692	4.46561	0.0425226	1.12449	0.0134976	0.212301	0.352903	0.0248215	0.401187	0.0191635	2.07475	4.72171	82.6629	12513358
S_031_GC16	1.609	0.832489	0.0150474	1.20958	0.0186587	0.0128481	0.887632	0.0057643	0.0371554	0.010672	0.370489	2.37843	92.48	4319695
S_039_BC01	0.607513	2.02166	0.00741847	0.225734	0.0091084	0.177471	0.174807	0.0307623	0.0816319	0.00627276	0.35411	0.748206	95.5367	3491284
S_039_GC06	2.53222	0.776004	0.0394578	0.042919	0.0145371	0.0249207	0.0214595	0.0117681	NA	NA	66.9073	0.786388	28.8333	144458
S_042_BC01	3.0827	2.89754	0.0382466	0.852596	0.0129202	0.117509	0.391467	0.0282602	0.620832	0.014562	4.16302	3.95999	83.7964	14009100
S_044_GC16	1.05043	1.31642	0.0181919	0.467639	0.0167849	0.707285	0.283223	0.0810908	0.0211843	0.0101859	0.757224	0.825314	94.3867	5046198
S_045_BC01	0.833523	1.87314	0.0131259	0.657348	0.00726284	0.0315061	0.191512	0.00803376	0.225574	0.00618762	0.630123	1.64077	93.8714	4929200
S_046_GC07	0.745373	0.658088	0.00553283	0.224079	0.00801306	0.0899561	0.171867	0.0146588	0.0989549	0.00101753	0.0612427	0.821561	97.0775	3144867
S_046_GC09	2.12529	1.88248	0.0202076	0.650982	0.0110596	0.234919	0.414089	0.0782574	0.220845	0.00302485	1.53716	2.21002	90.5357	9521147
S_046_GC10	1.26001	4.76348	0.0188021	0.271965	0.00910821	0.369736	0.187809	0.116098	0.0647167	0.00453288	0.447295	0.8445	91.6321	11780580
S_048_GC07	2.00878	0.790832	0.0157617	0.440969	0.0133358	0.285028	0.326297	0.0893027	0.0580287	0.00353496	0.163814	1.023	94.7352	7213666
S_048_GC08	1.13311	2.37011	0.0143014	0.34623	0.00802167	0.196958	0.223797	0.0401083	0.0735042	0.0101408	0.647547	1.42637	93.4859	9013086
S_223_BC01	1.74368	0.66538	0.00816831	1.61136	0.00989401	0.0102227	0.330644	0.00333635	0.158715	0.0107651	0.127258	2.10378	93.1833	6084490
U_004_BC01	2.46785	11.0066	0.0254713	0.136788	0.00751218	0.130402	0.115451	0.0213368	0.00413447	0.000461436	1.56694	52.0683	32.4346	5417871
U_004_GC12	5.20569	12.5744	0.0747779	0.827252	0.032587	2.31188	0.655398	0.294628	0.125086	0.0165413	5.52783	17.0847	55.24	4237884
U_005_BC01	5.23434	10.8052	0.0343861	0.339656	0.0141551	0.329001	0.376882	0.0282882	0.00865155	0.0038965	3.7979	43.9215	35.093	4542538
U_005_GC07	2.89935	16.4594	0.0320237	0.216606	0.00766265	0.158083	0.168578	0.0214254	0.0128868	0.00369322	3.74922	42.0675	34.1882	12671854
U_006_BC01	0.688975	10.9572	0.0494957	0.0578726	0.00279051	0.0337998	0.0481456	0.00549598	0.00222178	0.000271078	0.362767	62.875	24.9116	18813747
U_006_GC06	0.995487	14.2948	0.0283438	0.0175449	0.00637871	0.0331992	0.0216251	0.00850041	0.00346817	0.000380819	0.696816	53.8317	30.0549	7352583
U_006_GC07	0.562996	16.9794	0.0198437	0.0280829	0.00198615	0.0602362	0.0318722	0.0111046	0.00209773	0.000620394	0.827096	58.0002	23.4707	22405132
U_006_GC11	7.68769	37.8531	0.0184844	0.0573514	0.0097179	0.0452202	0.0678396	0.0615513	0.00600987	0.00332747	2.16345	25.4347	26.5287	21547876
U_007_BC01	1.11767	12.0135	0.0352406	0.0516721	0.00465474	0.0703582	0.0456858	0.00878918	0.00183504	0.00061541	0.128917	62.4185	24.0998	17874255
U_007_GC05	2.41314	15.7055	0.0209711	0.109163	0.00355122	0.0683663	0.095158	0.0119985	0.0049591	0.00242702	0.942597	55.8779	24.7295	9517853
U_007_GC10	0.7053	15.4367	0.0316653	0.134482	0.00224954	0.0372196	0.125729	0.00243768	0.00204504	0.000916176	0.288375	48.8549	34.3723	12224726
U_008_BC01	1.40001	10.5039	0.0184436	0.0677277	0.007602	0.0314112	0.0422712	0.00147254	0.00221802	0.00145414	0.643777	56.757	30.5194	10865562
U_008_GC06	1.53223	13.0592	0.0155285	0.0501018	0.00293538	0.0339723	0.050733	0.0102488	0.00355652	0.000771414	0.268412	54.3363	30.6271	9981673
U_008_GC08	1.20995	7.77567	0.0147415	0.0382388	0.00206529	0.023386	0.0370639	0.00630718	0.00278258	NA	0.262069	62.1411	28.4836	8086025
U_010_GC03	1.19064	14.0338	0.0188484	0.0676861	0.00457772	0.0371853	0.048803	0.00986638	0.00215881	0.00101438	0.279848	52.2714	32.0293	11534120
U_010_GC05	5.66455	7.27995	0.0258843	0.115092	0.0528115	0.0133906	0.0671198	0.00471382	0.00248206	0.0010846	0.417924	48.197	38.1287	4794412
U_010_GC06	6.6653	16.1181	0.0118728	0.154629	0.0427797	0.0280801	0.0768904	0.00749116	0.00301531	0.00193168	1.3584	44.7663	30.7585	2122501
U_010_GC07	20.1662	17.3988	0.04341	0.727471	0.0315452	0.100333	0.424166	0.0766973	0.0179384	0.00258953	5.59448	16.2885	39.0895	2123934
U_011_BC01	1.20841	16.4525	0.0299104	0.0666739	0.00426539	0.0529901	0.0281726	0.00303918	0.00194086	0.000315955	0.489865	59.8145	21.8456	13293048
U_011_GC03	0.525636	12.2326	0.0133865	0.046561	0.00113525	0.00923967	0.0453469	0.00260161	0.00167134	0.000346882	0.307526	56.615	30.1948	6342220
U_011_GC05	1.0973	13.5325	0.0213815	0.124768	0.00301385	0.0282804	0.0922825	0.00230262	0.00198256	0.00162695	1.68482	50.9708	32.4334	11248065
U_011_GC06	2.33696	12.6083	0.0981136	0.306141	0.00821058	0.0712892	0.383354	0.00935661	0.00774485	0.000826815	0.398148	46.3039	37.4577	19109482
U_011_GC07	11.1439	7.67203	0.020378	0.602347	0.0903722	0.0582077	0.520405	0.00749075	0.00550395	0.000912851	0.393143	17.092	62.3323	3724596
U_011_GC08	5.69957	10.6956	0.0287294	0.435267	0.0242207	0.0932976	0.380081	0.0140001	0.0109497	0.00307468	2.04997	33.8587	46.6757	8228511
U_013_BC01	11.6056	10.7705	0.0330665	1.27499	0.0332848	2.65117	0.98169	0.13114	0.0271725	0.00234384	2.51311	32.3883	37.5785	8703664
U_013_GC06	2.8867	11.3691	0.0209673	0.084689	0.00612971	0.0368124	0.0897942	0.00411493	0.00194648	NA	0.423974	52.1484	32.9183	5856725
U_013_GC08	4.25276	1.47537	0.176043	1.88979	0.10164	1.60563	1.57784	0.0616462	0.00917108	0.00717137	8.97766	9.5813	70.1666	1450211
U_013_GC15	2.36041	13.8287	0.0298923	0.109251	0.00611068	0.118345	0.12468	0.00636936	0.00677176	0.00111521	0.733218	48.6287	34.0362	17395782
U_014_BC01	4.8792	10.6885	0.0381346	0.904725	0.025857	1.03345	0.691899	0.0496714	0.0180236	0.000830476	0.883537	31.5525	49.2119	4455276
U_014_GC02	1.33675	15.3071	0.0139893	0.0453258	0.00176069	0.0204163	0.0348482	0.00308843	0.00237645	0.000317502	0.575717	52.1143	30.5394	10393641
U_014_GC05	3.13749	16.6865	0.0262865	0.096835	0.00682791	0.0830398	0.0789192	0.00509605	0.00468797	0.000756445	0.516045	45.9754	33.3693	10046991
U_014_GC06	0.761629	16.4048	0.0424745	0.132285	0.00306827	0.0576353	0.114501	0.009277	0.00330892	NA	0.267746	50.4626	31.7364	8310875
U_015_BC01	3.12905	12.5276	0.0208355	0.111537	0.00644579	0.0920772	0.0906636	0.00523192	0.00286565	0.00103716	1.24023	51.5764	31.1874	13016253
U_019_GC02	15.1997	11.2386	0.0340358	0.0580255	0.027206	0.0602202	0.0430982	0.0122408	0.00295141	NA	0.644127	46.2801	26.379	5285605
U_019_GC03	0.522183	10.24	0.0328579	0.0411406	0.00417277	0.0193122	0.0221639	NA	0.000650029	NA	0.590226	49.4378	39.0824	4769017
U_019_GC05	9.33542	10.143	0.0444387	0.0329141	0.105549	0.020252	0.0262567	0.00389748	0.00234968	0.000149186	0.787328	44.0948	35.3654	5362438
U_022_BC01	7.33573	16.3734	0.0473174	0.505201	0.0140153	0.524508	0.301581	0.0101873	0.00719593	0.00320052	0.955072	34.5079	39.3912	4780478
U_022_BC01	6.02275	8.90071	0.0358995	0.453345	0.0250674	0.894348	0.419088	0.0399516	0.00945489	0.00368132	0.747056	42.2286	40.1985	7551644
U_022_GC02	0.55608	16.8338	0.0154323	0.0319015	0.00405631	0.0137243	0.0350123	0.00109795	0.00128094	NA	0.206872	51.6782	30.6183	3278846
U_022_GC03	0.850612	16.5823	0.0138868	0.038665	0.00130647	0.0120386	0.016385	0.00072015	0.000828491	0.00144667	0.178215	56.0794	26.2211	15691182
U_022_GC06	0.993096	16.0297	0.0186953	0.03059	0.00388566	0.0242649	0.0173595	0.00165841	0.000696193	0.000257535	0.217589	51.6476	31.0124	35335038
U_022_GC07	1.90064	18.2247	0.0634444	0.176282	0.00635295	0.0551838	0.0644663	0.00364486	0.00250371	0.00517774	2.21779	43.1932	34.0603	5871284
U_022_GC08	1.08627	15.8303	0.0300133	0.199115	0.00579115	0.0246753	0.162807	NA	0.00236682	0.00256825	1.31343	41.0885	40.2425	1985789
U_022_GC17	0.950224	12.712	0.0296814	0.141758	0.00342319	0.0875218	0.0882295	0.00984168	0.00345611	0.00169514	1.09437	50.3054	34.5563	12152398
U_024_GC02	6.899	15.2812	0.0176826	0.157116	0.0147782	0.0587473	0.140438	0.0154358	0.0072338	0.00182672	1.37517	43.696	32.323	5474298
U_024_GC03	4.11367	8.63525	0.696798	1.61396	0.0470318	0.987502	0.921873	0.0112413	0.0059513	0.00967086	10.7509	17.4443	54.5122	1209820
U_024_GC06	3.45014	13.754	0.015147	0.194322	0.00855577	0.131366	0.149616	0.00940033	0.0024786	0.000587521	1.54931	47.7286	32.9974	5446616
U_024_GC07	20.0677	8.11053	0.0436721	0.30609	0.0194527	0.226527	0.282922	0.0973334	0.0139498	0.00445133	4.03515	34.4835	32.277	2853081
U_024_GC08	35.3996	8.14073	0.0281277	0.645097	0.0233959	0.378541	0.33096	0.0252361	0.012618	NA	4.95836	15.0877	34.8896	380408
U_025_GC03	0.864381	13.3526	0.0135617	0.0379237	0.00108353	0.0315274	0.0348828	0.00541767	0.00167773	NA	0.366934	56.31	28.974	2861007
U_025_GC06	1.99979	15.2742	0.0135593	0.0474104	0.00284588	0.0114545	0.0433347	0.00910525	0.00341348	0.000204967	0.663359	51.71	30.2178	12684986
U_025_GC07	0.496437	15.5082	0.0211246	0.0430928	0.00265628	0.0125635	0.0349803	0.00326651	0.00174094	0.000161531	0.222464	48.6605	34.9889	5571700
U_025_GC08	2.49431	11.0419	0.0270805	0.0881516	0.0197288	0.0240413	0.0722938	0.00397293	0.00212229	0.000237697	0.405375	47.5285	38.2792	5889855
U_029_BC01	0.954848	4.99129	0.0821182	1.18223	0.0114902	0.187849	0.980674	0.00590323	0.0107523	0.00305703	2.99273	35.5596	52.9409	948633
U_029_GC02	1.13454	16.2189	0.0193925	0.0187669	0.00417911	0.0178286	0.0195489	0.00285848	0.00103392	NA	0.204255	52.6313	29.7217	11509614
U_029_GC05	2.4651	10.1823	0.0227564	0.152445	0.00555656	0.169411	0.0609525	0.00218445	0.00226928	0.0010392	0.383	57.2039	29.3308	4715147
U_029_GC07	0.901815	10.0106	0.0144261	0.0300878	0.00126163	0.021935	0.0247628	0.00288	0.00179239	NA	0.340623	61.6335	27.0122	11493049
U_029_GC08	0.646174	17.0338	0.0164994	0.0683825	0.00240611	0.0197786	0.0668681	0.00188443	0.00186048	0.000141066	0.393005	52.5969	29.1463	37570997
U_030_BC01	1.47825	2.69258	0.0343779	1.94209	0.0486579	0.139098	1.90771	0.10948	NA	0.00423113	1.97646	22.1732	67.3875	189075
U_030_GC02	0.926603	12.6268	0.0124796	0.0320874	0.00459101	0.0282852	0.025947	0.00428542	0.00222444	0.000703577	0.230418	58.0725	28.0305	14070964
U_030_GC03	1.09579	14.2804	0.0157908	0.0156474	0.00252423	0.00704921	0.0106993	0.00149159	0.00140554	0.000143422	0.157593	70.5295	13.8799	13944822
U_030_GC05	5.02789	10.8977	0.0249931	0.187258	0.0163575	0.0520597	0.166864	0.0150626	0.0071738	0.00142205	1.01526	45.5964	36.9702	12587479
U_030_GC07	5.55768	11.3255	0.0222722	0.363224	0.025353	0.105228	0.323512	0.0316842	0.0165628	0.00166759	0.668392	35.3846	46.143	3538041
U_030_GC08	6.77931	14.1187	0.0171216	0.220898	0.00640522	0.120714	0.125107	0.0150687	0.00624098	NA	0.431285	52.335	25.8048	2435515
U_031_BC01	3.00014	8.87293	0.0328162	0.0671533	0.00529451	0.0140536	0.0403717	0.000650632	0.001163	0.00158591	1.84022	55.3656	30.7491	12295746
U_031_BC01	2.95658	17.4932	0.0272025	0.206836	0.00962639	0.28299	0.137361	0.0628264	0.0198434	0.00333423	2.27576	42.3731	34.1307	20994374
U_031_GC16	1.19099	22.1366	0.0398573	0.188551	0.00563514	0.0663672	0.118132	0.00705421	0.00616986	0.00902857	3.017	46.3994	26.8064	4862344
U_036_BC01	0.530654	9.14644	0.0119934	0.0112848	0.000916646	0.0231627	0.00891997	0.00285008	0.00103219	NA	0.159997	63.4658	26.6361	12982105
U_036_GC06	3.46487	24.55	0.0194751	0.139326	0.00805004	0.0684878	0.0796129	0.00310001	0.00330002	0.000600003	3.38614	39.5454	28.7228	7999963
U_036_GC08	1.07293	9.86664	0.0128492	0.0583907	0.0014734	0.0288365	0.0432548	0.00207615	0.00163605	0.00125335	0.607816	61.8578	26.4403	10452014
U_039_BC01	0.807871	28.3179	0.0128023	0.0478248	0.00882919	0.00765197	0.0388484	NA	NA	0.00103007	0.443373	35.717	34.5942	679564
U_039_GC02	2.06784	12.129	0.0167916	0.0359548	0.00804913	0.0286593	0.0266094	0.00572784	0.00208011	NA	0.561912	52.4929	32.6196	9951388
U_039_GC06	4.03788	15.9058	0.0716868	0.329237	0.0119478	0.39906	0.255183	0.0213504	0.0174272	0.00278836	4.57036	39.8872	34.4692	6168503
U_039_GC07	3.94074	13.7897	0.0162773	0.0455999	0.0076545	0.0420671	0.0298722	0.00242066	0.00290479	0.000366369	1.09038	55.1521	25.8737	7642559
U_042_BC01	0.464587	10.0349	0.0238599	0.234024	0.0112809	0.138909	0.167807	0.0247716	0.00768028	0.000463598	0.603079	35.5431	52.7121	6471121
U_045_BC01	0.505172	13.9344	0.0158687	0.0126268	0.000412979	0.0124307	0.00747493	0.000221976	0.000304572	0.00025295	0.167159	57.433	27.9093	19371426
U_045_BC01	0.660981	13.2527	0.0324427	0.0230514	0.0029005	0.0319621	0.0178271	0.00440447	0.00165097	0.00076329	0.584663	60.9669	24.4178	17686591
U_045_GC06	0.689176	1.77759	0.013713	2.71693	0.0188064	0.322451	1.89455	NA	0.0047016	NA	0.0662141	10.8997	81.4992	510465
U_045_GC07	3.49368	15.2326	0.0502606	0.30062	0.00878671	0.0761412	0.120616	0.00278452	0.00535247	0.0108596	4.83552	42.6515	33.183	6464309
U_046_GC07	0.510826	12.7713	0.0250722	0.109751	0.00276979	0.0306918	0.11838	0.0162665	0.00746082	NA	0.656408	54.4849	31.2614	6245964
U_046_GC09	2.74388	4.14548	0.0391778	1.49251	0.0136136	0.509485	1.01537	0.0787423	0.0219287	0.00164369	0.222613	18.126	71.5708	5171298
U_046_GC10	0.91533	10.2806	0.0254223	0.304767	0.00423177	0.156544	0.300123	0.048594	0.0318096	0.00101436	0.946949	51.3955	35.5801	6309419
U_046_GC11	1.39335	13.8678	0.0427896	0.229559	0.00625719	0.139551	0.181762	0.00434604	0.00422659	0.00480545	3.74852	51.4165	28.9535	10883476
U_048_GC07	0.506002	20.3613	0.0280255	0.0270688	0.00139565	0.0274965	0.0231633	0.00122682	0.00205971	0.000630293	0.486204	52.0423	26.4888	8884755
U_048_GC08	1.14114	20.8608	0.0348118	0.0567775	0.00410001	0.0643261	0.0426382	0.00393716	0.00228949	0.000239487	0.182681	48.7009	28.8965	10438990
U_048_GC14	1.1106	12.0224	0.0268241	0.135689	0.00350256	0.204128	0.0953927	0.0203825	0.00652395	0.000524517	0.509926	61.6547	24.2056	23068846
U_049_BC01	4.1715	1.30685	0.0231698	1.91969	0.015554	0.0214729	0.467345	0.00769743	0.424464	0.0118174	0.912804	7.84476	82.81	24514672
U_049_GC02	2.68432	7.711	0.0303094	0.123651	0.0240801	0.0407629	0.106715	0.0176756	0.0047109	0.00153786	0.341053	47.5973	41.2904	5137025
U_049_GC03	2.24364	11.7357	0.026802	0.0295434	0.00851984	0.0206093	0.0333694	0.00788875	0.00347105	0.000157775	0.350832	49.8566	35.6737	5070515
U_049_GC05	2.10185	13.0838	0.0187027	0.0177999	0.00433337	0.0177247	0.0129399	0.00102316	0.00112848	0.00021065	0.319316	53.6247	30.7901	6646090
U_049_GC08	9.82714	14.0176	0.0192633	0.0433927	0.00518046	0.0116686	0.0391301	0.00684022	0.00269082	0.000213757	0.512225	50.0462	25.4529	7952956
U_201_BC01	1.95547	7.7759	0.0269353	0.0759971	0.018462	0.0132202	0.0656838	0.00324708	0.00088135	0.000278321	0.933551	50.1989	38.9187	6467352
U_201_GC03	1.11475	16.2177	0.013523	0.0343567	0.00124615	0.0242121	0.0221168	0.00272306	0.00143999	NA	0.392047	53.1499	29.024	10833404
U_201_GC06	1.89867	16.3711	0.0236062	0.0566162	0.00363546	0.0249796	0.0475114	0.00391014	0.00240748	NA	0.313772	49.0863	32.1605	12378083
U_201_GC07	1.61593	8.92676	0.0259584	0.051281	0.0149923	0.0479965	0.0417453	0.00656906	0.00121845	0.000476786	0.272033	50.69	38.2944	1887638
U_201_GC08	1.37417	16.3894	0.0262485	0.064287	0.00387441	0.0564355	0.0361269	0.00496489	0.00177043	0.00168062	2.81186	47.8984	31.3258	7794735
U_202_BC01	1.46265	7.31415	0.0309389	0.539393	0.00816368	0.0778555	0.483307	0.0142618	0.0064151	0.00104915	1.59608	40.6069	47.8394	9150289
U_202_GC02	3.63972	11.905	0.0530045	0.290016	0.00699413	0.50824	0.17715	0.0539302	0.0864666	0.000651414	0.321113	50.2728	32.6745	2916732
U_202_GC03	6.24254	0.954387	0.0423624	1.63097	0.0326523	0.223628	1.54924	0.0131662	0.0535207	0.000460818	0.420003	1.99129	86.798	3038075
U_203_GC05	4.19508	10.7106	0.022048	0.0736277	0.0147994	0.0192962	0.0635433	0.0157055	0.00307062	0.000469821	0.605851	52.9622	31.3004	5959713
U_203_GC06	1.56032	14.5092	0.0160241	0.101865	0.00255599	0.0219779	0.101939	0.00465117	0.00433167	0.00146232	0.435852	51.8946	31.3371	16275476
U_204_BC01	0.579793	3.43415	0.038628	1.78406	0.0139718	0.0957854	1.67774	0.0109085	0.0132247	0.00134488	0.87208	12.6561	78.7569	1338409
U_204_GC08	3.79332	13.1945	0.0283647	0.207792	0.0153488	0.016219	0.188814	0.0130159	0.0073689	NA	1.22862	40.7238	40.5618	5401080
U_205_BC01	6.98602	21.6809	0.0325203	0.752242	0.0445671	0.160666	0.463148	0.0209103	0.0181015	0.0062731	5.8435	20.0199	43.9296	3204156
U_206_BC01	1.13822	1.26175	0.0484936	2.08545	0.0184337	0.25723	1.85859	0.00871966	0.00619555	0.003289	1.28531	10.4279	81.5533	1307390
U_206_GC07	6.72236	10.4623	0.0182986	0.129257	0.0100789	0.107688	0.101443	0.00648848	0.00215428	NA	0.324104	52.8679	29.2407	7798432
U_207_BC01	4.60574	2.59957	0.390777	1.74399	0.0202584	0.202936	1.32755	0.0152916	0.010403	0.00809555	3.65982	11.692	73.6151	2556959
U_207_GC03	1.12403	12.976	0.0233522	0.113379	0.00497538	0.0847764	0.0420271	0.00298064	0.00138715	0.000985905	0.874188	55.128	29.619	8722951
U_207_GC08	1.61417	11.1136	0.0184104	0.0326177	0.00413025	0.0291968	0.027798	0.00633128	0.00135907	0.000145852	0.322385	55.7324	31.0919	15083833
U_208_BC01	8.64828	2.45641	0.0151254	1.36308	0.0211574	0.129258	1.09166	0.0307724	0.0223593	0.00181414	0.840718	8.02272	77.3173	4409802
U_209_BC01	4.54967	9.62457	0.0231617	0.340106	0.00591326	0.0995088	0.290546	0.00804813	0.00715013	0.000779398	3.58571	48.0512	33.397	5901989
U_209_GC08	1.50958	9.35486	0.018812	0.1397	0.00535116	0.078297	0.0807859	0.00533042	0.00480152	0.00150372	0.73679	64.8613	23.1949	9642775
U_210_BC01	2.92924	0.982371	0.0394686	1.65135	0.0250712	0.445201	1.50887	0.0476602	0.017252	NA	3.27825	4.33013	84.6758	805704
U_210_GC02	5.87694	4.88975	0.0798945	0.695564	0.0397338	0.179941	0.449394	0.00612071	0.00286717	0.0038229	0.857875	7.53315	79.3489	4917733
U_210_GC03	1.55085	9.12362	0.0931895	0.074491	0.00373196	0.13883	0.0680261	0.011067	0.0205419	0.000689672	0.484833	57.9799	30.4428	15514628
U_210_GC05	2.29415	9.36951	0.0212572	0.0759214	0.00592954	0.0570088	0.0631128	0.0163353	0.00323606	0.00100763	0.850889	55.8383	31.3967	5160603
U_212_BC01	0.905245	0.666733	0.0263547	2.58781	0.00574176	0.280255	2.24061	0.00574176	NA	NA	0.638656	5.21949	87.3906	1741627
U_212_GC06	1.51822	9.18126	0.010369	0.0483699	0.00233886	0.0261396	0.0437256	0.00218294	0.0015481	0.000311848	0.532136	60.767	27.8632	8978722
U_212_GC08	1.33521	7.92458	0.0465326	1.19649	0.00680017	0.0730533	1.12319	0.0207405	0.00641159	0.00131146	0.98962	20.5375	66.7018	2058771
U_213_BC01	3.91037	5.07281	0.0613174	1.69134	0.026573	0.605377	1.44002	0.0426352	0.0390797	0.00686156	9.76281	16.8139	60.4794	3206268
U_213_GC02	1.04093	9.13125	0.0285093	0.103261	0.0104914	0.030562	0.0937956	0.00307901	0.00285093	0.00125441	0.824489	48.6516	40.0686	1753813
U_213_GC03	12.7883	7.074	0.021682	0.109647	0.0228825	0.124162	0.0897838	0.0349968	0.00825807	0.00200085	1.03717	48.5242	30.1507	2748826
U_213_GC05	0.919802	14.8389	0.0171081	0.02499	0.00898173	0.0101426	0.027434	0.00158861	0.00213851	NA	0.263708	51.1136	32.7681	1636656
U_214_BC01	0.558478	2.42068	0.047067	2.0893	0.0144364	0.0864304	1.98016	0.00710859	0.00908145	0.00288101	1.30732	8.92967	82.5074	3193321
U_214_GC08	0.616	13.1272	0.0168943	0.0484288	0.000784943	0.0147267	0.0349912	0.00148347	0.00229722	0.000612111	0.386379	58.4872	27.2603	13886362
U_215_BC01	0.950757	0.227936	0.0264545	3.32177	0.100206	0.604979	2.78707	0.0916554	0.00855094	NA	0.173958	6.27906	85.3004	374228
U_215_GC08	1.86915	16.3186	0.0203579	0.277069	0.0111921	0.0683628	0.240229	0.010077	0.00843146	0.00322299	1.01139	46.3371	33.8115	7353413
U_216_BC01	1.19174	13.4043	0.0160741	0.0768078	0.00466295	0.0617263	0.062288	0.00700211	0.00388579	0.0017236	0.282678	54.7358	30.1449	12996074
U_216_GC03	1.36369	13.5453	0.0156455	0.0935727	0.00370501	0.01346	0.101452	0.00912653	0.00359246	0.00108805	0.490459	54.6067	29.746	10661228
U_216_GC05	5.07453	1.55549	0.0302366	1.77887	0.0163638	0.109945	1.66211	0.0415148	0.00916785	0.00390931	1.51387	6.90395	81.2636	2890535
U_216_GC06	12.7723	5.79836	0.0226015	0.485275	0.054792	0.158016	0.518033	0.0522933	0.0137913	0.00350461	1.58084	34.3382	44.1668	6163311
U_216_GC07	1.59738	12.4447	0.0153254	0.141758	0.00375111	0.0201221	0.122172	0.0159491	0.00355851	0.00090797	0.662942	54.0007	30.9665	21806876
U_218_BC01	38.8867	9.74598	0.0545755	0.685762	0.0695159	0.524153	0.442337	0.188707	0.0304519	0.00982549	17.3126	7.47518	24.5325	4203352
U_219_BC01	1.96027	3.05004	0.0649396	1.71826	0.0102486	0.286867	1.5645	NA	NA	NA	0.258841	23.0989	67.9214	3161398
U_221_BC01	2.77201	17.4773	0.0702247	0.0261953	0.0066579	0.0150753	0.0301787	0.000675643	0.00102754	0.000140759	0.359316	53.3954	25.8386	7104341
U_221_GC02	12.0391	6.96531	0.0247046	0.444325	0.062958	0.0898533	0.375081	0.019085	0.0104295	0.00133345	3.93107	31.4792	44.5085	8399249
U_221_GC03	1.21585	12.6185	0.0190691	0.0174584	0.00511131	0.005384	0.0137929	0.00172491	0.00102734	NA	0.261666	60.549	25.29	15768943
U_221_GC05	14.7311	9.56041	0.0443266	0.801019	0.0379024	0.119846	0.635705	0.00742345	0.00642414	0.00435414	3.5512	27.4796	42.9667	1400965
U_221_GC06	2.55917	8.96068	0.0145966	0.114602	0.0131924	0.0437622	0.110399	0.0068826	0.00783415	0.000369535	1.51676	54.2019	32.444	10824402
U_221_GC08	3.4764	14.2392	0.0154586	0.223346	0.0290986	0.135537	0.201755	0.033995	0.0133602	0.000559588	2.32789	48.6635	30.6346	4288868
U_223_BC01	0.888527	8.34948	0.0239531	0.0457532	0.00216505	0.0132415	0.0496586	0.00597483	0.00322366	0.000191386	0.248251	57.6502	32.7162	16720150
U_223_GC02	2.89417	8.39344	0.0162562	0.0888142	0.0164969	0.0384739	0.0669222	0.012971	0.00586242	0.00127444	0.75342	59.1648	28.5416	7061931
U_223_GC03	13.0884	6.44936	0.0754247	0.432872	0.741676	0.0125708	0.423034	NA	NA	NA	22.5864	23.2139	32.9535	182964
U_223_GC05	4.65525	6.83021	0.0304077	0.15576	0.026651	0.0551627	0.0923571	0.00134673	0.00170113	0.000673364	1.95407	51.0843	35.0873	5643311
U_223_GC07	1.59771	9.22498	0.0139447	0.0451478	0.0100789	0.0110607	0.0446876	0.00964933	0.0036511	NA	0.299344	59.7442	28.993	6518584
U_223_GC08	4.17871	6.26229	0.0315389	0.875346	0.0169867	0.0924567	0.732039	0.0214347	0.0127217	0.00221486	0.755835	31.6453	55.3064	5463095
U_224_GC04	2.34654	10.6611	0.0327037	0.235869	0.0131063	0.110651	0.102645	0.00180654	0.00367507	0.00164714	0.355623	51.2043	34.9172	11292302
U_224_GC08	1.41755	10.8827	0.0169412	0.103821	0.00794298	0.0301347	0.0891187	0.00410579	0.00124069	0.000332556	0.228524	53.5096	33.7022	15636453
U_225_BC01	3.16475	9.41628	0.074351	0.739883	0.626241	0.482375	0.410744	0.00695152	NA	NA	2.9683	22.1179	59.9324	330863
U_226_GC02	12.267	9.35861	0.0335509	0.36286	0.0229075	0.504803	0.270203	0.0560127	0.0207329	0.0011886	4.23907	41.0208	31.8258	7403682
U_226_GC03	3.33615	11.1059	0.0376982	0.520849	0.00958505	0.0490259	0.477006	0.0150884	0.00816335	NA	1.93274	37.7776	44.6944	2180478
U_226_GC06	5.16231	12.0299	0.0219061	0.492887	0.0127623	0.163725	0.496815	0.0583836	0.0199991	0.00132023	1.91432	39.0129	40.5982	6135280
U_227_GC03	0.801183	15.7667	0.0202011	0.0458355	0.0032146	0.011725	0.044393	0.00401138	0.00134628	0.000185457	0.232323	48.5991	34.4659	14558596
U_227_GC05	1.36184	10.2408	0.0211937	0.108543	0.00171296	0.0606029	0.0794007	0.012181	0.00557551	0.000335874	0.568366	57.1004	30.4293	8931914
U_227_GC08	0.974641	10.1807	0.0267994	0.151333	0.00287787	0.0886678	0.127638	0.00803072	0.00260487	0.000671123	0.590793	52.5202	35.3129	8791237
U_228_GC02	3.91666	21.9024	0.0218301	0.447021	0.0297747	0.155969	0.328983	0.00721382	0.00740241	0.00353619	7.83812	30.7547	34.5688	4241859
U_228_GC03	3.89953	13.7273	0.0219746	0.105249	0.00721168	0.153612	0.055268	0.0166871	0.00449517	0.0012289	3.19964	52.6266	26.1716	6184410
U_228_GC06	0.737122	15.4252	0.0240727	0.0700838	0.00302598	0.0189124	0.0484697	NA	0.00140492	NA	1.3498	48.7963	33.5213	3701285
U_228_GC07	12.1337	10.4131	0.0205206	0.663752	0.0264305	0.123452	0.586627	0.0266604	0.0120169	0.00203564	1.79981	36.7217	37.4481	3045718

## Sheet: Supplementary Table 3
Supplementary Table S3.Median and inter-quartile range (in parenthesis) of the percentage of reads mapping to various categories. The percentage for the category is calculated based on column 1 titles "Percentage based on".
The last three column are the p-values calculated by Wilcoxon two--sided rank sum test with continuity correction for pairwise comparisons between the three biofluids. P-values less than 2.2*10^-16 are denoted as such as they are effectively 0 when considered in the range of [0,1]
Percentage based on	Category	Plasma	Urine	Saliva	Plasma-Saliva p-value	Plasma-Urine p-value	Urine-Saliva p-value
	Total input reads	8,099,932 (4,764,383 - 10,496,634)	10,313,655 (7,057,500 - 14,775,723)	15,997,555 (10,896,145 - 24,345,384)
Total input reads	reads mapped to hg19	93.26 (85.49 - 95.51)	73.87 (56.09 - 86.32)	33.69 (28.45 - 36.41)	<2.2*E-16	<2.2*E-16	1.52772e-12
Total input reads	reads discarded rRNA	0.78 (0.61 - 1.37)	5.56 (2.59 - 10.37)	3.86 (2.27 - 7.33)	3.26062e-12	<2.2*E-16	0.141053
Total input reads	too short (<15 nts)	4.06 (2.33 - 7.08)	11.2 (6 - 23.36)	8.17 (4.92 - 28.66)	3.23044e-05	9.36204e-16	0.611728
Total input reads	Unmapped	1.7 (1 - 3.39)	4.1 (3.02 - 6.48)	45.28 (38.03 - 53.47)	<2.2*E-16	<2.2*E-16	2.79693e-16
	Reads mapped to hg19	6,990,714 (3,979,300 - 9,337,529)	6,467,352 (3,963,974 - 11,270,183)	5,506,019 (3,296,829 - 7,802,566)
Reads mapped to hg19	mature miRNA	24.92 (16.74 - 33.41)	2.07 (1.1 - 4.22)	1.65 (1.06 - 2.65)	<2.2*E-16	<2.2*E-16	0.240594
Reads mapped to hg19	tRNA	0.24 (0.17 - 0.33)	11.33 (8.94 - 14.67)	1.41 (0.8 - 2.2)	1.34887e-13	<2.2*E-16	1.53166e-15
Reads mapped to hg19	piRNA	0.26 (0.14 - 0.61)	0.03 (0.02 - 0.03)	0.02 (0.01 - 0.02)	2.25474e-15	<2.2*E-16	0.000700165
Reads mapped to hg19	protein coding	0.04 (0.03 - 0.07)	0.13 (0.05 - 0.45)	0.57 (0.44 - 0.87)	3.78912e-15	2.13539e-14	2.90197e-06
Reads mapped to hg19	hairpin	0.04 (0.02 - 0.06)	0.01 (0 - 0.02)	0.01 (0.01 - 0.01)	1.42996e-12	<2.2*E-16	0.0193919
Reads mapped to hg19	Mt tRNA	0.04 (0.02 - 0.05)	0.06 (0.02 - 0.14)	0.07 (0.03 - 0.19)	0.00346969	8.70476e-06	0.642688
Reads mapped to hg19	oncRNA	0.03 (0.02 - 0.05)	0.1 (0.04 - 0.38)	0.33 (0.24 - 0.38)	4.77362e-14	<2.2*E-16	0.000268195
Reads mapped to hg19	snoRNA	0.01 (0 - 0.01)	0.01 (0 - 0.02)	0.02 (0.01 - 0.04)	0.000219739	0.956237	0.00225393
Reads mapped to hg19	snRNA	0 (0 - 0)	0 (0 - 0.01)	0.16 (0.06 - 0.29)	1.58756e-17	<2.2*E-16	2.82133e-16
Reads mapped to hg19	VaultRNA	0.01 (0 - 0.02)	0 (0 - 0)	0.01 (0 - 0.01)	0.193113	<2.2*E-16	2.33363e-10
Reads mapped to hg19	yRNA	62.9 (51.65 - 73.34)	0.73 (0.36 - 1.74)	0.45 (0.25 - 0.87)	<2.2*E-16	<2.2*E-16	0.0253502
Reads mapped to hg19	Reads shared across RNA biotypes	0.69 (0.5 - 0.98)	48.7 (35.46 - 53.73)	1.82 (1.02 - 2.34)	5.2176e-09	<2.2*E-16	<2.2*E-16
Reads mapped to hg19	Unassigned	6.96 (5.3 - 11.53)	32.92 (29.67 - 40.13)	92.95 (89.27 - 94.34)	<2.2*E-16	<2.2*E-16	5.92714e-16
		Plasma	Urine	Saliva
		p-value	p-value	p-value
	miRNA-tRNA	<2.2*E-16	<2.2*E-16	0.224366
	miRNA-yRNA	<2.2*E-16	1.88949e-15	6.25396e-06
	miRNA-piRNA	<2.2*E-16	<2.2*E-16	<2.2*E-16
	miRNA-protein_coding	<2.2*E-16	<2.2*E-16	4.78707e-08

## Sheet: Supplementary Table 4
Supplementary Table S4. List of miRNA consistently expressed in the three biofluids. Table gives the number of samples that had expresssion of at least 10 counts and the inter-quartile range (IQR).
	Plasma		Urine		Saliva
	Number of samples expressed in	Median (IQR)	Number of samples expressed in	Median (IQR)	Number of samples expressed in	Median (IQR)
mature_hsa-let-7a-2-3p	0	NA	0	NA	0	NA
mature_hsa-let-7a-3p	127	20.85 (11.64 - 28.91)	5	2.8 (1.05 - 4.8)	2	3.02 (1.66 - 5.98)
mature_hsa-let-7a-5p	161	15559.1 (7172.91 - 28045)	159	2434.81 (1519.18 - 3942.11)	30	1206.06 (1043.35 - 1547.27)
mature_hsa-let-7b-3p	125	15.26 (10.61 - 21.43)	13	2.41 (1.08 - 5.46)	11	8.11 (3.61 - 14.14)
mature_hsa-let-7b-5p	161	5593.99 (3890.96 - 8736.23)	159	951.59 (632.39 - 1319.55)	30	846.11 (637.28 - 1051.49)
mature_hsa-let-7c-3p	0	NA	0	NA	0	NA
mature_hsa-let-7c-5p	161	377.12 (206.17 - 679.34)	155	656.4 (409.76 - 1137.53)	30	244.87 (152.94 - 361.45)
mature_hsa-let-7d-3p	161	756.54 (578.48 - 942.59)	130	24.71 (14.52 - 43.82)	30	86.17 (52.44 - 124.05)
mature_hsa-let-7d-5p	161	2566.56 (1304.37 - 3550.97)	152	65.17 (43.47 - 93.02)	30	128.02 (82.6 - 170.11)
mature_hsa-let-7e-3p	16	4.83 (2.28 - 7.46)	0	NA	0	NA
mature_hsa-let-7e-5p	160	660.9 (246.99 - 1046.13)	157	340.92 (221.52 - 586.71)	28	37.34 (18.6 - 47.12)
mature_hsa-let-7f-1-3p	25	5.43 (2.81 - 8.15)	0	NA	0	NA
mature_hsa-let-7f-2-3p	134	18.83 (13.25 - 25.8)	1	1.01 (1.01 - 2.49)	0	NA
mature_hsa-let-7f-5p	161	24530.9 (11255.55 - 43177.47)	159	3729.67 (2070.85 - 6238.06)	30	1370.93 (997.34 - 1897.86)
mature_hsa-let-7g-3p	5	2.6 (1.22 - 4.51)	0	NA	0	NA
mature_hsa-let-7g-5p	161	5699.92 (2688.29 - 8337.49)	157	214.44 (156.45 - 270.07)	30	278.01 (228.65 - 336.89)
mature_hsa-let-7i-3p	102	13.13 (7.85 - 23.32)	0	NA	0	NA
mature_hsa-let-7i-5p	161	12768.38 (10637.36 - 16095.03)	158	534.01 (382.52 - 741.92)	30	246.41 (198.88 - 347.42)
mature_hsa-miR-1-3p	15	2.6 (1.24 - 5.21)	0	NA	0	NA
mature_hsa-miR-1-5p	0	NA	NA	NA	0	NA
mature_hsa-miR-100-3p	0	NA	0	NA	0	NA
mature_hsa-miR-100-5p	148	33.74 (20.56 - 56.45)	147	34.23 (22.69 - 49.53)	5	3.34 (1.12 - 8.25)
mature_hsa-miR-101-3p	161	2674.39 (1844.13 - 3509.17)	156	183.61 (105.99 - 258.91)	30	216.28 (163.29 - 267.05)
mature_hsa-miR-101-5p	68	9.11 (5.76 - 15.05)	0	NA	0	NA
mature_hsa-miR-103a-2-5p	5	2.99 (1.57 - 4.41)	0	NA	0	NA
mature_hsa-miR-103a-3p	161	8233.34 (6848.18 - 9054.7)	159	147.04 (115.9 - 187.89)	30	263.55 (201.45 - 345.74)
mature_hsa-miR-103b	161	7514.02 (6454.92 - 8237.75)	159	133.85 (101.82 - 173.64)	30	230.98 (181.25 - 310.28)
mature_hsa-miR-105-3p	0	NA	0	NA	0	NA
mature_hsa-miR-105-5p	0	NA	0	NA	0	NA
mature_hsa-miR-106a-3p	2	1 (1 - 1.66)	1	1.01 (1.01 - 1.01)	0	NA
mature_hsa-miR-106a-5p	138	22.8 (13.61 - 33.4)	8	2.3 (1.04 - 3.98)	0	NA
mature_hsa-miR-106b-3p	161	862.12 (588.66 - 1345.37)	65	8.61 (5.32 - 14.11)	29	20.18 (12.87 - 31.72)
mature_hsa-miR-106b-5p	160	340.26 (253.58 - 476.93)	9	2.5 (1.06 - 4.68)	24	15.9 (12.32 - 21.82)
mature_hsa-miR-107	161	2272.79 (1618.57 - 3391.97)	156	63.03 (45.78 - 104.45)	30	92.42 (65.33 - 141.85)
mature_hsa-miR-10a-3p	3	2.86 (1 - 4.5)	34	5.23 (2.12 - 8.93)	0	NA
mature_hsa-miR-10a-5p	161	3312 (2211.03 - 4326.85)	159	11933.49 (7920.46 - 17471.81)	30	80.33 (60.06 - 103.05)
mature_hsa-miR-10b-3p	9	1.67 (1 - 2.81)	35	5.46 (2.48 - 9.27)	0	NA
mature_hsa-miR-10b-5p	161	2278.05 (1365.63 - 3949.01)	159	59299.85 (38263.66 - 82933.15)	30	122.58 (69.51 - 225.68)
mature_hsa-miR-1178-3p	0	NA	NA	NA	0	NA
mature_hsa-miR-1178-5p	NA	NA	NA	NA	0	NA
mature_hsa-miR-1179	0	NA	0	NA	0	NA
mature_hsa-miR-1180-3p	111	17.14 (7.74 - 39.44)	58	7.52 (4.21 - 12.4)	0	NA
mature_hsa-miR-1180-5p	0	NA	0	NA	0	NA
mature_hsa-miR-1181	0	NA	0	NA	0	NA
mature_hsa-miR-1183	NA	NA	0	NA	0	NA
mature_hsa-miR-1184	NA	NA	NA	NA	0	NA
mature_hsa-miR-1185-1-3p	76	9.64 (3.87 - 16.89)	0	NA	0	NA
mature_hsa-miR-1185-2-3p	0	NA	0	NA	0	NA
mature_hsa-miR-1185-5p	8	2.01 (1.18 - 3.73)	0	NA	0	NA
mature_hsa-miR-1193	0	NA	NA	NA	0	NA
mature_hsa-miR-1197	16	3.34 (1.43 - 5.73)	0	NA	0	NA
mature_hsa-miR-1199-3p	0	NA	0	NA	0	NA
mature_hsa-miR-1199-5p	0	NA	NA	NA	0	NA
mature_hsa-miR-1203	NA	NA	NA	NA	0	NA
mature_hsa-miR-1204	0	NA	0	NA	0	NA
mature_hsa-miR-1205	NA	NA	NA	NA	0	NA
mature_hsa-miR-122-3p	1	1 (1 - 1)	0	NA	0	NA
mature_hsa-miR-122-5p	161	349.14 (171.31 - 666.47)	16	1.11 (1.11 - 2.15)	14	7.33 (1.89 - 25.17)
mature_hsa-miR-1224-3p	0	NA	0	NA	0	NA
mature_hsa-miR-1224-5p	16	1.64 (1.17 - 3.83)	0	NA	0	NA
mature_hsa-miR-1225-3p	0	NA	0	NA	0	NA
mature_hsa-miR-1225-5p	0	NA	0	NA	0	NA
mature_hsa-miR-1226-3p	6	2.75 (1.46 - 4.27)	1	1.02 (1.02 - 1.02)	0	NA
mature_hsa-miR-1226-5p	7	1 (1 - 1.06)	11	1.03 (1.03 - 1.98)	0	NA
mature_hsa-miR-1227-3p	4	2.25 (1.22 - 3.43)	1	1.01 (1.01 - 1.01)	0	NA
mature_hsa-miR-1227-5p	NA	NA	0	NA	0	NA
mature_hsa-miR-1228-3p	4	1 (1 - 1.31)	0	NA	0	NA
mature_hsa-miR-1228-5p	8	1.1 (1 - 2.11)	0	NA	0	NA
mature_hsa-miR-1229-3p	34	5.72 (2.72 - 8.93)	0	NA	0	NA
mature_hsa-miR-1229-5p	0	NA	0	NA	0	NA
mature_hsa-miR-1231	NA	NA	NA	NA	0	NA
mature_hsa-miR-1233-3p	8	3.42 (1.32 - 4.71)	0	NA	0	NA
mature_hsa-miR-1233-5p	0	NA	0	NA	0	NA
mature_hsa-miR-1234-3p	3	1.07 (1 - 1.98)	0	NA	0	NA
mature_hsa-miR-1236-3p	0	NA	NA	NA	0	NA
mature_hsa-miR-1236-5p	0	NA	0	NA	0	NA
mature_hsa-miR-1237-3p	2	1.88 (1 - 2.9)	0	NA	0	NA
mature_hsa-miR-1237-5p	0	NA	0	NA	0	NA
mature_hsa-miR-1238-3p	1	1.49 (1 - 2.22)	0	NA	0	NA
mature_hsa-miR-1238-5p	0	NA	0	NA	0	NA
mature_hsa-miR-124-3p	8	1.03 (1.03 - 1.03)	2	1 (1 - 1)	0	NA
mature_hsa-miR-124-5p	0	NA	0	NA	0	NA
mature_hsa-miR-1243	NA	NA	0	NA	0	NA
mature_hsa-miR-1244	0	NA	1	1.01 (1.01 - 1.01)	0	NA
mature_hsa-miR-1245a	0	NA	NA	NA	0	NA
mature_hsa-miR-1245b-3p	NA	NA	0	NA	0	NA
mature_hsa-miR-1245b-5p	0	NA	0	NA	0	NA
mature_hsa-miR-1246	161	123.92 (67.41 - 254.63)	155	399.1 (175.54 - 723.18)	30	5221.82 (2586.52 - 9538.96)
mature_hsa-miR-1247-3p	4	1.05 (1.05 - 1.05)	9	1.05 (1.05 - 3.41)	17	15.84 (2.82 - 37.14)
mature_hsa-miR-1247-5p	12	1.23 (1 - 2.42)	0	NA	0	NA
mature_hsa-miR-1248	0	NA	0	NA	0	NA
mature_hsa-miR-1249-3p	55	7.53 (4.13 - 11.97)	0	NA	8	4.26 (1.35 - 10.68)
mature_hsa-miR-1249-5p	0	NA	NA	NA	0	NA
mature_hsa-miR-1250-5p	1	1.19 (1 - 1.58)	0	NA	0	NA
mature_hsa-miR-1251-3p	0	NA	NA	NA	0	NA
mature_hsa-miR-1251-5p	0	NA	0	NA	0	NA
mature_hsa-miR-1252-3p	NA	NA	NA	NA	0	NA
mature_hsa-miR-1252-5p	0	NA	0	NA	0	NA
mature_hsa-miR-1254	93	11.35 (7.92 - 18)	0	NA	0	NA
mature_hsa-miR-1255a	35	4.78 (1.91 - 8.3)	0	NA	0	NA
mature_hsa-miR-1255b-5p	18	2.81 (1.55 - 5.16)	0	NA	0	NA
mature_hsa-miR-1256	1	1.22 (1 - 2.22)	NA	NA	0	NA
mature_hsa-miR-1258	0	NA	0	NA	0	NA
mature_hsa-miR-125a-3p	45	6.85 (4.74 - 10.32)	11	2.3 (1.07 - 4.92)	0	NA
mature_hsa-miR-125a-5p	161	1282.48 (902.34 - 1747.64)	158	284.36 (188.66 - 477.51)	29	110.03 (84.8 - 163.93)
mature_hsa-miR-125b-1-3p	18	2.82 (1.49 - 5.29)	9	2.07 (1.03 - 3.75)	0	NA
mature_hsa-miR-125b-2-3p	122	15.64 (10.22 - 31.21)	151	42.68 (30.26 - 61.16)	15	10.98 (3.49 - 14.54)
mature_hsa-miR-125b-5p	157	31.36 (22.16 - 52.35)	152	54.86 (35.69 - 81.88)	28	31.18 (22.43 - 48.51)
mature_hsa-miR-126-3p	161	2094.03 (1370.23 - 2888.55)	14	1.79 (1.09 - 4)	2	3.05 (1.94 - 4.42)
mature_hsa-miR-126-5p	161	10586.55 (6774.49 - 14984.19)	47	6.1 (2.89 - 12.68)	12	8.15 (4.5 - 15.25)
mature_hsa-miR-1260a	157	126.07 (75.43 - 232.32)	53	6.65 (2.75 - 12.58)	13	9.43 (4.51 - 13.9)
mature_hsa-miR-1260b	157	129.13 (88.45 - 226.88)	46	5.55 (2.43 - 11.43)	6	5.51 (2.34 - 9.39)
mature_hsa-miR-1261	0	NA	0	NA	0	NA
mature_hsa-miR-1262	0	NA	0	NA	0	NA
mature_hsa-miR-1263	NA	NA	0	NA	0	NA
mature_hsa-miR-1264	0	NA	0	NA	0	NA
mature_hsa-miR-1265	0	NA	0	NA	0	NA
mature_hsa-miR-1266-3p	NA	NA	NA	NA	0	NA
mature_hsa-miR-1266-5p	0	NA	1	1.01 (1.01 - 1.03)	0	NA
mature_hsa-miR-1268b	0	NA	NA	NA	0	NA
mature_hsa-miR-1269a	0	NA	20	1.07 (1.07 - 4.52)	0	NA
mature_hsa-miR-1269b	0	NA	3	1.02 (1.02 - 1.72)	0	NA
mature_hsa-miR-127-3p	161	2910.07 (1337.81 - 5826.18)	99	12.9 (6.58 - 28.75)	17	12.72 (4.83 - 17.7)
mature_hsa-miR-127-5p	77	9.42 (4.11 - 26.86)	2	1.02 (1.02 - 1.02)	0	NA
mature_hsa-miR-1270	7	3.13 (1.79 - 5.1)	1	1.02 (1.02 - 2.35)	0	NA
mature_hsa-miR-1271-3p	NA	NA	NA	NA	0	NA
mature_hsa-miR-1271-5p	18	4.1 (1.72 - 6.87)	0	NA	0	NA
mature_hsa-miR-1272	NA	NA	NA	NA	0	NA
mature_hsa-miR-1273a	NA	NA	0	NA	0	NA
mature_hsa-miR-1273c	0	NA	NA	NA	0	NA
mature_hsa-miR-1273d	3	1.08 (1 - 2.1)	0	NA	0	NA
mature_hsa-miR-1273h-3p	158	128.8 (88.97 - 168.54)	0	NA	0	NA
mature_hsa-miR-1275	12	2.43 (1.27 - 3.74)	9	1.76 (1.07 - 3.45)	0	NA
mature_hsa-miR-1276	1	1.11 (1 - 1.46)	0	NA	0	NA
mature_hsa-miR-1277-3p	3	1.77 (1 - 2.93)	0	NA	0	NA
mature_hsa-miR-1277-5p	110	19.44 (6.66 - 33.66)	0	NA	0	NA
mature_hsa-miR-1278	0	NA	0	NA	0	NA
mature_hsa-miR-128-1-5p	127	14.11 (10.86 - 19.63)	1	1.01 (1.01 - 1.75)	0	NA
mature_hsa-miR-128-2-5p	0	NA	0	NA	0	NA
mature_hsa-miR-128-3p	161	774.39 (567.48 - 972.62)	149	28.73 (18.56 - 40.27)	30	84.74 (61.87 - 120.97)
mature_hsa-miR-1281	NA	NA	0	NA	0	NA
mature_hsa-miR-1282	NA	NA	NA	NA	0	NA
mature_hsa-miR-1283	4	1 (1 - 1.02)	1	1.01 (1.01 - 1.01)	0	NA
mature_hsa-miR-1284	0	NA	0	NA	0	NA
mature_hsa-miR-1285-3p	NA	NA	NA	NA	0	NA
mature_hsa-miR-1286	0	NA	0	NA	0	NA
mature_hsa-miR-1287-3p	0	NA	NA	NA	0	NA
mature_hsa-miR-1287-5p	144	19.17 (13.61 - 34.01)	3	1.01 (1.01 - 1.44)	0	NA
mature_hsa-miR-1288-3p	0	NA	NA	NA	0	NA
mature_hsa-miR-1288-5p	0	NA	NA	NA	0	NA
mature_hsa-miR-1289	0	NA	NA	NA	0	NA
mature_hsa-miR-129-1-3p	4	1 (1 - 1.02)	1	1.02 (1.02 - 1.02)	0	NA
mature_hsa-miR-129-2-3p	5	1 (1 - 1.05)	0	NA	0	NA
mature_hsa-miR-129-5p	12	1.05 (1 - 2.11)	5	1 (1 - 1.75)	0	NA
mature_hsa-miR-1290	1	1 (1 - 1)	1	1.01 (1.01 - 1.01)	14	9.79 (3.28 - 23.18)
mature_hsa-miR-1291	1	1 (1 - 1.03)	2	1.02 (1.02 - 1.02)	0	NA
mature_hsa-miR-1292-3p	0	NA	0	NA	0	NA
mature_hsa-miR-1292-5p	21	2.55 (1.48 - 4.2)	1	1.01 (1.01 - 1.01)	0	NA
mature_hsa-miR-1293	0	NA	1	1.01 (1.01 - 1.05)	0	NA
mature_hsa-miR-1294	54	7.58 (4.4 - 13.09)	0	NA	0	NA
mature_hsa-miR-1295a	0	NA	0	NA	0	NA
mature_hsa-miR-1295b-3p	0	NA	NA	NA	0	NA
mature_hsa-miR-1295b-5p	0	NA	0	NA	0	NA
mature_hsa-miR-1296-3p	0	NA	0	NA	0	NA
mature_hsa-miR-1296-5p	122	16.87 (10.23 - 24.54)	21	2.78 (1.05 - 6.2)	0	NA
mature_hsa-miR-1297	0	NA	0	NA	0	NA
mature_hsa-miR-1298-3p	2	1.02 (1.02 - 1.02)	1	1.01 (1.01 - 1.01)	0	NA
mature_hsa-miR-1298-5p	7	1.13 (1.13 - 1.13)	4	1.07 (1.07 - 1.07)	1	0 (0 - 1.34)
mature_hsa-miR-1299	60	6.7 (1.52 - 17.93)	8	1.04 (1.04 - 3.61)	0	NA
mature_hsa-miR-1301-3p	160	113.04 (73.72 - 149.13)	8	1.83 (1.03 - 3.49)	0	NA
mature_hsa-miR-1301-5p	0	NA	NA	NA	0	NA
mature_hsa-miR-1302	0	NA	NA	NA	0	NA
mature_hsa-miR-1303	0	NA	0	NA	0	NA
mature_hsa-miR-1304-3p	150	61.39 (42.64 - 116.09)	3	1 (1 - 2.12)	3	4.51 (3.4 - 6.02)
mature_hsa-miR-1304-5p	16	5.06 (2.99 - 7.37)	0	NA	0	NA
mature_hsa-miR-1305	NA	NA	0	NA	0	NA
mature_hsa-miR-1306-3p	47	6.97 (5.41 - 10.92)	0	NA	0	NA
mature_hsa-miR-1306-5p	38	6.88 (4.63 - 9.86)	0	NA	0	NA
mature_hsa-miR-1307-3p	161	501.73 (359.1 - 811.09)	147	32 (20.09 - 55.53)	27	22.92 (19.03 - 29.53)
mature_hsa-miR-1307-5p	159	184.41 (83.53 - 541.32)	116	15.47 (9.07 - 26.17)	27	24.06 (16.58 - 38.37)
mature_hsa-miR-130a-3p	161	1160.28 (951.25 - 1431.56)	144	35.91 (25.99 - 51.78)	28	29.43 (22.35 - 36.19)
mature_hsa-miR-130a-5p	0	NA	NA	NA	0	NA
mature_hsa-miR-130b-3p	161	665.99 (540.2 - 824.66)	29	5.26 (2.37 - 8.71)	30	24.92 (19.43 - 29.47)
mature_hsa-miR-130b-5p	157	108.19 (73.99 - 172.92)	5	1.04 (1.04 - 2.71)	1	3.02 (1.84 - 6.65)
mature_hsa-miR-132-3p	145	22.21 (15.4 - 29.83)	11	3.27 (1.02 - 5.55)	17	10.82 (8.79 - 13.39)
mature_hsa-miR-132-5p	4	2.66 (1.74 - 4.25)	1	1 (1 - 1)	0	NA
mature_hsa-miR-1322	NA	NA	1	1.01 (1.01 - 1.05)	0	NA
mature_hsa-miR-1323	5	1.01 (1.01 - 1.49)	2	1.02 (1.02 - 1.02)	0	NA
mature_hsa-miR-133a-3p	157	74.05 (41.66 - 120.24)	7	1.02 (1.02 - 1.29)	6	3.92 (1.81 - 7.98)
mature_hsa-miR-133a-5p	3	1 (1 - 2.09)	0	NA	0	NA
mature_hsa-miR-133b	2	1 (1 - 1.44)	0	NA	0	NA
mature_hsa-miR-134-3p	0	NA	0	NA	0	NA
mature_hsa-miR-134-5p	160	194.34 (77.99 - 370.14)	5	1 (1 - 1)	0	NA
mature_hsa-miR-1343-3p	50	6.99 (4.23 - 10.72)	2	1 (1 - 1.15)	0	NA
mature_hsa-miR-1343-5p	0	NA	0	NA	0	NA
mature_hsa-miR-135a-3p	0	NA	0	NA	0	NA
mature_hsa-miR-135a-5p	1	1.06 (1 - 1.67)	5	2.1 (1.08 - 3.67)	0	NA
mature_hsa-miR-135b-3p	NA	NA	0	NA	0	NA
mature_hsa-miR-135b-5p	0	NA	0	NA	0	NA
mature_hsa-miR-136-3p	152	79.69 (37.78 - 151.15)	6	1.03 (1.03 - 1.39)	0	NA
mature_hsa-miR-136-5p	86	11.84 (5.17 - 24.2)	0	NA	0	NA
mature_hsa-miR-137	1	1 (1 - 1)	0	NA	0	NA
mature_hsa-miR-138-1-3p	2	1 (1 - 1)	1	1.02 (1.02 - 1.73)	0	NA
mature_hsa-miR-138-2-3p	0	NA	0	NA	0	NA
mature_hsa-miR-138-5p	15	2.08 (1.01 - 4)	54	6.7 (2.08 - 12.36)	1	2.51 (0.17 - 4.22)
mature_hsa-miR-139-3p	65	8.49 (5.15 - 15.07)	0	NA	0	NA
mature_hsa-miR-139-5p	149	38.62 (25.61 - 61.73)	2	1 (1 - 1)	0	NA
mature_hsa-miR-140-3p	161	2574.74 (1945.3 - 3385.94)	156	38.26 (28.26 - 54.59)	30	216.55 (157.68 - 278.48)
mature_hsa-miR-140-5p	142	26.5 (17.89 - 38.71)	1	1.03 (1.03 - 1.82)	4	4.51 (3 - 6.74)
mature_hsa-miR-141-3p	136	20.89 (14.35 - 29.73)	152	135 (84.88 - 224.08)	28	167.56 (114.94 - 257.91)
mature_hsa-miR-141-5p	0	NA	2	1.98 (1.05 - 4.22)	0	NA
mature_hsa-miR-142-3p	161	1112.74 (740.26 - 1820.41)	18	1.76 (1.03 - 3.62)	30	72.46 (54.99 - 90.38)
mature_hsa-miR-142-5p	161	12016.62 (7516.33 - 17440.24)	94	14.84 (6.54 - 34.56)	30	1474.1 (1279.42 - 2060.53)
mature_hsa-miR-143-3p	161	4818.35 (3276.01 - 6476.65)	131	26.68 (13.28 - 54.61)	30	1302.75 (1076.87 - 1731.82)
mature_hsa-miR-143-5p	23	4.31 (2.88 - 7.28)	0	NA	0	NA
mature_hsa-miR-144-3p	161	600.1 (312.18 - 1079.69)	10	1.09 (1.09 - 2.62)	7	2.58 (1.31 - 11.12)
mature_hsa-miR-144-5p	157	228.22 (126.72 - 422.89)	5	1.07 (1.07 - 1.83)	6	3.6 (1.08 - 7.57)
mature_hsa-miR-145-3p	116	14.36 (9.57 - 20.7)	0	NA	0	NA
mature_hsa-miR-145-5p	139	22.64 (15.37 - 35.52)	0	NA	25	23.94 (13.32 - 55.97)
mature_hsa-miR-1468-5p	157	39.59 (31.04 - 56.11)	79	9.97 (5.83 - 15.87)	0	NA
mature_hsa-miR-1469	0	NA	0	NA	0	NA
mature_hsa-miR-146a-3p	54	5.25 (1.83 - 11.47)	0	NA	0	NA
mature_hsa-miR-146a-5p	161	11461.88 (7984.39 - 17506.52)	125	23.29 (12.56 - 42.29)	29	61.19 (26.3 - 95.65)
mature_hsa-miR-146b-3p	157	64.93 (48.25 - 92.44)	24	4.72 (1.97 - 7.46)	0	NA
mature_hsa-miR-146b-5p	161	2511.6 (1856.24 - 3633.68)	155	85.5 (47.63 - 127.12)	30	85.82 (40.01 - 107.24)
mature_hsa-miR-1471	NA	NA	1	1.01 (1.01 - 1.01)	0	NA
mature_hsa-miR-147a	NA	NA	NA	NA	0	NA
mature_hsa-miR-147b	10	1.27 (1 - 2.24)	0	NA	0	NA
mature_hsa-miR-148a-3p	161	5409.47 (4229.83 - 7214.12)	159	1167.45 (881.04 - 1638.47)	30	1363.92 (1085.29 - 1652.21)
mature_hsa-miR-148a-5p	158	137.32 (92.69 - 215.49)	95	11.97 (7 - 22.28)	23	13.17 (10.36 - 17.91)
mature_hsa-miR-148b-3p	161	3991.78 (2630.34 - 5553.81)	154	39.74 (25.06 - 55.39)	30	33.69 (28.69 - 43.6)
mature_hsa-miR-148b-5p	157	161.91 (84.92 - 227.13)	2	1.87 (1.05 - 3.05)	1	1.8 (0.25 - 2.97)
mature_hsa-miR-149-3p	0	NA	6	1.04 (1.04 - 2.03)	0	NA
mature_hsa-miR-149-5p	9	1.61 (1 - 2.69)	93	13.81 (6.56 - 30.52)	20	17.56 (8.25 - 26.94)
mature_hsa-miR-150-3p	111	16.55 (8.58 - 27.4)	1	1 (1 - 1)	0	NA
mature_hsa-miR-150-5p	161	311.75 (189.77 - 528.87)	5	1.07 (1.07 - 1.62)	24	23.69 (10.91 - 49.68)
mature_hsa-miR-151a-3p	161	14151.35 (10783.93 - 19436.69)	159	392.36 (329.71 - 477.67)	30	79.98 (53.09 - 95.46)
mature_hsa-miR-151a-5p	161	5040.29 (3123.42 - 6785.88)	156	88.75 (65.4 - 119.37)	27	24 (17.85 - 33.34)
mature_hsa-miR-151b	161	5164.55 (3330.23 - 6784.9)	156	88.79 (65.72 - 119.71)	27	23.51 (17.54 - 33.34)
mature_hsa-miR-152-3p	157	109.32 (80.04 - 143.65)	119	17.7 (9.87 - 23.47)	11	7.34 (5.01 - 12.6)
mature_hsa-miR-152-5p	22	4.32 (2.34 - 6.67)	0	NA	0	NA
mature_hsa-miR-153-3p	6	2.64 (1.05 - 4.04)	0	NA	0	NA
mature_hsa-miR-153-5p	NA	NA	0	NA	0	NA
mature_hsa-miR-1537-3p	0	NA	0	NA	0	NA
mature_hsa-miR-1537-5p	0	NA	1	1.01 (1.01 - 1.01)	0	NA
mature_hsa-miR-1538	112	13.9 (9.12 - 20.44)	2	1.02 (1.02 - 1.02)	0	NA
mature_hsa-miR-1539	0	NA	NA	NA	0	NA
mature_hsa-miR-154-3p	0	NA	0	NA	0	NA
mature_hsa-miR-154-5p	20	2.98 (1.19 - 6.71)	0	NA	0	NA
mature_hsa-miR-155-5p	148	137.91 (85.41 - 216.12)	39	5.82 (2.76 - 9.91)	25	26.97 (14.2 - 48.18)
mature_hsa-miR-1587	NA	NA	1	1.01 (1.01 - 1.01)	0	NA
mature_hsa-miR-15a-3p	0	NA	NA	NA	0	NA
mature_hsa-miR-15a-5p	161	1362.73 (804.74 - 2248.63)	47	6.21 (3.24 - 11.28)	30	121.04 (97.7 - 167.17)
mature_hsa-miR-15b-3p	150	29.38 (20.12 - 42.31)	0	NA	1	1.97 (0.8 - 4.77)
mature_hsa-miR-15b-5p	159	336.26 (200.56 - 475.77)	8	2.62 (1.07 - 4.41)	28	52.17 (27.47 - 76.31)
mature_hsa-miR-16-1-3p	0	NA	NA	NA	0	NA
mature_hsa-miR-16-2-3p	160	553.38 (322.82 - 1023.44)	7	2.12 (1.09 - 3.22)	25	18.69 (10.92 - 24.71)
mature_hsa-miR-16-5p	161	24667.71 (14516.78 - 36273.67)	155	109.72 (74.54 - 167.39)	30	2712.15 (1918.47 - 3269.38)
mature_hsa-miR-17-3p	161	109.77 (65.19 - 176.45)	1	1.03 (1.03 - 2)	0	NA
mature_hsa-miR-17-5p	158	629.22 (433.73 - 861.89)	26	5.4 (2.61 - 8.14)	25	15.32 (11.5 - 19.26)
mature_hsa-miR-181a-2-3p	160	172.87 (139.04 - 221.56)	136	22.82 (14.73 - 31.88)	2	4.29 (1.87 - 5.85)
mature_hsa-miR-181a-3p	159	123.97 (90.48 - 179.21)	41	5.93 (3.35 - 10.31)	0	NA
mature_hsa-miR-181a-5p	161	30850.35 (25676.47 - 41018.73)	159	1418.26 (1174.3 - 1755.96)	30	1731.75 (1319.49 - 2119.09)
mature_hsa-miR-181b-2-3p	0	NA	0	NA	0	NA
mature_hsa-miR-181b-3p	2	1.58 (1 - 2.61)	0	NA	0	NA
mature_hsa-miR-181b-5p	161	854.63 (695.84 - 1120.67)	155	183.76 (124.26 - 224.43)	30	60.39 (43.9 - 70.2)
mature_hsa-miR-181c-3p	161	172.03 (105.1 - 264.41)	5	2.7 (1.06 - 4.35)	2	5.91 (2.54 - 7.89)
mature_hsa-miR-181c-5p	161	684.72 (491.97 - 877.42)	138	22.02 (14.38 - 32.73)	30	73.14 (53.05 - 93.82)
mature_hsa-miR-181d-3p	1	1 (1 - 1.16)	NA	NA	0	NA
mature_hsa-miR-181d-5p	161	222.06 (159.55 - 331.69)	64	8.69 (5.39 - 13.92)	7	6 (2.96 - 9.59)
mature_hsa-miR-182-3p	0	NA	0	NA	0	NA
mature_hsa-miR-182-5p	161	2002.67 (1361.44 - 3103.74)	158	264.49 (162.62 - 424.42)	30	158.05 (115.53 - 212.14)
mature_hsa-miR-1827	0	NA	0	NA	0	NA
mature_hsa-miR-183-3p	4	1.3 (1 - 2.33)	0	NA	0	NA
mature_hsa-miR-183-5p	144	36.49 (17.64 - 72.72)	55	7.11 (3.09 - 11.82)	14	9.84 (5.94 - 14.5)
mature_hsa-miR-184	17	1.45 (1 - 2.86)	31	4.08 (1.89 - 8.07)	0	NA
mature_hsa-miR-185-3p	159	86.32 (62.39 - 143.5)	7	1.5 (1.04 - 3.23)	0	NA
mature_hsa-miR-185-5p	158	102.18 (68.35 - 156.56)	4	1.03 (1.03 - 1.65)	1	0 (0 - 1.78)
mature_hsa-miR-186-3p	2	1.57 (1 - 3.07)	0	NA	0	NA
mature_hsa-miR-186-5p	161	9360.01 (7364.03 - 12255.58)	158	164.66 (125.19 - 230.06)	30	506.03 (323.95 - 648.68)
mature_hsa-miR-187-3p	1	1.06 (1 - 1.72)	14	2.55 (1 - 5.32)	0	NA
mature_hsa-miR-187-5p	0	NA	1	1.01 (1.01 - 1.01)	0	NA
mature_hsa-miR-188-3p	0	NA	0	NA	0	NA
mature_hsa-miR-188-5p	4	2.49 (1.09 - 4.06)	13	1.04 (1.04 - 3.36)	0	NA
mature_hsa-miR-18a-3p	156	29.92 (22.97 - 50)	2	1.02 (1.02 - 1.02)	0	NA
mature_hsa-miR-18a-5p	144	56.93 (40.24 - 74.78)	0	NA	0	NA
mature_hsa-miR-18b-3p	2	1.04 (1 - 2.41)	0	NA	0	NA
mature_hsa-miR-18b-5p	23	4.45 (2.41 - 8.11)	0	NA	0	NA
mature_hsa-miR-1908-3p	78	8.88 (5.14 - 14.73)	2	1.02 (1.02 - 1.02)	0	NA
mature_hsa-miR-1908-5p	134	25.29 (14.9 - 43.47)	0	NA	0	NA
mature_hsa-miR-1909-3p	0	NA	NA	NA	0	NA
mature_hsa-miR-1909-5p	1	1 (1 - 1)	0	NA	0	NA
mature_hsa-miR-190a-3p	0	NA	0	NA	0	NA
mature_hsa-miR-190a-5p	134	34.83 (17.62 - 58.55)	5	1.96 (1.07 - 4.19)	0	NA
mature_hsa-miR-190b	18	4.54 (2.98 - 6.78)	1	1.01 (1.01 - 1.02)	0	NA
mature_hsa-miR-191-3p	156	52.7 (39.28 - 69.59)	0	NA	0	NA
mature_hsa-miR-191-5p	161	37403.25 (27974.54 - 50651.95)	159	387.42 (253.46 - 597.56)	30	2215.94 (1669.18 - 3479.01)
mature_hsa-miR-1910-3p	0	NA	0	NA	0	NA
mature_hsa-miR-1910-5p	30	2.51 (1.23 - 5.71)	62	7.33 (4.05 - 14.87)	0	NA
mature_hsa-miR-1911-3p	1	1.02 (1.02 - 1.02)	0	NA	0	NA
mature_hsa-miR-1911-5p	3	1.08 (1.08 - 1.08)	0	NA	0	NA
mature_hsa-miR-1912	1	1.01 (1.01 - 1.01)	0	NA	0	NA
mature_hsa-miR-1913	0	NA	0	NA	0	NA
mature_hsa-miR-1914-3p	0	NA	0	NA	0	NA
mature_hsa-miR-1914-5p	0	NA	NA	NA	0	NA
mature_hsa-miR-1915-3p	0	NA	0	NA	0	NA
mature_hsa-miR-1915-5p	0	NA	NA	NA	0	NA
mature_hsa-miR-192-3p	0	NA	0	NA	0	NA
mature_hsa-miR-192-5p	161	1643.48 (1173.79 - 2779.67)	159	2406.81 (1426.79 - 3476.22)	30	178.36 (145.36 - 226.56)
mature_hsa-miR-193a-3p	1	1.01 (1.01 - 1.91)	3	1.01 (1.01 - 1.85)	2	1.7 (0.49 - 2.43)
mature_hsa-miR-193a-5p	92	11.58 (6.47 - 20.62)	9	1.07 (1.07 - 2.23)	6	2.74 (0.5 - 8.18)
mature_hsa-miR-193b-3p	10	1.68 (1 - 3.42)	39	5.05 (2.49 - 9.67)	27	19.62 (16.27 - 56.01)
mature_hsa-miR-193b-5p	31	2.49 (1.33 - 6.81)	24	4.56 (2.3 - 7.46)	2	3.6 (0.45 - 6)
mature_hsa-miR-194-3p	0	NA	0	NA	0	NA
mature_hsa-miR-194-5p	141	30.65 (22.45 - 45.43)	142	55.46 (30.62 - 92.73)	1	3.18 (1.66 - 4.53)
mature_hsa-miR-195-3p	20	3.22 (1.96 - 5.5)	0	NA	0	NA
mature_hsa-miR-195-5p	71	9.15 (4.49 - 13.26)	4	1.02 (1.02 - 2.87)	1	1.18 (0 - 2.89)
mature_hsa-miR-196a-3p	0	NA	5	1.02 (1.02 - 2.27)	0	NA
mature_hsa-miR-196a-5p	2	1 (1 - 1.67)	147	113.85 (52.85 - 195.92)	0	NA
mature_hsa-miR-196b-3p	0	NA	0	NA	0	NA
mature_hsa-miR-196b-5p	147	37.5 (25.7 - 48.21)	143	40.42 (26.31 - 55.61)	0	NA
mature_hsa-miR-197-3p	159	168.34 (100.84 - 236.22)	66	8.12 (3.07 - 16.11)	29	268.45 (119.84 - 526.08)
mature_hsa-miR-197-5p	18	2.97 (1.87 - 4.62)	0	NA	0	NA
mature_hsa-miR-1976	90	10.64 (6.4 - 14.61)	0	NA	0	NA
mature_hsa-miR-199a-3p=hsa-miR-199b-3p	161	2898.7 (1798.31 - 4106.86)	34	3.51 (1.72 - 7.86)	30	107.22 (84.69 - 131.11)
mature_hsa-miR-199a-5p	158	547.68 (350.99 - 723.6)	5	1.02 (1.02 - 1.02)	1	0 (0 - 1.8)
mature_hsa-miR-199b-5p	135	17.9 (12.49 - 23.06)	1	1 (1 - 1)	21	14.8 (7.92 - 19.19)
mature_hsa-miR-19a-3p	160	289.43 (159.95 - 413.26)	13	3.44 (1.08 - 5.64)	17	11.08 (7.65 - 17.49)
mature_hsa-miR-19a-5p	1	1.57 (1 - 2.65)	NA	NA	0	NA
mature_hsa-miR-19b-1-5p	0	NA	NA	NA	0	NA
mature_hsa-miR-19b-2-5p	0	NA	NA	NA	0	NA
mature_hsa-miR-19b-3p	161	1039 (673.71 - 1534.99)	141	27.7 (15.68 - 44.43)	30	45.85 (30.53 - 75.49)
mature_hsa-miR-200a-3p	2	3.62 (2.17 - 5.69)	142	65.18 (39.65 - 93.44)	28	46.41 (32.26 - 67.47)
mature_hsa-miR-200a-5p	0	NA	10	3.04 (1.1 - 5.1)	0	NA
mature_hsa-miR-200b-3p	83	10.17 (5.4 - 15.05)	149	294.98 (189.29 - 401.27)	29	218.07 (132.2 - 291.63)
mature_hsa-miR-200b-5p	0	NA	3	2.97 (1.05 - 4.79)	0	NA
mature_hsa-miR-200c-3p	20	4.27 (2.02 - 7.61)	90	11.57 (5.73 - 19.6)	27	47.03 (26.07 - 69.96)
mature_hsa-miR-200c-5p	NA	NA	0	NA	0	NA
mature_hsa-miR-202-3p	6	1 (1 - 1.05)	0	NA	0	NA
mature_hsa-miR-202-5p	0	NA	0	NA	0	NA
mature_hsa-miR-203a-3p	127	23.34 (11.71 - 63.76)	158	231.67 (120.34 - 403)	30	1351.9 (507.21 - 1891.33)
mature_hsa-miR-203a-5p	0	NA	0	NA	0	NA
mature_hsa-miR-203b-3p	0	NA	1	1.01 (1.01 - 1.01)	0	NA
mature_hsa-miR-203b-5p	63	4.71 (1 - 22.26)	15	1.07 (1.07 - 1.54)	0	NA
mature_hsa-miR-204-3p	4	1 (1 - 1.03)	15	2.34 (1.1 - 4.26)	0	NA
mature_hsa-miR-204-5p	133	27.26 (14.16 - 81.14)	156	1400.01 (960.41 - 2154.54)	21	23.52 (9.49 - 48.17)
mature_hsa-miR-205-3p	1	1 (1 - 1)	0	NA	0	NA
mature_hsa-miR-205-5p	56	6.2 (3.59 - 12.72)	142	38.39 (19.38 - 81.81)	30	1499.99 (864.28 - 2390.6)
mature_hsa-miR-206	1	1 (1 - 1)	0	NA	0	NA
mature_hsa-miR-208a-3p	0	NA	NA	NA	0	NA
mature_hsa-miR-208a-5p	0	NA	NA	NA	0	NA
mature_hsa-miR-208b-3p	19	2.65 (1.07 - 4.86)	0	NA	0	NA
mature_hsa-miR-20a-3p	3	2.96 (1.19 - 5.06)	0	NA	0	NA
mature_hsa-miR-20a-5p	157	431.17 (236.74 - 619.15)	13	3.39 (1.08 - 5.93)	21	12.42 (8.03 - 17.64)
mature_hsa-miR-20b-3p	1	1 (1 - 1.9)	0	NA	0	NA
mature_hsa-miR-20b-5p	129	25.9 (12.9 - 37.91)	3	1.42 (1.02 - 3.49)	0	NA
mature_hsa-miR-21-3p	161	670.86 (370.38 - 1057.19)	115	16.86 (9.31 - 27.33)	26	27.07 (14.35 - 40.91)
mature_hsa-miR-21-5p	161	16846.57 (8572.18 - 22273.92)	159	762.4 (517.08 - 1073.87)	30	762.83 (599.03 - 1171.36)
mature_hsa-miR-210-3p	160	135.8 (79.01 - 297.13)	104	12.45 (7.75 - 23.86)	25	19.83 (12.9 - 43.66)
mature_hsa-miR-210-5p	6	3.11 (1.57 - 4.81)	8	1.1 (1.05 - 3.82)	7	5.59 (3.95 - 10.41)
mature_hsa-miR-211-3p	0	NA	0	NA	0	NA
mature_hsa-miR-211-5p	4	1.3 (1 - 2.39)	1	1.54 (1.01 - 2.47)	0	NA
mature_hsa-miR-2110	159	33.59 (24.78 - 55.39)	7	2.17 (1.08 - 3.77)	2	3.05 (1.11 - 5.57)
mature_hsa-miR-2113	0	NA	0	NA	0	NA
mature_hsa-miR-2114-3p	0	NA	0	NA	0	NA
mature_hsa-miR-2114-5p	0	NA	0	NA	0	NA
mature_hsa-miR-2115-3p	0	NA	0	NA	1	4.15 (2.86 - 5.86)
mature_hsa-miR-2115-5p	0	NA	0	NA	0	NA
mature_hsa-miR-2116-3p	0	NA	0	NA	0	NA
mature_hsa-miR-2116-5p	0	NA	0	NA	0	NA
mature_hsa-miR-2117	NA	NA	0	NA	0	NA
mature_hsa-miR-212-3p	2	2.63 (1.21 - 4.21)	1	1.01 (1.01 - 1.01)	0	NA
mature_hsa-miR-212-5p	0	NA	1	1.01 (1.01 - 1.01)	0	NA
mature_hsa-miR-214-3p	11	1.85 (1 - 3.3)	1	1 (1 - 1)	0	NA
mature_hsa-miR-214-5p	18	1.02 (1.02 - 4.69)	0	NA	0	NA
mature_hsa-miR-215-3p	0	NA	NA	NA	0	NA
mature_hsa-miR-215-5p	140	27.95 (15.08 - 45.02)	129	33.67 (14.15 - 73.74)	2	3.67 (0.74 - 4.99)
mature_hsa-miR-216a-3p	0	NA	0	NA	0	NA
mature_hsa-miR-216a-5p	1	1 (1 - 1)	0	NA	0	NA
mature_hsa-miR-216b-3p	NA	NA	0	NA	0	NA
mature_hsa-miR-216b-5p	0	NA	0	NA	0	NA
mature_hsa-miR-217	0	NA	0	NA	0	NA
mature_hsa-miR-218-1-3p	0	NA	0	NA	0	NA
mature_hsa-miR-218-2-3p	NA	NA	0	NA	0	NA
mature_hsa-miR-218-5p	5	1.01 (1.01 - 1.48)	3	1.96 (1.02 - 3.56)	0	NA
mature_hsa-miR-219a-1-3p	15	3.81 (2.16 - 5.83)	1	1.02 (1.02 - 1.02)	0	NA
mature_hsa-miR-219a-2-3p	8	1 (1 - 1)	2	1.02 (1.02 - 1.02)	0	NA
mature_hsa-miR-219a-5p	2	1.49 (1 - 2.37)	1	1 (1 - 1)	0	NA
mature_hsa-miR-219b-3p	2	1.41 (1 - 2.3)	1	1.01 (1.01 - 1.01)	0	NA
mature_hsa-miR-219b-5p	7	1.11 (1 - 1.75)	1	1 (1 - 1)	0	NA
mature_hsa-miR-22-3p	161	85503.13 (65117.73 - 130651.65)	159	2065.02 (1523.02 - 3273.97)	30	2758.45 (1884.34 - 3576.21)
mature_hsa-miR-22-5p	149	24.22 (18.23 - 30.53)	2	1.05 (1.05 - 2.25)	0	NA
mature_hsa-miR-221-3p	161	4496.87 (3487.4 - 6669)	156	62.16 (42.72 - 106.18)	30	190.68 (146.3 - 246.23)
mature_hsa-miR-221-5p	152	79.27 (44.65 - 108.89)	1	1.05 (1.05 - 2.71)	0	NA
mature_hsa-miR-222-3p	161	2840.19 (2015.59 - 4081.99)	157	145.98 (94.31 - 217.21)	30	131.46 (76.44 - 147.19)
mature_hsa-miR-222-5p	1	1.69 (1 - 2.66)	0	NA	0	NA
mature_hsa-miR-223-3p	161	1588.22 (1110.32 - 2149.35)	73	8.77 (2.94 - 18.73)	30	2989.17 (2082.39 - 5644.73)
mature_hsa-miR-223-5p	154	103.4 (78.27 - 145.12)	4	1 (1 - 1)	26	44.52 (23.35 - 58.27)
mature_hsa-miR-224-3p	2	1.1 (1 - 1.81)	1	1.01 (1.01 - 1.01)	0	NA
mature_hsa-miR-224-5p	141	58.75 (24.24 - 95.39)	7	1.65 (1.03 - 3.76)	19	14.92 (6.55 - 26.46)
mature_hsa-miR-2276-3p	6	1.77 (1.19 - 2.89)	0	NA	0	NA
mature_hsa-miR-2276-5p	0	NA	0	NA	0	NA
mature_hsa-miR-2277-3p	4	1.37 (1 - 2.7)	0	NA	0	NA
mature_hsa-miR-2277-5p	93	11.12 (5.97 - 14.88)	1	1.02 (1.02 - 1.02)	0	NA
mature_hsa-miR-2278	3	1.47 (1 - 2.26)	0	NA	0	NA
mature_hsa-miR-2355-3p	44	7 (4.13 - 10.48)	2	1.02 (1.02 - 1.13)	0	NA
mature_hsa-miR-2355-5p	114	18.12 (8.28 - 31.94)	0	NA	0	NA
mature_hsa-miR-2392	1	1 (1 - 1.09)	0	NA	0	NA
mature_hsa-miR-23a-3p	161	789.4 (603.5 - 1001.9)	118	16.19 (9.87 - 24.68)	30	253.4 (172.81 - 300.85)
mature_hsa-miR-23a-5p	140	46.63 (24.77 - 68.61)	1	1.01 (1.01 - 1.01)	0	NA
mature_hsa-miR-23b-3p	161	291.9 (200.2 - 383.68)	149	40.63 (25.59 - 56.79)	30	54.35 (33.87 - 75.34)
mature_hsa-miR-23b-5p	0	NA	1	1.01 (1.01 - 1.01)	0	NA
mature_hsa-miR-23c	5	1 (1 - 1.51)	1	1.01 (1.01 - 1.01)	0	NA
mature_hsa-miR-24-1-5p	0	NA	0	NA	0	NA
mature_hsa-miR-24-2-5p	147	51.41 (30.49 - 76.83)	0	NA	0	NA
mature_hsa-miR-24-3p	161	542.47 (371.3 - 743.58)	99	13.79 (7.17 - 20.33)	29	93.66 (57.68 - 140.91)
mature_hsa-miR-2467-3p	0	NA	NA	NA	0	NA
mature_hsa-miR-2467-5p	27	4.71 (2.87 - 7.58)	0	NA	0	NA
mature_hsa-miR-25-3p	161	6098.12 (4580.36 - 9363.69)	157	97.31 (74.99 - 132.79)	30	567.12 (397.6 - 714.48)
mature_hsa-miR-25-5p	157	32.12 (20.69 - 56)	8	1.77 (1.07 - 3.46)	2	3.92 (1.71 - 5.93)
mature_hsa-miR-2681-3p	0	NA	NA	NA	0	NA
mature_hsa-miR-2681-5p	0	NA	0	NA	0	NA
mature_hsa-miR-2682-3p	0	NA	0	NA	0	NA
mature_hsa-miR-2682-5p	0	NA	0	NA	0	NA
mature_hsa-miR-26a-1-3p	8	3.3 (1.41 - 5.22)	0	NA	0	NA
mature_hsa-miR-26a-2-3p	2	1.97 (1 - 3.06)	0	NA	0	NA
mature_hsa-miR-26a-5p	161	46438.39 (18793.21 - 68890.85)	159	1966.65 (1458.66 - 2887.55)	30	2834.37 (1875.86 - 3362.98)
mature_hsa-miR-26b-3p	151	49.83 (35.8 - 63.49)	3	1.9 (1.05 - 3.49)	16	12.62 (5.59 - 16.89)
mature_hsa-miR-26b-5p	161	4478.19 (1895.96 - 6806.29)	158	290.64 (218.45 - 394.5)	30	688.32 (431.29 - 974.09)
mature_hsa-miR-27a-3p	161	774.13 (583.47 - 1012.54)	152	49.79 (28.03 - 94.92)	30	486.39 (345.6 - 627.03)
mature_hsa-miR-27a-5p	18	4.11 (2.43 - 6.92)	0	NA	1	2.77 (0 - 4.86)
mature_hsa-miR-27b-3p	161	8167.59 (5743.21 - 10124.82)	159	1613.44 (1093.14 - 2136.39)	30	1957.29 (1189.99 - 2925.48)
mature_hsa-miR-27b-5p	151	46.58 (35.04 - 60.93)	106	13.11 (8.79 - 18.59)	2	2.07 (0.3 - 5.19)
mature_hsa-miR-28-3p	161	7968.52 (6505.34 - 9910.13)	158	541.86 (374.09 - 774.24)	30	237.43 (179.7 - 306.57)
mature_hsa-miR-28-5p	161	352.18 (237.58 - 525.81)	126	16.46 (11.14 - 22.1)	24	15.32 (12.34 - 23.28)
mature_hsa-miR-2861	0	NA	NA	NA	0	NA
mature_hsa-miR-296-3p	9	1.09 (1 - 1.85)	13	1.04 (1.04 - 2.03)	0	NA
mature_hsa-miR-296-5p	15	2.8 (1.32 - 5.43)	1	1.02 (1.02 - 1.02)	0	NA
mature_hsa-miR-298	0	NA	NA	NA	0	NA
mature_hsa-miR-299-3p	30	3.94 (1.97 - 8.05)	1	1.01 (1.01 - 1.01)	0	NA
mature_hsa-miR-299-5p	0	NA	0	NA	0	NA
mature_hsa-miR-29a-3p	160	180.33 (135.51 - 256.6)	143	40.24 (22.05 - 64.97)	29	92.24 (78.64 - 119.1)
mature_hsa-miR-29a-5p	4	2.27 (1.24 - 3.68)	1	1.02 (1.02 - 1.02)	0	NA
mature_hsa-miR-29b-1-5p	0	NA	0	NA	0	NA
mature_hsa-miR-29b-2-5p	13	3.4 (2.18 - 5.12)	0	NA	0	NA
mature_hsa-miR-29b-3p	114	12.66 (9.01 - 18.57)	2	2.07 (1.04 - 3.79)	1	2.02 (0 - 3.55)
mature_hsa-miR-29c-3p	157	98.34 (71.75 - 136.96)	121	25.11 (11.21 - 39.88)	27	22.06 (15.8 - 28.93)
mature_hsa-miR-29c-5p	37	7.44 (4.62 - 9.68)	2	1.03 (1.03 - 2.31)	0	NA
mature_hsa-miR-300	0	NA	NA	NA	0	NA
mature_hsa-miR-301a-3p	158	754.82 (456.97 - 929.09)	33	5.87 (3.2 - 9.36)	20	17.72 (8.77 - 21.68)
mature_hsa-miR-301a-5p	4	2.48 (1.16 - 3.76)	0	NA	0	NA
mature_hsa-miR-301b-3p	151	129.42 (83.04 - 184.62)	0	NA	0	NA
mature_hsa-miR-301b-5p	0	NA	NA	NA	0	NA
mature_hsa-miR-302a-3p	NA	NA	0	NA	0	NA
mature_hsa-miR-302a-5p	0	NA	0	NA	0	NA
mature_hsa-miR-302b-3p	NA	NA	NA	NA	0	NA
mature_hsa-miR-302c-3p	NA	NA	0	NA	0	NA
mature_hsa-miR-302c-5p	0	NA	0	NA	0	NA
mature_hsa-miR-302d-3p	0	NA	NA	NA	0	NA
mature_hsa-miR-3064-3p	0	NA	NA	NA	0	NA
mature_hsa-miR-3064-5p	2	2.24 (1.25 - 3.38)	0	NA	0	NA
mature_hsa-miR-3065-3p	22	5.76 (2.47 - 8.43)	5	2.76 (1.05 - 4.29)	0	NA
mature_hsa-miR-3065-5p	91	23.3 (1.08 - 52.68)	47	5.87 (1.07 - 10.6)	14	9.55 (1.43 - 20.31)
mature_hsa-miR-3074-3p	1	1.28 (1 - 2.55)	0	NA	0	NA
mature_hsa-miR-3074-5p	161	258.65 (182.05 - 427.62)	44	6.11 (3.27 - 10.79)	27	28.38 (17.32 - 36.12)
mature_hsa-miR-30a-3p	155	38.06 (24.04 - 52.8)	155	763.32 (528.95 - 1035.44)	11	7.05 (3.63 - 11.22)
mature_hsa-miR-30a-5p	161	1082.78 (785.01 - 1445.88)	159	9087.62 (6958.69 - 13359.45)	30	206.71 (160.29 - 252.37)
mature_hsa-miR-30b-3p	60	7.81 (4.72 - 12.21)	3	1.03 (1.03 - 2.25)	0	NA
mature_hsa-miR-30b-5p	158	465.8 (313.39 - 765.26)	152	45.24 (29.36 - 75.73)	30	63.73 (50.77 - 82.01)
mature_hsa-miR-30c-1-3p	154	52.62 (39.99 - 74.18)	50	6.97 (3.94 - 11.03)	0	NA
mature_hsa-miR-30c-2-3p	15	3.91 (2.58 - 6.06)	155	116.89 (72.48 - 169.31)	0	NA
mature_hsa-miR-30c-5p	158	1487.49 (783.37 - 2502.34)	156	149.59 (77.78 - 217.8)	30	200.33 (133.48 - 258.67)
mature_hsa-miR-30d-3p	155	90.48 (66.33 - 120.52)	66	8.9 (5.12 - 12.6)	0	NA
mature_hsa-miR-30d-5p	161	20003.42 (14103.53 - 26021.71)	159	1669.83 (1244.28 - 2591.76)	30	547.52 (470.35 - 649.65)
mature_hsa-miR-30e-3p	160	470.47 (305.62 - 664.8)	153	107.44 (70.2 - 144.67)	29	53.3 (35.32 - 70.61)
mature_hsa-miR-30e-5p	161	13694.65 (10029.74 - 17168.63)	159	386.35 (259.85 - 524.92)	30	926.66 (740.66 - 1070.28)
mature_hsa-miR-31-3p	0	NA	0	NA	0	NA
mature_hsa-miR-31-5p	12	2.42 (1.28 - 4.52)	96	12.39 (6.03 - 19.41)	13	9.01 (4.92 - 22.65)
mature_hsa-miR-3115	0	NA	NA	NA	0	NA
mature_hsa-miR-3116	0	NA	0	NA	0	NA
mature_hsa-miR-3117-3p	0	NA	0	NA	0	NA
mature_hsa-miR-3120-3p	139	20.9 (14.36 - 27.71)	0	NA	0	NA
mature_hsa-miR-3120-5p	9	3.84 (2.3 - 6.12)	0	NA	0	NA
mature_hsa-miR-3121-3p	0	NA	0	NA	0	NA
mature_hsa-miR-3122	3	1 (1 - 1.04)	NA	NA	0	NA
mature_hsa-miR-3123	0	NA	0	NA	0	NA
mature_hsa-miR-3124-3p	0	NA	NA	NA	0	NA
mature_hsa-miR-3124-5p	5	1.98 (1.36 - 3.3)	0	NA	0	NA
mature_hsa-miR-3125	2	1 (1 - 1)	0	NA	0	NA
mature_hsa-miR-3126-3p	1	1 (1 - 1)	1	1.01 (1.01 - 1.01)	0	NA
mature_hsa-miR-3126-5p	0	NA	1	1.01 (1.01 - 1.01)	0	NA
mature_hsa-miR-3127-3p	1	1.72 (1 - 2.85)	0	NA	0	NA
mature_hsa-miR-3127-5p	18	2.96 (1.9 - 5.32)	3	1.03 (1.03 - 2.05)	0	NA
mature_hsa-miR-3128	0	NA	0	NA	0	NA
mature_hsa-miR-3129-3p	0	NA	0	NA	0	NA
mature_hsa-miR-3129-5p	0	NA	0	NA	0	NA
mature_hsa-miR-3130-3p	10	1.87 (1 - 3.43)	1	1.01 (1.01 - 1.01)	0	NA
mature_hsa-miR-3130-5p	3	1.71 (1 - 2.6)	0	NA	0	NA
mature_hsa-miR-3131	1	1 (1 - 1.07)	1	1.01 (1.01 - 1.01)	0	NA
mature_hsa-miR-3132	0	NA	1	1.01 (1.01 - 1.01)	0	NA
mature_hsa-miR-3133	0	NA	0	NA	0	NA
mature_hsa-miR-3134	0	NA	NA	NA	0	NA
mature_hsa-miR-3135a	1	1.58 (1 - 2.34)	0	NA	0	NA
mature_hsa-miR-3135b	0	NA	0	NA	0	NA
mature_hsa-miR-3136-5p	0	NA	NA	NA	0	NA
mature_hsa-miR-3137	0	NA	NA	NA	0	NA
mature_hsa-miR-3138	14	4.55 (2.51 - 6.11)	0	NA	0	NA
mature_hsa-miR-3139	0	NA	NA	NA	0	NA
mature_hsa-miR-3140-3p	0	NA	0	NA	0	NA
mature_hsa-miR-3140-5p	0	NA	NA	NA	0	NA
mature_hsa-miR-3141	NA	NA	0	NA	0	NA
mature_hsa-miR-3142	0	NA	0	NA	0	NA
mature_hsa-miR-3143	7	2.69 (1 - 4.27)	0	NA	0	NA
mature_hsa-miR-3144-3p	0	NA	0	NA	0	NA
mature_hsa-miR-3144-5p	0	NA	0	NA	0	NA
mature_hsa-miR-3145-3p	0	NA	0	NA	0	NA
mature_hsa-miR-3145-5p	0	NA	0	NA	0	NA
mature_hsa-miR-3146	0	NA	0	NA	0	NA
mature_hsa-miR-3147	0	NA	0	NA	0	NA
mature_hsa-miR-3149	0	NA	NA	NA	0	NA
mature_hsa-miR-3150a-3p	2	1.08 (1 - 1.36)	0	NA	0	NA
mature_hsa-miR-3150a-5p	7	2.01 (1.24 - 3.39)	0	NA	0	NA
mature_hsa-miR-3150b-3p	11	1.38 (1 - 2.77)	0	NA	0	NA
mature_hsa-miR-3150b-5p	0	NA	0	NA	0	NA
mature_hsa-miR-3151-3p	NA	NA	NA	NA	0	NA
mature_hsa-miR-3151-5p	0	NA	0	NA	0	NA
mature_hsa-miR-3152-5p	NA	NA	0	NA	0	NA
mature_hsa-miR-3153	0	NA	NA	NA	0	NA
mature_hsa-miR-3154	0	NA	0	NA	0	NA
mature_hsa-miR-3155a	5	1 (1 - 1.26)	0	NA	0	NA
mature_hsa-miR-3155b	5	1 (1 - 1.18)	0	NA	0	NA
mature_hsa-miR-3157-3p	3	2.22 (1.14 - 3.63)	0	NA	0	NA
mature_hsa-miR-3157-5p	0	NA	0	NA	0	NA
mature_hsa-miR-3158-3p	156	35.46 (19.24 - 70.75)	2	1.03 (1.03 - 2.18)	0	NA
mature_hsa-miR-3158-5p	5	1.48 (1.01 - 2.31)	0	NA	0	NA
mature_hsa-miR-3159	1	1.11 (1 - 1.93)	0	NA	0	NA
mature_hsa-miR-3160-3p	0	NA	0	NA	0	NA
mature_hsa-miR-3160-5p	0	NA	0	NA	0	NA
mature_hsa-miR-3161	51	1.15 (1 - 12.9)	0	NA	0	NA
mature_hsa-miR-3162-3p	0	NA	0	NA	0	NA
mature_hsa-miR-3162-5p	0	NA	NA	NA	0	NA
mature_hsa-miR-3163	1	1 (1 - 1.86)	0	NA	0	NA
mature_hsa-miR-3164	0	NA	0	NA	0	NA
mature_hsa-miR-3165	1	1 (1 - 1.01)	NA	NA	0	NA
mature_hsa-miR-3166	0	NA	0	NA	0	NA
mature_hsa-miR-3168	13	1 (1 - 1.63)	8	1.07 (1.07 - 1.9)	5	1.83 (0.23 - 4.8)
mature_hsa-miR-3170	NA	NA	0	NA	0	NA
mature_hsa-miR-3171	NA	NA	0	NA	NA	NA
mature_hsa-miR-3173-3p	0	NA	0	NA	0	NA
mature_hsa-miR-3173-5p	35	5.66 (3.29 - 8.73)	0	NA	0	NA
mature_hsa-miR-3174	5	3.54 (1.22 - 4.96)	0	NA	0	NA
mature_hsa-miR-3175	8	1.2 (1 - 2.17)	0	NA	0	NA
mature_hsa-miR-3176	42	6.32 (3.28 - 11.06)	0	NA	0	NA
mature_hsa-miR-3177-3p	71	8.9 (5.66 - 12.59)	1	1.02 (1.02 - 1.02)	0	NA
mature_hsa-miR-3177-5p	1	1 (1 - 1.35)	NA	NA	0	NA
mature_hsa-miR-3178	1	1 (1 - 1)	0	NA	0	NA
mature_hsa-miR-3179	0	NA	NA	NA	0	NA
mature_hsa-miR-3180	14	1.37 (1.08 - 3.2)	0	NA	0	NA
mature_hsa-miR-3180-3p	14	1.4 (1.13 - 3.23)	0	NA	0	NA
mature_hsa-miR-3180-5p	3	1.13 (1 - 1.91)	NA	NA	0	NA
mature_hsa-miR-3181	0	NA	0	NA	0	NA
mature_hsa-miR-3182	5	1 (1 - 1.89)	7	2.17 (1.07 - 3.75)	0	NA
mature_hsa-miR-3183	1	1.05 (1 - 1.69)	0	NA	0	NA
mature_hsa-miR-3184-3p	3	1.03 (1.03 - 1.03)	57	3.47 (1.06 - 55.11)	2	0 (0 - 0.2)
mature_hsa-miR-3184-5p	42	2.37 (1 - 11.62)	19	2.37 (1.04 - 4.9)	3	3.18 (0.52 - 6.35)
mature_hsa-miR-3185	0	NA	0	NA	0	NA
mature_hsa-miR-3186-3p	0	NA	0	NA	0	NA
mature_hsa-miR-3186-5p	0	NA	NA	NA	0	NA
mature_hsa-miR-3187-3p	6	1.69 (1.37 - 2.79)	1	1.01 (1.01 - 1.01)	0	NA
mature_hsa-miR-3187-5p	0	NA	NA	NA	0	NA
mature_hsa-miR-3188	9	2.71 (1.43 - 4.46)	0	NA	0	NA
mature_hsa-miR-3189-3p	NA	NA	NA	NA	0	NA
mature_hsa-miR-3190-3p	4	1.33 (1 - 2.46)	0	NA	0	NA
mature_hsa-miR-3190-5p	0	NA	NA	NA	0	NA
mature_hsa-miR-3191-3p	4	1.76 (1.3 - 2.76)	0	NA	0	NA
mature_hsa-miR-3191-5p	0	NA	0	NA	0	NA
mature_hsa-miR-3192-3p	1	1 (1 - 1.01)	0	NA	0	NA
mature_hsa-miR-3192-5p	0	NA	0	NA	0	NA
mature_hsa-miR-3193	0	NA	NA	NA	0	NA
mature_hsa-miR-3194-3p	1	1 (1 - 1)	NA	NA	0	NA
mature_hsa-miR-3194-5p	3	1.06 (1 - 2.04)	0	NA	0	NA
mature_hsa-miR-3195	0	NA	1	1.01 (1.01 - 1.01)	0	NA
mature_hsa-miR-3196	0	NA	0	NA	0	NA
mature_hsa-miR-3197	0	NA	0	NA	0	NA
mature_hsa-miR-3198	0	NA	NA	NA	0	NA
mature_hsa-miR-3199	1	1 (1 - 1)	0	NA	0	NA
mature_hsa-miR-32-3p	10	3.65 (1.03 - 6.13)	0	NA	0	NA
mature_hsa-miR-32-5p	123	24.09 (10.56 - 44.07)	0	NA	9	5.1 (2.9 - 12.7)
mature_hsa-miR-3200-3p	27	4.22 (1.96 - 7.01)	1	1 (1 - 1)	0	NA
mature_hsa-miR-3200-5p	42	5.39 (2.66 - 10.27)	1	1.01 (1.01 - 1.01)	0	NA
mature_hsa-miR-3202	2	1 (1 - 1.2)	1	1.01 (1.01 - 1.01)	1	0 (0 - 0.55)
mature_hsa-miR-320a	161	8077.93 (5538.61 - 14119.6)	159	459.96 (329.11 - 820.5)	30	398.76 (288.25 - 561.53)
mature_hsa-miR-320b	161	399.31 (254.31 - 814)	159	88.66 (51.6 - 175.5)	30	64.95 (50.76 - 96.92)
mature_hsa-miR-320c	160	81.04 (58.13 - 138.12)	48	6.67 (3.75 - 10.91)	12	8.57 (6.12 - 14.28)
mature_hsa-miR-320d	160	34.18 (20.68 - 61.93)	15	3.21 (1.94 - 5.48)	2	4.51 (2.91 - 7.21)
mature_hsa-miR-320e	51	5.84 (3.48 - 12.45)	4	1.03 (1.03 - 2)	0	NA
mature_hsa-miR-323a-3p	89	11.93 (5.59 - 19.04)	0	NA	0	NA
mature_hsa-miR-323a-5p	4	1.21 (1 - 1.95)	0	NA	0	NA
mature_hsa-miR-323b-3p	146	35.75 (21.71 - 70.41)	3	1 (1 - 1)	0	NA
mature_hsa-miR-323b-5p	0	NA	NA	NA	0	NA
mature_hsa-miR-324-3p	156	43.54 (31.01 - 79.91)	16	2.97 (1.08 - 5.4)	1	3.06 (0.43 - 3.91)
mature_hsa-miR-324-5p	150	31.04 (20.17 - 50.13)	7	2.35 (1.06 - 3.95)	0	NA
mature_hsa-miR-326	156	147.95 (87.37 - 234.2)	3	1.02 (1.02 - 1.97)	2	3.18 (0.96 - 5.84)
mature_hsa-miR-328-3p	161	371.2 (265.56 - 494.11)	80	10.56 (3.32 - 28.77)	24	18.69 (11.28 - 24.57)
mature_hsa-miR-328-5p	2	1 (1 - 1.29)	0	NA	0	NA
mature_hsa-miR-329-3p	16	2.99 (1.36 - 4.96)	0	NA	0	NA
mature_hsa-miR-329-5p	3	2.51 (1 - 4.17)	0	NA	0	NA
mature_hsa-miR-330-3p	152	86.1 (63.45 - 110.81)	1	1.01 (1.01 - 2.16)	0	NA
mature_hsa-miR-330-5p	127	21.22 (11.83 - 30.85)	1	1.02 (1.02 - 1.41)	0	NA
mature_hsa-miR-331-3p	142	32.89 (17.15 - 47.08)	36	3.59 (1.24 - 8.33)	0	NA
mature_hsa-miR-331-5p	30	7 (5.07 - 9.22)	0	NA	0	NA
mature_hsa-miR-335-3p	152	110.68 (40.31 - 201.21)	26	3.89 (1.05 - 6.77)	1	0.51 (0 - 1.34)
mature_hsa-miR-335-5p	157	231.19 (117.82 - 387.84)	118	20.76 (9.81 - 36.24)	25	20.17 (13.96 - 27.87)
mature_hsa-miR-337-3p	20	3.26 (1.28 - 6.48)	0	NA	0	NA
mature_hsa-miR-337-5p	0	NA	0	NA	0	NA
mature_hsa-miR-338-3p	159	54.59 (39.47 - 82.88)	38	5.67 (2.23 - 9.5)	19	14.42 (7.04 - 21.06)
mature_hsa-miR-338-5p	68	9.15 (5.53 - 12.55)	1	1 (1 - 1.14)	6	5.48 (3.09 - 9.49)
mature_hsa-miR-339-3p	159	214.43 (157.34 - 347.05)	44	5.97 (3.64 - 11.02)	3	5.49 (3.58 - 8.17)
mature_hsa-miR-339-5p	156	89.65 (55.53 - 147.02)	7	1.89 (1.02 - 4.03)	0	NA
mature_hsa-miR-33a-3p	0	NA	0	NA	0	NA
mature_hsa-miR-33a-5p	139	26.56 (17.53 - 38.05)	3	1.03 (1.03 - 1.51)	0	NA
mature_hsa-miR-33b-3p	0	NA	0	NA	0	NA
mature_hsa-miR-33b-5p	137	26.2 (13.34 - 54.94)	3	1.02 (1.02 - 1.93)	0	NA
mature_hsa-miR-340-3p	126	34.37 (12.32 - 75.69)	1	1.04 (1.04 - 1.37)	0	NA
mature_hsa-miR-340-5p	158	543.32 (257.81 - 983.2)	124	22.84 (12.11 - 36.51)	29	65.7 (50.75 - 77.29)
mature_hsa-miR-342-3p	160	136.28 (107.74 - 195.18)	29	4.88 (2.69 - 8.94)	27	24.2 (15.83 - 42.3)
mature_hsa-miR-342-5p	161	54.41 (32.54 - 81.48)	36	4.93 (2.21 - 9.49)	2	3.43 (1.75 - 5.77)
mature_hsa-miR-345-3p	1	1 (1 - 1.08)	1	1.01 (1.01 - 1.01)	0	NA
mature_hsa-miR-345-5p	160	274.42 (186.66 - 466.8)	115	14.67 (9.68 - 21.28)	29	27.51 (16.2 - 33.79)
mature_hsa-miR-346	0	NA	1	1.01 (1.01 - 1.01)	0	NA
mature_hsa-miR-34a-3p	0	NA	0	NA	0	NA
mature_hsa-miR-34a-5p	25	6.06 (3.34 - 8.08)	6	2.35 (1.04 - 4.31)	4	3.53 (2 - 7.72)
mature_hsa-miR-34b-3p	2	1.02 (1.02 - 1.02)	0	NA	1	0.69 (0 - 2.03)
mature_hsa-miR-34b-5p	3	1.02 (1.02 - 1.02)	0	NA	0	NA
mature_hsa-miR-34c-3p	3	1 (1 - 1)	0	NA	1	0 (0 - 0.94)
mature_hsa-miR-34c-5p	7	1.5 (1.06 - 2.93)	8	1.02 (1.02 - 2.75)	11	7.05 (2.41 - 17.51)
mature_hsa-miR-3529-3p	6	2.36 (1.24 - 4.21)	0	NA	0	NA
mature_hsa-miR-3529-5p	0	NA	0	NA	0	NA
mature_hsa-miR-3591-3p	2	1 (1 - 1.52)	2	1.01 (1.01 - 1.01)	0	NA
mature_hsa-miR-3591-5p	0	NA	0	NA	0	NA
mature_hsa-miR-3605-3p	124	18.94 (10.74 - 30.37)	2	1.59 (1.03 - 2.92)	1	1.81 (0.98 - 4.71)
mature_hsa-miR-3605-5p	92	11.61 (6.97 - 17.47)	3	1.22 (1 - 2.82)	3	5.1 (1.54 - 7.97)
mature_hsa-miR-3607-3p	1	1 (1 - 1.01)	0	NA	0	NA
mature_hsa-miR-3607-5p	0	NA	NA	NA	0	NA
mature_hsa-miR-3609	0	NA	0	NA	0	NA
mature_hsa-miR-361-3p	160	145.97 (115.09 - 195.74)	43	6.21 (3.23 - 10.7)	20	11.92 (9.29 - 15.76)
mature_hsa-miR-361-5p	155	148.34 (102.08 - 196.56)	56	7.25 (3.49 - 11.26)	25	22.38 (16.32 - 27.49)
mature_hsa-miR-3610	0	NA	3	1.02 (1.02 - 1.06)	0	NA
mature_hsa-miR-3611	6	1.3 (1 - 2.69)	0	NA	0	NA
mature_hsa-miR-3612	NA	NA	NA	NA	0	NA
mature_hsa-miR-3613-3p	16	4.52 (2.57 - 6.27)	1	1 (1 - 1)	2	1.97 (0.12 - 5.73)
mature_hsa-miR-3613-5p	46	6.79 (3.51 - 10.91)	0	NA	0	NA
mature_hsa-miR-3614-3p	0	NA	0	NA	0	NA
mature_hsa-miR-3614-5p	5	1.65 (1 - 2.79)	0	NA	2	4.72 (3.47 - 6.14)
mature_hsa-miR-3615	161	377.45 (280.84 - 572.29)	60	7.1 (3.76 - 12.66)	29	47.79 (27.9 - 60.82)
mature_hsa-miR-3616-5p	NA	NA	0	NA	0	NA
mature_hsa-miR-3617-3p	0	NA	1	1.01 (1.01 - 1.01)	0	NA
mature_hsa-miR-3617-5p	0	NA	0	NA	0	NA
mature_hsa-miR-3619-3p	0	NA	NA	NA	0	NA
mature_hsa-miR-3619-5p	0	NA	0	NA	0	NA
mature_hsa-miR-362-3p	1	1.59 (1 - 2.71)	0	NA	0	NA
mature_hsa-miR-362-5p	129	20.22 (12.34 - 36.3)	3	1.03 (1.03 - 2.51)	0	NA
mature_hsa-miR-3620-3p	18	5.18 (3.31 - 7.33)	0	NA	0	NA
mature_hsa-miR-3620-5p	8	1.25 (1 - 1.51)	0	NA	0	NA
mature_hsa-miR-3621	0	NA	0	NA	0	NA
mature_hsa-miR-3622a-3p	0	NA	0	NA	0	NA
mature_hsa-miR-3622a-5p	1	1 (1 - 1.01)	0	NA	0	NA
mature_hsa-miR-3622b-3p	0	NA	0	NA	0	NA
mature_hsa-miR-3622b-5p	0	NA	0	NA	0	NA
mature_hsa-miR-363-3p	161	589.03 (427.68 - 886.17)	148	44.36 (24.74 - 80.81)	10	7.21 (4.84 - 11.87)
mature_hsa-miR-363-5p	0	NA	1	1.02 (1.02 - 1.02)	0	NA
mature_hsa-miR-3646	NA	NA	0	NA	0	NA
mature_hsa-miR-3648	NA	NA	0	NA	0	NA
mature_hsa-miR-3649	NA	NA	NA	NA	0	NA
mature_hsa-miR-3651	0	NA	0	NA	0	NA
mature_hsa-miR-3652	0	NA	0	NA	0	NA
mature_hsa-miR-3653-3p	0	NA	1	1.01 (1.01 - 1.01)	0	NA
mature_hsa-miR-3653-5p	0	NA	NA	NA	0	NA
mature_hsa-miR-3654	0	NA	0	NA	0	NA
mature_hsa-miR-3655	NA	NA	NA	NA	0	NA
mature_hsa-miR-3656	0	NA	NA	NA	0	NA
mature_hsa-miR-3657	0	NA	NA	NA	0	NA
mature_hsa-miR-3659	0	NA	1	1.01 (1.01 - 1.01)	0	NA
mature_hsa-miR-365a-3p=hsa-miR-365b-3p	5	1.6 (1 - 2.56)	2	1.03 (1.03 - 2.23)	18	11.76 (6.06 - 18.17)
mature_hsa-miR-365a-5p	1	1 (1 - 1)	2	1.02 (1.02 - 1.02)	0	NA
mature_hsa-miR-365b-5p	1	1 (1 - 1)	1	1.02 (1.02 - 2.23)	0	NA
mature_hsa-miR-3660	0	NA	0	NA	0	NA
mature_hsa-miR-3661	25	4.18 (2.8 - 6.91)	0	NA	0	NA
mature_hsa-miR-3663-3p	0	NA	0	NA	0	NA
mature_hsa-miR-3663-5p	0	NA	0	NA	0	NA
mature_hsa-miR-3664-3p	0	NA	0	NA	0	NA
mature_hsa-miR-3664-5p	0	NA	0	NA	0	NA
mature_hsa-miR-3665	NA	NA	0	NA	0	NA
mature_hsa-miR-3666	0	NA	NA	NA	0	NA
mature_hsa-miR-3667-3p	1	1 (1 - 1.03)	NA	NA	0	NA
mature_hsa-miR-3667-5p	1	1.23 (1 - 1.87)	NA	NA	0	NA
mature_hsa-miR-3668	0	NA	0	NA	0	NA
mature_hsa-miR-367-3p	0	NA	NA	NA	0	NA
mature_hsa-miR-3670	NA	NA	NA	NA	0	NA
mature_hsa-miR-3675-3p	0	NA	NA	NA	0	NA
mature_hsa-miR-3675-5p	0	NA	NA	NA	0	NA
mature_hsa-miR-3677-3p	56	6.76 (3.98 - 14.02)	0	NA	0	NA
mature_hsa-miR-3677-5p	0	NA	NA	NA	0	NA
mature_hsa-miR-3678-3p	0	NA	0	NA	0	NA
mature_hsa-miR-3678-5p	0	NA	NA	NA	0	NA
mature_hsa-miR-3679-3p	0	NA	NA	NA	0	NA
mature_hsa-miR-3679-5p	8	2.54 (1.54 - 4.47)	0	NA	0	NA
mature_hsa-miR-3680-3p	0	NA	NA	NA	0	NA
mature_hsa-miR-3680-5p	0	NA	NA	NA	0	NA
mature_hsa-miR-3681-5p	0	NA	0	NA	0	NA
mature_hsa-miR-3682-3p	0	NA	NA	NA	0	NA
mature_hsa-miR-3683	0	NA	NA	NA	0	NA
mature_hsa-miR-3684	0	NA	0	NA	0	NA
mature_hsa-miR-3685	0	NA	NA	NA	0	NA
mature_hsa-miR-3686	0	NA	NA	NA	0	NA
mature_hsa-miR-3687	0	NA	0	NA	0	NA
mature_hsa-miR-3688-3p	33	5.58 (3.41 - 9.09)	0	NA	0	NA
mature_hsa-miR-3688-5p	19	3.21 (1.43 - 6.07)	0	NA	0	NA
mature_hsa-miR-3689a-5p=hsa-miR-3689b-5p=hsa-miR-3689e	0	NA	0	NA	0	NA
mature_hsa-miR-3689f	NA	NA	NA	NA	0	NA
mature_hsa-miR-369-3p	80	9.87 (3.68 - 23.74)	0	NA	0	NA
mature_hsa-miR-369-5p	113	18.39 (7.58 - 38.62)	0	NA	0	NA
mature_hsa-miR-3690	0	NA	0	NA	0	NA
mature_hsa-miR-3691-3p	0	NA	0	NA	0	NA
mature_hsa-miR-3691-5p	2	2.18 (1.24 - 3.15)	1	1.01 (1.01 - 1.01)	0	NA
mature_hsa-miR-3692-3p	0	NA	NA	NA	0	NA
mature_hsa-miR-370-3p	152	59.21 (25.99 - 146.25)	3	1.01 (1.01 - 1.01)	0	NA
mature_hsa-miR-370-5p	0	NA	0	NA	0	NA
mature_hsa-miR-3713	NA	NA	0	NA	0	NA
mature_hsa-miR-371a-3p	2	1.09 (1 - 2.06)	0	NA	3	3.56 (1.6 - 5.52)
mature_hsa-miR-371a-5p	3	1 (1 - 1.02)	0	NA	0	NA
mature_hsa-miR-371b-3p	2	1 (1 - 1.01)	0	NA	0	NA
mature_hsa-miR-371b-5p	2	1.98 (1 - 3.46)	0	NA	13	9.55 (4.02 - 16.71)
mature_hsa-miR-372-3p	0	NA	0	NA	0	NA
mature_hsa-miR-373-3p	7	1.15 (1 - 2.18)	0	NA	0	NA
mature_hsa-miR-374a-3p	136	53.48 (19.38 - 91.13)	44	6.04 (2.02 - 10.61)	1	5.04 (2.17 - 6.69)
mature_hsa-miR-374a-5p	133	48.73 (20.02 - 76.63)	1	2.18 (1.06 - 4.05)	0	NA
mature_hsa-miR-374b-3p	33	5.1 (2.53 - 9.18)	0	NA	0	NA
mature_hsa-miR-374b-5p	137	72.75 (33.42 - 134.75)	4	2.39 (1.05 - 4.51)	8	7.21 (3.36 - 11.36)
mature_hsa-miR-374c-3p	136	52.85 (23.74 - 97.2)	4	2.15 (1.05 - 3.97)	7	5.92 (2.77 - 9.64)
mature_hsa-miR-374c-5p	0	NA	1	1.01 (1.01 - 1.01)	0	NA
mature_hsa-miR-375	161	135.19 (68.95 - 291.4)	158	1001.32 (537.82 - 2464.18)	30	2719.01 (1797.64 - 3371.95)
mature_hsa-miR-376a-2-5p	0	NA	NA	NA	0	NA
mature_hsa-miR-376a-3p	54	6.03 (2.22 - 12.87)	0	NA	0	NA
mature_hsa-miR-376a-5p	18	2.22 (1 - 4.9)	0	NA	0	NA
mature_hsa-miR-376b-3p	27	3.34 (1.39 - 6.77)	0	NA	0	NA
mature_hsa-miR-376b-5p	0	NA	NA	NA	0	NA
mature_hsa-miR-376c-3p	86	12.67 (4.88 - 26.84)	0	NA	0	NA
mature_hsa-miR-376c-5p	0	NA	NA	NA	0	NA
mature_hsa-miR-377-3p	46	5.77 (2.35 - 13.03)	0	NA	0	NA
mature_hsa-miR-377-5p	92	12.72 (5.59 - 22.88)	0	NA	0	NA
mature_hsa-miR-378a-3p	161	1417.19 (786.01 - 2673.67)	159	560.85 (357.94 - 959.06)	30	323.04 (151.37 - 491.62)
mature_hsa-miR-378a-5p	13	3.53 (2.21 - 5.45)	2	1 (1 - 1.49)	0	NA
mature_hsa-miR-378b	25	1.57 (1.3 - 3.32)	1	1.02 (1.02 - 1.02)	0	NA
mature_hsa-miR-378c	157	39.01 (22.74 - 90.22)	53	6.85 (3.72 - 12.81)	8	4.05 (1.61 - 11.57)
mature_hsa-miR-378d	55	6.28 (3.66 - 13.99)	13	2.46 (1.06 - 4.47)	0	NA
mature_hsa-miR-378e	21	2.38 (1.35 - 4.87)	8	1.41 (1.04 - 2.33)	0	NA
mature_hsa-miR-378f	16	1.61 (1.28 - 4.12)	1	1.02 (1.02 - 1.02)	0	NA
mature_hsa-miR-378g	28	2.15 (1.22 - 7.2)	3	1.04 (1.04 - 2.41)	0	NA
mature_hsa-miR-378h	2	1 (1 - 1.03)	0	NA	0	NA
mature_hsa-miR-378i	6	1 (1 - 1.28)	0	NA	0	NA
mature_hsa-miR-378j	NA	NA	NA	NA	0	NA
mature_hsa-miR-379-3p	19	3.12 (1.28 - 5.55)	0	NA	0	NA
mature_hsa-miR-379-5p	11	2.72 (1.4 - 5.97)	NA	NA	0	NA
mature_hsa-miR-380-3p	1	1.6 (1 - 3.23)	NA	NA	0	NA
mature_hsa-miR-380-5p	0	NA	0	NA	0	NA
mature_hsa-miR-381-3p	154	164.45 (73.13 - 309.99)	9	1.02 (1.02 - 2.08)	0	NA
mature_hsa-miR-381-5p	0	NA	0	NA	0	NA
mature_hsa-miR-382-3p	6	1.97 (1 - 3.32)	0	NA	0	NA
mature_hsa-miR-382-5p	118	18.73 (9.35 - 45.32)	0	NA	0	NA
mature_hsa-miR-383-3p	0	NA	0	NA	0	NA
mature_hsa-miR-383-5p	4	1.01 (1.01 - 1.01)	2	1 (1 - 1)	0	NA
mature_hsa-miR-3907	1	1 (1 - 1.02)	0	NA	0	NA
mature_hsa-miR-3908	NA	NA	NA	NA	0	NA
mature_hsa-miR-3909	13	3.8 (1.98 - 5.57)	0	NA	0	NA
mature_hsa-miR-3911	0	NA	1	1.01 (1.01 - 1.01)	0	NA
mature_hsa-miR-3912-3p	2	3.22 (1.87 - 4.91)	1	1.01 (1.01 - 1.01)	0	NA
mature_hsa-miR-3912-5p	0	NA	NA	NA	0	NA
mature_hsa-miR-3913-3p	8	1.33 (1.03 - 3.8)	0	NA	0	NA
mature_hsa-miR-3913-5p	33	5.73 (3.78 - 8.15)	0	NA	0	NA
mature_hsa-miR-3916	0	NA	0	NA	0	NA
mature_hsa-miR-3917	0	NA	3	1.02 (1.02 - 1.02)	0	NA
mature_hsa-miR-3918	0	NA	0	NA	0	NA
mature_hsa-miR-3919	NA	NA	0	NA	0	NA
mature_hsa-miR-3920	1	1.07 (1 - 1.75)	NA	NA	0	NA
mature_hsa-miR-3921	NA	NA	NA	NA	0	NA
mature_hsa-miR-3922-3p	0	NA	0	NA	0	NA
mature_hsa-miR-3922-5p	0	NA	0	NA	0	NA
mature_hsa-miR-3923	0	NA	NA	NA	0	NA
mature_hsa-miR-3925-3p	0	NA	NA	NA	0	NA
mature_hsa-miR-3925-5p	0	NA	NA	NA	0	NA
mature_hsa-miR-3926	0	NA	NA	NA	0	NA
mature_hsa-miR-3927-3p	NA	NA	0	NA	0	NA
mature_hsa-miR-3928-3p	142	22.64 (14.83 - 36.59)	2	1.02 (1.02 - 1.02)	0	NA
mature_hsa-miR-3928-5p	0	NA	0	NA	0	NA
mature_hsa-miR-3929	3	1 (1 - 1.19)	3	1.02 (1.02 - 1.08)	0	NA
mature_hsa-miR-3934-3p	NA	NA	0	NA	0	NA
mature_hsa-miR-3934-5p	1	1 (1 - 1.33)	1	1.01 (1.01 - 1.01)	0	NA
mature_hsa-miR-3935	0	NA	0	NA	0	NA
mature_hsa-miR-3936	0	NA	0	NA	0	NA
mature_hsa-miR-3937	NA	NA	0	NA	0	NA
mature_hsa-miR-3938	0	NA	0	NA	0	NA
mature_hsa-miR-3939	0	NA	0	NA	0	NA
mature_hsa-miR-3940-3p	9	2.27 (1.3 - 4.35)	0	NA	0	NA
mature_hsa-miR-3940-5p	2	1 (1 - 1.08)	0	NA	0	NA
mature_hsa-miR-3941	0	NA	NA	NA	0	NA
mature_hsa-miR-3942-3p	0	NA	NA	NA	0	NA
mature_hsa-miR-3942-5p	1	1.72 (1 - 2.26)	0	NA	0	NA
mature_hsa-miR-3943	0	NA	0	NA	0	NA
mature_hsa-miR-3944-3p	2	1 (1 - 1.04)	0	NA	0	NA
mature_hsa-miR-3944-5p	0	NA	1	1.01 (1.01 - 1.01)	0	NA
mature_hsa-miR-3960	0	NA	0	NA	0	NA
mature_hsa-miR-3972	NA	NA	0	NA	0	NA
mature_hsa-miR-3975	0	NA	NA	NA	0	NA
mature_hsa-miR-3976	NA	NA	NA	NA	0	NA
mature_hsa-miR-3978	NA	NA	0	NA	0	NA
mature_hsa-miR-409-3p	161	1644.17 (803.37 - 3155.62)	34	3.24 (1.38 - 7.73)	2	1.22 (0 - 2.78)
mature_hsa-miR-409-5p	66	6.81 (2.84 - 18.98)	0	NA	0	NA
mature_hsa-miR-410-3p	157	190.54 (96.95 - 360.44)	7	1 (1 - 2.22)	0	NA
mature_hsa-miR-410-5p	0	NA	0	NA	0	NA
mature_hsa-miR-411-3p	39	4.56 (1.6 - 9.91)	0	NA	0	NA
mature_hsa-miR-411-5p	156	142.8 (62.27 - 377.48)	6	1.14 (1.02 - 2.68)	2	1.18 (0 - 3.71)
mature_hsa-miR-412-3p	0	NA	0	NA	0	NA
mature_hsa-miR-412-5p	39	4.3 (1.71 - 9.41)	2	1.02 (1.02 - 1.02)	0	NA
mature_hsa-miR-421	157	256.8 (168.88 - 329.63)	105	13.52 (7.01 - 20.1)	29	56.78 (41.8 - 68.05)
mature_hsa-miR-422a	0	NA	NA	NA	0	NA
mature_hsa-miR-423-3p	161	10172.77 (7849.32 - 14756.91)	159	481.33 (294.2 - 786.25)	30	849.23 (694.53 - 1065.1)
mature_hsa-miR-423-5p	161	31728.7 (21078.65 - 54616.83)	159	1614.09 (1037.02 - 2608.73)	30	2967.51 (2226.93 - 3542.03)
mature_hsa-miR-424-3p	160	47.56 (27.36 - 89.5)	65	8.07 (3.45 - 14.25)	14	9.84 (6.16 - 15.8)
mature_hsa-miR-424-5p	97	11.61 (7.54 - 17.17)	30	3.61 (1.02 - 8.58)	10	7.5 (5.07 - 12.26)
mature_hsa-miR-425-3p	160	151.53 (112.66 - 201.75)	2	1.71 (1.06 - 2.81)	15	10.4 (6.08 - 12.82)
mature_hsa-miR-425-5p	161	2207.31 (1766.72 - 2763.71)	95	12.08 (6.87 - 18.57)	30	142.54 (102.43 - 171.07)
mature_hsa-miR-4251	NA	NA	1	1.01 (1.01 - 1.01)	0	NA
mature_hsa-miR-4254	NA	NA	NA	NA	0	NA
mature_hsa-miR-4255	0	NA	1	1.01 (1.01 - 1.01)	0	NA
mature_hsa-miR-4256	NA	NA	NA	NA	0	NA
mature_hsa-miR-4258	NA	NA	NA	NA	0	NA
mature_hsa-miR-4259	NA	NA	NA	NA	0	NA
mature_hsa-miR-4267	NA	NA	NA	NA	0	NA
mature_hsa-miR-4271	NA	NA	NA	NA	0	NA
mature_hsa-miR-4279	0	NA	0	NA	0	NA
mature_hsa-miR-4280	NA	NA	NA	NA	0	NA
mature_hsa-miR-4281	NA	NA	0	NA	0	NA
mature_hsa-miR-4284	0	NA	3	1.39 (1.01 - 3.05)	8	3.6 (0.71 - 13.21)
mature_hsa-miR-4285	NA	NA	NA	NA	0	NA
mature_hsa-miR-4288	0	NA	NA	NA	0	NA
mature_hsa-miR-429	3	1.98 (1 - 3.27)	132	41.05 (18.98 - 66.29)	27	29.53 (23.9 - 42.38)
mature_hsa-miR-4290	NA	NA	NA	NA	0	NA
mature_hsa-miR-4294	1	1 (1 - 1)	0	NA	0	NA
mature_hsa-miR-4296	NA	NA	0	NA	0	NA
mature_hsa-miR-4297	0	NA	0	NA	0	NA
mature_hsa-miR-4298	NA	NA	NA	NA	0	NA
mature_hsa-miR-4301	0	NA	0	NA	0	NA
mature_hsa-miR-4302	0	NA	NA	NA	0	NA
mature_hsa-miR-4303	NA	NA	0	NA	0	NA
mature_hsa-miR-4306	1	1 (1 - 1)	NA	NA	0	NA
mature_hsa-miR-431-3p	107	16.46 (7.05 - 33.02)	1	1 (1 - 1)	0	NA
mature_hsa-miR-431-5p	155	109.86 (52.22 - 193.32)	3	1.02 (1.02 - 1.02)	1	0 (0 - 0)
mature_hsa-miR-4313	0	NA	NA	NA	0	NA
mature_hsa-miR-4315	NA	NA	0	NA	0	NA
mature_hsa-miR-4318	0	NA	0	NA	0	NA
mature_hsa-miR-432-3p	9	1.35 (1 - 2.63)	0	NA	0	NA
mature_hsa-miR-432-5p	158	171.04 (77.99 - 347.68)	10	1.04 (1.04 - 3.15)	1	0 (0 - 0.1)
mature_hsa-miR-4320	NA	NA	0	NA	0	NA
mature_hsa-miR-4321	0	NA	0	NA	0	NA
mature_hsa-miR-4322	NA	NA	NA	NA	0	NA
mature_hsa-miR-4324	NA	NA	0	NA	0	NA
mature_hsa-miR-4325	0	NA	NA	NA	0	NA
mature_hsa-miR-4326	101	13.18 (6.13 - 22.83)	1	1.02 (1.02 - 1.02)	0	NA
mature_hsa-miR-4327	NA	NA	1	1 (1 - 1)	0	NA
mature_hsa-miR-4328	NA	NA	NA	NA	0	NA
mature_hsa-miR-433-3p	136	32.14 (13.82 - 66.42)	1	1 (1 - 1)	0	NA
mature_hsa-miR-433-5p	0	NA	NA	NA	0	NA
mature_hsa-miR-4419a	5	1 (1 - 1)	0	NA	0	NA
mature_hsa-miR-4419b	NA	NA	0	NA	0	NA
mature_hsa-miR-4421	3	1 (1 - 1.06)	0	NA	0	NA
mature_hsa-miR-4422	0	NA	0	NA	0	NA
mature_hsa-miR-4423-3p	0	NA	NA	NA	0	NA
mature_hsa-miR-4423-5p	0	NA	0	NA	0	NA
mature_hsa-miR-4424	1	1 (1 - 1.06)	0	NA	0	NA
mature_hsa-miR-4425	0	NA	NA	NA	0	NA
mature_hsa-miR-4426	0	NA	0	NA	0	NA
mature_hsa-miR-4428	NA	NA	NA	NA	0	NA
mature_hsa-miR-4429	7	1.26 (1 - 2.47)	0	NA	0	NA
mature_hsa-miR-4430	0	NA	0	NA	0	NA
mature_hsa-miR-4431	0	NA	NA	NA	0	NA
mature_hsa-miR-4432	0	NA	1	1.01 (1.01 - 1.01)	0	NA
mature_hsa-miR-4433a-3p	1	1 (1 - 1)	0	NA	0	NA
mature_hsa-miR-4433a-5p	37	5.04 (2.05 - 9.64)	0	NA	0	NA
mature_hsa-miR-4433b-3p	131	43.82 (15.4 - 91.61)	0	NA	0	NA
mature_hsa-miR-4433b-5p	159	510.6 (261.83 - 791.67)	5	1.02 (1.02 - 1.02)	1	0 (0 - 0)
mature_hsa-miR-4434	NA	NA	NA	NA	0	NA
mature_hsa-miR-4435	130	15.75 (11.42 - 21.79)	0	NA	0	NA
mature_hsa-miR-4436a	0	NA	NA	NA	0	NA
mature_hsa-miR-4436b-3p	2	1.23 (1 - 1.3)	0	NA	0	NA
mature_hsa-miR-4436b-5p	0	NA	NA	NA	0	NA
mature_hsa-miR-4437	0	NA	NA	NA	0	NA
mature_hsa-miR-4439	NA	NA	NA	NA	0	NA
mature_hsa-miR-4440	5	1 (1 - 1.03)	0	NA	0	NA
mature_hsa-miR-4441	NA	NA	NA	NA	0	NA
mature_hsa-miR-4442	0	NA	NA	NA	0	NA
mature_hsa-miR-4443	4	1.03 (1 - 1.4)	4	1.01 (1.01 - 1.02)	0	NA
mature_hsa-miR-4444	0	NA	0	NA	0	NA
mature_hsa-miR-4445-5p	NA	NA	0	NA	0	NA
mature_hsa-miR-4446-3p	157	175.16 (128.21 - 273.18)	4	2.25 (1.04 - 4.23)	0	NA
mature_hsa-miR-4446-5p	2	1.15 (1 - 1.75)	0	NA	0	NA
mature_hsa-miR-4447	NA	NA	0	NA	0	NA
mature_hsa-miR-4448	3	1 (1 - 1.17)	6	1.73 (1.03 - 3.46)	0	NA
mature_hsa-miR-4449	32	5.65 (3.81 - 8.78)	37	4.51 (1.03 - 9.56)	21	21.46 (8.66 - 39.92)
mature_hsa-miR-4450	0	NA	NA	NA	0	NA
mature_hsa-miR-4451	2	1 (1 - 1)	0	NA	0	NA
mature_hsa-miR-4452	NA	NA	NA	NA	0	NA
mature_hsa-miR-4454	0	NA	1	1.01 (1.01 - 1.32)	0	NA
mature_hsa-miR-4455	0	NA	NA	NA	0	NA
mature_hsa-miR-4456	NA	NA	NA	NA	0	NA
mature_hsa-miR-4457	NA	NA	NA	NA	0	NA
mature_hsa-miR-4458	NA	NA	NA	NA	0	NA
mature_hsa-miR-4459	0	NA	0	NA	0	NA
mature_hsa-miR-4460	NA	NA	NA	NA	0	NA
mature_hsa-miR-4461	1	1.08 (1 - 1.41)	38	2.89 (1.04 - 9.55)	0	NA
mature_hsa-miR-4463	1	1 (1 - 1.02)	1	1.02 (1.02 - 1.02)	0	NA
mature_hsa-miR-4464	0	NA	NA	NA	0	NA
mature_hsa-miR-4465	0	NA	0	NA	0	NA
mature_hsa-miR-4466	24	2.71 (1.36 - 5.25)	1	1.01 (1.01 - 1.01)	0	NA
mature_hsa-miR-4467	1	1 (1 - 1)	0	NA	0	NA
mature_hsa-miR-4468	NA	NA	NA	NA	0	NA
mature_hsa-miR-4469	0	NA	NA	NA	0	NA
mature_hsa-miR-4470	0	NA	NA	NA	0	NA
mature_hsa-miR-4472	NA	NA	NA	NA	0	NA
mature_hsa-miR-4473	0	NA	NA	NA	0	NA
mature_hsa-miR-4474-3p	1	1.09 (1 - 1.62)	0	NA	0	NA
mature_hsa-miR-4474-5p	0	NA	NA	NA	0	NA
mature_hsa-miR-4476	0	NA	NA	NA	0	NA
mature_hsa-miR-4477a	0	NA	NA	NA	0	NA
mature_hsa-miR-4477b	0	NA	0	NA	0	NA
mature_hsa-miR-4478	NA	NA	NA	NA	0	NA
mature_hsa-miR-4479	5	1.37 (1 - 2.52)	0	NA	0	NA
mature_hsa-miR-448	1	1.03 (1.03 - 1.03)	0	NA	0	NA
mature_hsa-miR-4480	0	NA	NA	NA	0	NA
mature_hsa-miR-4482-3p	26	2.62 (1.19 - 6.69)	0	NA	0	NA
mature_hsa-miR-4482-5p	0	NA	NA	NA	0	NA
mature_hsa-miR-4484	0	NA	2	1.03 (1.03 - 1.03)	0	NA
mature_hsa-miR-4485-3p	NA	NA	NA	NA	0	NA
mature_hsa-miR-4485-5p	0	NA	NA	NA	0	NA
mature_hsa-miR-4486	NA	NA	0	NA	0	NA
mature_hsa-miR-4487	1	1 (1 - 1)	0	NA	0	NA
mature_hsa-miR-4488	0	NA	7	1.04 (1.04 - 2.25)	0	NA
mature_hsa-miR-4489	3	1 (1 - 1.04)	NA	NA	0	NA
mature_hsa-miR-4491	0	NA	NA	NA	0	NA
mature_hsa-miR-4492	0	NA	0	NA	0	NA
mature_hsa-miR-4494	0	NA	NA	NA	0	NA
mature_hsa-miR-4497	NA	NA	0	NA	0	NA
mature_hsa-miR-4498	0	NA	0	NA	0	NA
mature_hsa-miR-4499	NA	NA	0	NA	0	NA
mature_hsa-miR-449a	2	1.59 (1 - 2.49)	4	1 (1 - 1.79)	1	0 (0 - 2.37)
mature_hsa-miR-449b-3p	0	NA	0	NA	0	NA
mature_hsa-miR-449b-5p	0	NA	1	1.01 (1.01 - 1.01)	0	NA
mature_hsa-miR-449c-3p	0	NA	NA	NA	0	NA
mature_hsa-miR-449c-5p	8	1.4 (1 - 2.35)	1	1.02 (1.02 - 1.79)	1	0 (0 - 1.94)
mature_hsa-miR-4500	0	NA	0	NA	0	NA
mature_hsa-miR-4501	0	NA	0	NA	0	NA
mature_hsa-miR-4502	NA	NA	0	NA	0	NA
mature_hsa-miR-4503	0	NA	NA	NA	0	NA
mature_hsa-miR-4504	1	1 (1 - 1.39)	0	NA	0	NA
mature_hsa-miR-4506	0	NA	0	NA	0	NA
mature_hsa-miR-4507	0	NA	2	1.01 (1.01 - 1.08)	0	NA
mature_hsa-miR-4508	0	NA	1	1.01 (1.01 - 1.01)	0	NA
mature_hsa-miR-450a-1-3p	0	NA	0	NA	0	NA
mature_hsa-miR-450a-2-3p	0	NA	0	NA	0	NA
mature_hsa-miR-450a-5p	15	5 (2.88 - 7)	22	2.39 (1.05 - 5.51)	0	NA
mature_hsa-miR-450b-3p	0	NA	NA	NA	0	NA
mature_hsa-miR-450b-5p	73	9.21 (4.79 - 13.45)	22	4.09 (1.52 - 7.8)	13	9.19 (6.58 - 16.1)
mature_hsa-miR-4510	3	1 (1 - 1.57)	0	NA	0	NA
mature_hsa-miR-4511	37	6.2 (4.1 - 9.68)	0	NA	0	NA
mature_hsa-miR-4512	0	NA	NA	NA	0	NA
mature_hsa-miR-4513	0	NA	NA	NA	0	NA
mature_hsa-miR-4514	NA	NA	0	NA	0	NA
mature_hsa-miR-4515	0	NA	0	NA	0	NA
mature_hsa-miR-4516	NA	NA	1	1.01 (1.01 - 1.04)	0	NA
mature_hsa-miR-4517	NA	NA	NA	NA	0	NA
mature_hsa-miR-451a	161	11174.26 (5833.19 - 20373.95)	81	10.04 (4.07 - 25.52)	30	129.85 (48.2 - 205.17)
mature_hsa-miR-451b	32	3.86 (2.12 - 9.01)	0	NA	0	NA
mature_hsa-miR-452-3p	NA	NA	NA	NA	0	NA
mature_hsa-miR-452-5p	109	13.57 (7.96 - 22.39)	4	1.03 (1.03 - 2.35)	0	NA
mature_hsa-miR-4520-2-3p	0	NA	0	NA	0	NA
mature_hsa-miR-4520-3p	0	NA	0	NA	0	NA
mature_hsa-miR-4520-5p	NA	NA	0	NA	0	NA
mature_hsa-miR-4521	1	1 (1 - 1.01)	0	NA	0	NA
mature_hsa-miR-4522	0	NA	NA	NA	0	NA
mature_hsa-miR-4523	23	2.96 (1.55 - 5.5)	0	NA	0	NA
mature_hsa-miR-4524a-3p	0	NA	NA	NA	0	NA
mature_hsa-miR-4524a-5p	0	NA	NA	NA	0	NA
mature_hsa-miR-4525	1	1 (1 - 1.06)	0	NA	0	NA
mature_hsa-miR-4526	9	1.35 (1 - 2.05)	0	NA	0	NA
mature_hsa-miR-4529-3p	0	NA	0	NA	0	NA
mature_hsa-miR-4529-5p	0	NA	0	NA	0	NA
mature_hsa-miR-4530	NA	NA	1	1 (1 - 1)	0	NA
mature_hsa-miR-4531	0	NA	NA	NA	0	NA
mature_hsa-miR-4532	0	NA	1	1.03 (1.03 - 1.44)	0	NA
mature_hsa-miR-4533	0	NA	NA	NA	0	NA
mature_hsa-miR-4535	0	NA	0	NA	0	NA
mature_hsa-miR-4536-3p	0	NA	0	NA	0	NA
mature_hsa-miR-4536-5p	0	NA	0	NA	0	NA
mature_hsa-miR-4537	NA	NA	0	NA	0	NA
mature_hsa-miR-4538	NA	NA	NA	NA	0	NA
mature_hsa-miR-4539	1	1 (1 - 1)	0	NA	0	NA
mature_hsa-miR-454-3p	147	147.73 (50.15 - 238.56)	6	2.04 (1.06 - 4.24)	20	14.41 (7.44 - 21.18)
mature_hsa-miR-454-5p	127	31.14 (12.36 - 45.54)	0	NA	0	NA
mature_hsa-miR-4540	NA	NA	0	NA	NA	NA
mature_hsa-miR-455-3p	1	1.01 (1.01 - 1.01)	0	NA	0	NA
mature_hsa-miR-455-5p	5	1 (1 - 1.63)	7	2.42 (1.04 - 4.37)	0	NA
mature_hsa-miR-4632-3p	0	NA	0	NA	0	NA
mature_hsa-miR-4632-5p	0	NA	NA	NA	0	NA
mature_hsa-miR-4633-5p	0	NA	NA	NA	0	NA
mature_hsa-miR-4634	1	1 (1 - 1)	0	NA	0	NA
mature_hsa-miR-4635	0	NA	NA	NA	0	NA
mature_hsa-miR-4636	0	NA	0	NA	0	NA
mature_hsa-miR-4637	0	NA	NA	NA	0	NA
mature_hsa-miR-4638-3p	2	1 (1 - 1.93)	0	NA	0	NA
mature_hsa-miR-4638-5p	0	NA	NA	NA	0	NA
mature_hsa-miR-4639-3p	0	NA	NA	NA	0	NA
mature_hsa-miR-4639-5p	0	NA	NA	NA	0	NA
mature_hsa-miR-4640-3p	0	NA	0	NA	0	NA
mature_hsa-miR-4640-5p	NA	NA	0	NA	0	NA
mature_hsa-miR-4642	3	1.34 (1 - 2.56)	NA	NA	0	NA
mature_hsa-miR-4644	0	NA	NA	NA	0	NA
mature_hsa-miR-4645-3p	106	12.49 (8.5 - 15.87)	0	NA	0	NA
mature_hsa-miR-4645-5p	0	NA	NA	NA	0	NA
mature_hsa-miR-4646-3p	1	2.22 (1.21 - 3.06)	0	NA	0	NA
mature_hsa-miR-4646-5p	31	3.68 (1.87 - 6.76)	0	NA	0	NA
mature_hsa-miR-4647	12	1.29 (1 - 2.55)	0	NA	0	NA
mature_hsa-miR-4648	1	1 (1 - 1)	NA	NA	0	NA
mature_hsa-miR-4649-3p	0	NA	0	NA	0	NA
mature_hsa-miR-4649-5p	0	NA	0	NA	0	NA
mature_hsa-miR-4650-3p	0	NA	NA	NA	0	NA
mature_hsa-miR-4651	0	NA	0	NA	0	NA
mature_hsa-miR-4652-3p	0	NA	NA	NA	0	NA
mature_hsa-miR-4652-5p	NA	NA	0	NA	0	NA
mature_hsa-miR-4653-3p	0	NA	NA	NA	0	NA
mature_hsa-miR-4653-5p	0	NA	NA	NA	0	NA
mature_hsa-miR-4654	6	1.53 (1.32 - 2.53)	0	NA	0	NA
mature_hsa-miR-4655-3p	NA	NA	NA	NA	0	NA
mature_hsa-miR-4655-5p	0	NA	0	NA	0	NA
mature_hsa-miR-4656	0	NA	NA	NA	0	NA
mature_hsa-miR-4657	5	1 (1 - 1.62)	0	NA	0	NA
mature_hsa-miR-4658	1	1 (1 - 1)	0	NA	0	NA
mature_hsa-miR-4659a-3p	0	NA	NA	NA	0	NA
mature_hsa-miR-4659a-5p	0	NA	0	NA	0	NA
mature_hsa-miR-4659b-3p	2	2.77 (1.05 - 4.1)	0	NA	0	NA
mature_hsa-miR-4659b-5p	0	NA	NA	NA	0	NA
mature_hsa-miR-466	NA	NA	NA	NA	0	NA
mature_hsa-miR-4660	0	NA	0	NA	0	NA
mature_hsa-miR-4661-3p	0	NA	0	NA	0	NA
mature_hsa-miR-4661-5p	3	1.43 (1 - 2.4)	0	NA	0	NA
mature_hsa-miR-4662a-3p	0	NA	0	NA	0	NA
mature_hsa-miR-4662a-5p	93	12.28 (5.2 - 18.4)	1	1.96 (1.04 - 3.4)	0	NA
mature_hsa-miR-4662b	0	NA	0	NA	0	NA
mature_hsa-miR-4663	0	NA	0	NA	0	NA
mature_hsa-miR-4664-3p	0	NA	0	NA	0	NA
mature_hsa-miR-4664-5p	0	NA	0	NA	0	NA
mature_hsa-miR-4665-3p	0	NA	0	NA	0	NA
mature_hsa-miR-4665-5p	19	2.51 (1.44 - 4.66)	0	NA	0	NA
mature_hsa-miR-4666a-3p	1	1.01 (1.01 - 1.01)	0	NA	0	NA
mature_hsa-miR-4666a-5p	0	NA	0	NA	0	NA
mature_hsa-miR-4666b	NA	NA	NA	NA	0	NA
mature_hsa-miR-4667-3p	0	NA	0	NA	0	NA
mature_hsa-miR-4667-5p	4	1.2 (1 - 1.96)	0	NA	0	NA
mature_hsa-miR-4668-5p	2	1 (1 - 1.41)	0	NA	0	NA
mature_hsa-miR-4669	0	NA	0	NA	0	NA
mature_hsa-miR-4670-3p	0	NA	NA	NA	0	NA
mature_hsa-miR-4670-5p	0	NA	NA	NA	0	NA
mature_hsa-miR-4671-3p	0	NA	0	NA	0	NA
mature_hsa-miR-4671-5p	0	NA	0	NA	0	NA
mature_hsa-miR-4672	0	NA	NA	NA	0	NA
mature_hsa-miR-4673	1	1 (1 - 1.08)	0	NA	0	NA
mature_hsa-miR-4674	0	NA	0	NA	0	NA
mature_hsa-miR-4676-3p	1	1.09 (1 - 1.89)	0	NA	0	NA
mature_hsa-miR-4676-5p	0	NA	NA	NA	0	NA
mature_hsa-miR-4677-3p	99	13.1 (7.46 - 18.97)	1	1.02 (1.02 - 1.02)	0	NA
mature_hsa-miR-4677-5p	0	NA	0	NA	0	NA
mature_hsa-miR-4678	NA	NA	NA	NA	0	NA
mature_hsa-miR-4680-3p	0	NA	0	NA	0	NA
mature_hsa-miR-4680-5p	NA	NA	0	NA	0	NA
mature_hsa-miR-4681	0	NA	NA	NA	0	NA
mature_hsa-miR-4682	0	NA	0	NA	0	NA
mature_hsa-miR-4683	0	NA	0	NA	0	NA
mature_hsa-miR-4684-3p	NA	NA	0	NA	0	NA
mature_hsa-miR-4685-3p	24	3.65 (2.15 - 6.39)	0	NA	0	NA
mature_hsa-miR-4685-5p	0	NA	NA	NA	0	NA
mature_hsa-miR-4686	0	NA	NA	NA	0	NA
mature_hsa-miR-4687-3p	3	1.29 (1 - 1.84)	0	NA	0	NA
mature_hsa-miR-4687-5p	15	4.31 (2.22 - 7.26)	1	1.01 (1.01 - 1.01)	0	NA
mature_hsa-miR-4688	4	2.77 (1.52 - 4.23)	0	NA	0	NA
mature_hsa-miR-4689	0	NA	0	NA	0	NA
mature_hsa-miR-4690-3p	0	NA	0	NA	0	NA
mature_hsa-miR-4690-5p	0	NA	1	1.01 (1.01 - 1.01)	0	NA
mature_hsa-miR-4691-3p	0	NA	NA	NA	0	NA
mature_hsa-miR-4691-5p	0	NA	0	NA	0	NA
mature_hsa-miR-4693-3p	NA	NA	NA	NA	0	NA
mature_hsa-miR-4694-5p	0	NA	NA	NA	0	NA
mature_hsa-miR-4695-3p	0	NA	0	NA	0	NA
mature_hsa-miR-4695-5p	0	NA	0	NA	0	NA
mature_hsa-miR-4697-3p	0	NA	0	NA	0	NA
mature_hsa-miR-4698	0	NA	0	NA	1	1.23 (0 - 2.9)
mature_hsa-miR-4699-3p	0	NA	NA	NA	0	NA
mature_hsa-miR-4699-5p	0	NA	NA	NA	0	NA
mature_hsa-miR-4700-3p	NA	NA	0	NA	0	NA
mature_hsa-miR-4700-5p	0	NA	0	NA	0	NA
mature_hsa-miR-4701-3p	2	1 (1 - 1.06)	NA	NA	0	NA
mature_hsa-miR-4701-5p	0	NA	NA	NA	0	NA
mature_hsa-miR-4703-3p	NA	NA	0	NA	0	NA
mature_hsa-miR-4705	NA	NA	0	NA	0	NA
mature_hsa-miR-4706	0	NA	0	NA	0	NA
mature_hsa-miR-4707-3p	39	5.19 (2.33 - 9.45)	2	1.02 (1.02 - 1.03)	0	NA
mature_hsa-miR-4707-5p	0	NA	0	NA	0	NA
mature_hsa-miR-4708-3p	0	NA	0	NA	0	NA
mature_hsa-miR-4708-5p	0	NA	0	NA	0	NA
mature_hsa-miR-4709-3p	0	NA	2	1.02 (1.02 - 1.06)	0	NA
mature_hsa-miR-4709-5p	0	NA	0	NA	0	NA
mature_hsa-miR-4710	0	NA	0	NA	0	NA
mature_hsa-miR-4711-3p	0	NA	NA	NA	0	NA
mature_hsa-miR-4711-5p	NA	NA	0	NA	0	NA
mature_hsa-miR-4712-3p	0	NA	0	NA	0	NA
mature_hsa-miR-4712-5p	0	NA	NA	NA	0	NA
mature_hsa-miR-4713-3p	NA	NA	NA	NA	0	NA
mature_hsa-miR-4713-5p	0	NA	0	NA	0	NA
mature_hsa-miR-4714-3p	1	1.07 (1 - 1.33)	0	NA	0	NA
mature_hsa-miR-4714-5p	0	NA	NA	NA	0	NA
mature_hsa-miR-4715-3p	0	NA	NA	NA	0	NA
mature_hsa-miR-4715-5p	0	NA	NA	NA	0	NA
mature_hsa-miR-4716-3p	0	NA	0	NA	0	NA
mature_hsa-miR-4717-3p	3	1.25 (1 - 2.09)	1	1.01 (1.01 - 1.01)	0	NA
mature_hsa-miR-4717-5p	2	1.2 (1 - 1.68)	0	NA	0	NA
mature_hsa-miR-4719	0	NA	NA	NA	0	NA
mature_hsa-miR-4720-5p	0	NA	0	NA	0	NA
mature_hsa-miR-4721	0	NA	0	NA	0	NA
mature_hsa-miR-4722-5p	0	NA	0	NA	0	NA
mature_hsa-miR-4723-3p	0	NA	0	NA	0	NA
mature_hsa-miR-4723-5p	0	NA	0	NA	0	NA
mature_hsa-miR-4724-5p	0	NA	0	NA	0	NA
mature_hsa-miR-4725-3p	0	NA	0	NA	0	NA
mature_hsa-miR-4725-5p	NA	NA	0	NA	0	NA
mature_hsa-miR-4726-5p	1	1 (1 - 1.11)	0	NA	0	NA
mature_hsa-miR-4727-3p	0	NA	0	NA	0	NA
mature_hsa-miR-4727-5p	0	NA	NA	NA	0	NA
mature_hsa-miR-4728-3p	1	1 (1 - 1)	0	NA	0	NA
mature_hsa-miR-4728-5p	0	NA	0	NA	0	NA
mature_hsa-miR-4729	0	NA	NA	NA	0	NA
mature_hsa-miR-4730	0	NA	0	NA	0	NA
mature_hsa-miR-4731-3p	0	NA	0	NA	0	NA
mature_hsa-miR-4731-5p	0	NA	NA	NA	0	NA
mature_hsa-miR-4732-3p	160	121.56 (54.1 - 316.57)	2	1.02 (1.02 - 1.02)	0	NA
mature_hsa-miR-4732-5p	76	9.07 (4.96 - 19.02)	0	NA	0	NA
mature_hsa-miR-4733-3p	0	NA	0	NA	0	NA
mature_hsa-miR-4733-5p	1	1 (1 - 1)	0	NA	0	NA
mature_hsa-miR-4734	7	1.09 (1 - 1.91)	0	NA	0	NA
mature_hsa-miR-4736	NA	NA	NA	NA	0	NA
mature_hsa-miR-4737	0	NA	NA	NA	0	NA
mature_hsa-miR-4738-3p	25	3.32 (1.98 - 5.46)	0	NA	0	NA
mature_hsa-miR-4738-5p	NA	NA	NA	NA	0	NA
mature_hsa-miR-4739	0	NA	0	NA	0	NA
mature_hsa-miR-4740-3p	0	NA	NA	NA	0	NA
mature_hsa-miR-4740-5p	NA	NA	0	NA	0	NA
mature_hsa-miR-4741	15	2.01 (1.29 - 3.62)	1	1.01 (1.01 - 1.01)	0	NA
mature_hsa-miR-4742-3p	2	2.47 (1 - 4)	0	NA	0	NA
mature_hsa-miR-4742-5p	0	NA	0	NA	0	NA
mature_hsa-miR-4743-3p	0	NA	0	NA	0	NA
mature_hsa-miR-4743-5p	6	1.25 (1 - 1.86)	0	NA	0	NA
mature_hsa-miR-4744	0	NA	NA	NA	0	NA
mature_hsa-miR-4745-3p	5	1.01 (1.01 - 1.01)	1	1.02 (1.02 - 1.02)	0	NA
mature_hsa-miR-4745-5p	11	1.09 (1 - 2.02)	1	1.01 (1.01 - 1.01)	0	NA
mature_hsa-miR-4746-3p	0	NA	0	NA	0	NA
mature_hsa-miR-4746-5p	91	11.09 (7.29 - 15.6)	1	1.02 (1.02 - 1.02)	0	NA
mature_hsa-miR-4747-3p	1	1 (1 - 1)	1	1.01 (1.01 - 1.01)	0	NA
mature_hsa-miR-4747-5p	3	1 (1 - 1.28)	NA	NA	0	NA
mature_hsa-miR-4748	15	2.29 (1.38 - 4.14)	0	NA	0	NA
mature_hsa-miR-4749-3p	0	NA	0	NA	0	NA
mature_hsa-miR-4749-5p	0	NA	0	NA	0	NA
mature_hsa-miR-4750-3p	0	NA	NA	NA	0	NA
mature_hsa-miR-4750-5p	4	1.94 (1.57 - 3.01)	0	NA	0	NA
mature_hsa-miR-4751	0	NA	NA	NA	0	NA
mature_hsa-miR-4752	0	NA	NA	NA	0	NA
mature_hsa-miR-4753-3p	0	NA	NA	NA	0	NA
mature_hsa-miR-4753-5p	0	NA	0	NA	0	NA
mature_hsa-miR-4754	0	NA	0	NA	0	NA
mature_hsa-miR-4755-3p	5	1.31 (1 - 2.21)	1	1.01 (1.01 - 1.01)	0	NA
mature_hsa-miR-4755-5p	2	1 (1 - 1.48)	0	NA	0	NA
mature_hsa-miR-4756-3p	NA	NA	NA	NA	0	NA
mature_hsa-miR-4756-5p	NA	NA	NA	NA	0	NA
mature_hsa-miR-4757-3p	0	NA	0	NA	0	NA
mature_hsa-miR-4757-5p	0	NA	NA	NA	0	NA
mature_hsa-miR-4758-3p	1	1 (1 - 1)	NA	NA	0	NA
mature_hsa-miR-4758-5p	NA	NA	NA	NA	0	NA
mature_hsa-miR-4759	NA	NA	0	NA	0	NA
mature_hsa-miR-4761-3p	0	NA	0	NA	0	NA
mature_hsa-miR-4761-5p	0	NA	0	NA	0	NA
mature_hsa-miR-4762-3p	0	NA	0	NA	0	NA
mature_hsa-miR-4762-5p	1	1.62 (1 - 2.47)	0	NA	0	NA
mature_hsa-miR-4763-3p	0	NA	0	NA	0	NA
mature_hsa-miR-4763-5p	0	NA	0	NA	0	NA
mature_hsa-miR-4764-5p	0	NA	NA	NA	0	NA
mature_hsa-miR-4765	0	NA	0	NA	0	NA
mature_hsa-miR-4766-3p	3	1.28 (1 - 2.3)	NA	NA	0	NA
mature_hsa-miR-4766-5p	0	NA	NA	NA	0	NA
mature_hsa-miR-4767	5	1.72 (1.22 - 2.7)	0	NA	0	NA
mature_hsa-miR-4768-5p	0	NA	0	NA	0	NA
mature_hsa-miR-4769-3p	0	NA	NA	NA	0	NA
mature_hsa-miR-4769-5p	2	1 (1 - 1.03)	NA	NA	0	NA
mature_hsa-miR-4770	0	NA	NA	NA	0	NA
mature_hsa-miR-4771	0	NA	NA	NA	0	NA
mature_hsa-miR-4772-3p	0	NA	0	NA	1	3.35 (1.75 - 6.12)
mature_hsa-miR-4772-5p	2	1.03 (1 - 2.38)	0	NA	0	NA
mature_hsa-miR-4773	0	NA	NA	NA	0	NA
mature_hsa-miR-4774-3p	0	NA	NA	NA	0	NA
mature_hsa-miR-4774-5p	0	NA	NA	NA	0	NA
mature_hsa-miR-4775	3	2.65 (1.05 - 4.74)	0	NA	0	NA
mature_hsa-miR-4776-3p	NA	NA	NA	NA	0	NA
mature_hsa-miR-4776-5p	NA	NA	0	NA	2	3.05 (0.91 - 5.17)
mature_hsa-miR-4777-3p	0	NA	NA	NA	0	NA
mature_hsa-miR-4778-3p	NA	NA	NA	NA	0	NA
mature_hsa-miR-4778-5p	NA	NA	NA	NA	0	NA
mature_hsa-miR-4779	0	NA	0	NA	0	NA
mature_hsa-miR-4781-3p	2	2.08 (1.15 - 3.43)	0	NA	0	NA
mature_hsa-miR-4781-5p	0	NA	NA	NA	0	NA
mature_hsa-miR-4782-3p	NA	NA	0	NA	0	NA
mature_hsa-miR-4782-5p	0	NA	0	NA	0	NA
mature_hsa-miR-4783-3p	0	NA	0	NA	0	NA
mature_hsa-miR-4783-5p	1	1 (1 - 1)	0	NA	0	NA
mature_hsa-miR-4784	1	1 (1 - 1.05)	0	NA	0	NA
mature_hsa-miR-4785	24	3.28 (1.79 - 6.41)	2	1.01 (1.01 - 1.01)	0	NA
mature_hsa-miR-4786-3p	0	NA	NA	NA	0	NA
mature_hsa-miR-4786-5p	16	3.44 (1.79 - 5.09)	0	NA	0	NA
mature_hsa-miR-4787-3p	4	1.21 (1 - 1.74)	2	1.02 (1.02 - 1.02)	0	NA
mature_hsa-miR-4787-5p	0	NA	0	NA	0	NA
mature_hsa-miR-4788	0	NA	NA	NA	0	NA
mature_hsa-miR-4790-3p	0	NA	NA	NA	0	NA
mature_hsa-miR-4791	NA	NA	0	NA	0	NA
mature_hsa-miR-4792	NA	NA	0	NA	0	NA
mature_hsa-miR-4793-3p	0	NA	1	1 (1 - 1)	0	NA
mature_hsa-miR-4794	0	NA	0	NA	0	NA
mature_hsa-miR-4795-3p	0	NA	NA	NA	0	NA
mature_hsa-miR-4795-5p	0	NA	NA	NA	0	NA
mature_hsa-miR-4796-3p	0	NA	0	NA	0	NA
mature_hsa-miR-4796-5p	0	NA	0	NA	0	NA
mature_hsa-miR-4797-3p	0	NA	0	NA	0	NA
mature_hsa-miR-4797-5p	0	NA	NA	NA	0	NA
mature_hsa-miR-4798-3p	NA	NA	NA	NA	0	NA
mature_hsa-miR-4798-5p	NA	NA	0	NA	0	NA
mature_hsa-miR-4799-3p	0	NA	0	NA	0	NA
mature_hsa-miR-4799-5p	0	NA	NA	NA	0	NA
mature_hsa-miR-4800-3p	1	1 (1 - 1.01)	0	NA	0	NA
mature_hsa-miR-4800-5p	0	NA	0	NA	0	NA
mature_hsa-miR-4802-3p	0	NA	0	NA	0	NA
mature_hsa-miR-4802-5p	0	NA	0	NA	0	NA
mature_hsa-miR-4803	1	1 (1 - 1)	NA	NA	0	NA
mature_hsa-miR-4804-3p	0	NA	NA	NA	0	NA
mature_hsa-miR-4804-5p	1	1 (1 - 1.21)	0	NA	0	NA
mature_hsa-miR-483-3p	12	1.98 (1 - 3.34)	0	NA	0	NA
mature_hsa-miR-483-5p	41	5.44 (3.23 - 10.04)	0	NA	0	NA
mature_hsa-miR-484	161	1279.07 (958.27 - 1693.13)	85	10.42 (5.77 - 20.34)	30	98.59 (67.17 - 132.32)
mature_hsa-miR-485-3p	108	15.81 (7.47 - 30.99)	1	1.01 (1.01 - 1.01)	0	NA
mature_hsa-miR-485-5p	154	62.48 (28.33 - 123.67)	5	1.02 (1.02 - 1.02)	0	NA
mature_hsa-miR-486-3p	161	6474.28 (3497.58 - 14123)	63	7.19 (4.1 - 20.85)	22	32.09 (12.19 - 63.04)
mature_hsa-miR-486-5p	161	291075.8 (157515.6 - 582356.53)	159	220.99 (106.31 - 488.86)	30	1396.31 (614.47 - 2590.98)
mature_hsa-miR-487a-3p	61	7.82 (3.07 - 12.49)	0	NA	0	NA
mature_hsa-miR-487a-5p	0	NA	0	NA	0	NA
mature_hsa-miR-487b-3p	142	38.32 (17.53 - 76.03)	1	1.02 (1.02 - 1.02)	0	NA
mature_hsa-miR-487b-5p	0	NA	0	NA	0	NA
mature_hsa-miR-488-3p	2	1 (1 - 1)	0	NA	0	NA
mature_hsa-miR-488-5p	0	NA	0	NA	0	NA
mature_hsa-miR-489-3p	0	NA	52	6.16 (2.13 - 15.92)	0	NA
mature_hsa-miR-490-3p	26	3.29 (1.61 - 6.41)	0	NA	0	NA
mature_hsa-miR-490-5p	4	1.19 (1 - 2.1)	0	NA	0	NA
mature_hsa-miR-491-3p	0	NA	NA	NA	0	NA
mature_hsa-miR-491-5p	31	3.92 (2.37 - 7.5)	1	1.01 (1.01 - 1.01)	0	NA
mature_hsa-miR-492	0	NA	0	NA	0	NA
mature_hsa-miR-493-3p	130	32.25 (13.47 - 57.17)	1	1.01 (1.01 - 1.01)	0	NA
mature_hsa-miR-493-5p	122	25.46 (12.12 - 52.51)	1	1.02 (1.02 - 1.02)	0	NA
mature_hsa-miR-494-3p	84	10.59 (3.18 - 20.3)	0	NA	0	NA
mature_hsa-miR-494-5p	0	NA	1	1.01 (1.01 - 1.01)	0	NA
mature_hsa-miR-495-3p	20	4.18 (1.33 - 7.69)	0	NA	0	NA
mature_hsa-miR-495-5p	0	NA	NA	NA	0	NA
mature_hsa-miR-496	16	3 (1.32 - 5.19)	0	NA	0	NA
mature_hsa-miR-497-3p	1	1 (1 - 1)	0	NA	0	NA
mature_hsa-miR-497-5p	142	18.29 (13.88 - 24.51)	3	1.02 (1.02 - 3.08)	0	NA
mature_hsa-miR-498	0	NA	0	NA	0	NA
mature_hsa-miR-4999-3p	0	NA	NA	NA	0	NA
mature_hsa-miR-4999-5p	0	NA	0	NA	0	NA
mature_hsa-miR-499a-3p	0	NA	NA	NA	0	NA
mature_hsa-miR-499a-5p	4	1.64 (1 - 2.7)	0	NA	0	NA
mature_hsa-miR-499b-3p	1	1 (1 - 1.03)	0	NA	0	NA
mature_hsa-miR-499b-5p	0	NA	NA	NA	0	NA
mature_hsa-miR-5000-3p	0	NA	0	NA	0	NA
mature_hsa-miR-5000-5p	0	NA	NA	NA	0	NA
mature_hsa-miR-5001-3p	13	2.89 (1.73 - 5.38)	0	NA	0	NA
mature_hsa-miR-5001-5p	0	NA	0	NA	0	NA
mature_hsa-miR-5002-5p	0	NA	0	NA	0	NA
mature_hsa-miR-5003-3p	0	NA	NA	NA	0	NA
mature_hsa-miR-5003-5p	0	NA	NA	NA	0	NA
mature_hsa-miR-5004-3p	0	NA	NA	NA	0	NA
mature_hsa-miR-5004-5p	0	NA	0	NA	0	NA
mature_hsa-miR-5006-3p	0	NA	0	NA	0	NA
mature_hsa-miR-5006-5p	0	NA	NA	NA	0	NA
mature_hsa-miR-5007-5p	NA	NA	0	NA	0	NA
mature_hsa-miR-5008-3p	0	NA	0	NA	0	NA
mature_hsa-miR-5009-3p	0	NA	0	NA	0	NA
mature_hsa-miR-5009-5p	1	1.08 (1 - 1.74)	0	NA	0	NA
mature_hsa-miR-500a-3p	160	237.25 (189.81 - 330.09)	153	74.86 (39.98 - 176.57)	20	12.61 (9.14 - 17.42)
mature_hsa-miR-500a-5p	0	NA	1	1.01 (1.01 - 1.43)	0	NA
mature_hsa-miR-500b-3p	13	1.15 (1 - 1.55)	2	1.02 (1.02 - 1.02)	0	NA
mature_hsa-miR-500b-5p	0	NA	0	NA	0	NA
mature_hsa-miR-501-3p	154	90.24 (50.99 - 158.6)	123	19.8 (11.18 - 38.36)	0	NA
mature_hsa-miR-501-5p	8	2.2 (1.12 - 3.38)	7	1.05 (1.05 - 2.73)	0	NA
mature_hsa-miR-5010-3p	39	7 (4.68 - 9.89)	0	NA	0	NA
mature_hsa-miR-5010-5p	154	29.05 (18.61 - 51.51)	2	1.01 (1.01 - 1.7)	0	NA
mature_hsa-miR-502-3p	153	26.08 (17.64 - 42.85)	66	8.35 (3.32 - 16.04)	0	NA
mature_hsa-miR-502-5p	0	NA	0	NA	0	NA
mature_hsa-miR-503-3p	0	NA	0	NA	0	NA
mature_hsa-miR-503-5p	1	3.03 (1.18 - 4.36)	0	NA	0	NA
mature_hsa-miR-504-3p	0	NA	1	1 (1 - 1)	0	NA
mature_hsa-miR-504-5p	4	1.32 (1 - 2.29)	1	1.01 (1.01 - 2.38)	0	NA
mature_hsa-miR-5047	NA	NA	NA	NA	0	NA
mature_hsa-miR-505-3p	151	30.3 (22.53 - 38.5)	2	1.06 (1.06 - 2.48)	13	7.59 (3.59 - 17.95)
mature_hsa-miR-505-5p	16	4.46 (2.26 - 6.7)	1	1.01 (1.01 - 1.01)	0	NA
mature_hsa-miR-506-3p	0	NA	0	NA	0	NA
mature_hsa-miR-507	0	NA	0	NA	0	NA
mature_hsa-miR-508-3p	0	NA	1	1.03 (1.03 - 2.36)	0	NA
mature_hsa-miR-508-5p	0	NA	0	NA	0	NA
mature_hsa-miR-5087	NA	NA	0	NA	0	NA
mature_hsa-miR-5088-5p	0	NA	0	NA	0	NA
mature_hsa-miR-5089-3p	0	NA	NA	NA	0	NA
mature_hsa-miR-5089-5p	NA	NA	0	NA	0	NA
mature_hsa-miR-509-3-5p	0	NA	0	NA	0	NA
mature_hsa-miR-509-3p	6	1.5 (1 - 2.58)	73	8.28 (4.56 - 17.88)	0	NA
mature_hsa-miR-509-5p	0	NA	0	NA	0	NA
mature_hsa-miR-5090	0	NA	0	NA	0	NA
mature_hsa-miR-5091	NA	NA	0	NA	0	NA
mature_hsa-miR-5092	0	NA	NA	NA	0	NA
mature_hsa-miR-5093	0	NA	NA	NA	0	NA
mature_hsa-miR-5094	0	NA	0	NA	0	NA
mature_hsa-miR-510-3p	NA	NA	NA	NA	0	NA
mature_hsa-miR-510-5p	NA	NA	0	NA	0	NA
mature_hsa-miR-5100	14	1.53 (1 - 2.86)	13	2.12 (1.07 - 4.36)	0	NA
mature_hsa-miR-511-3p	0	NA	0	NA	0	NA
mature_hsa-miR-511-5p	4	1.02 (1.02 - 2.11)	1	1 (1 - 1)	0	NA
mature_hsa-miR-512-3p	10	1.01 (1 - 1.88)	2	1.02 (1.02 - 1.02)	0	NA
mature_hsa-miR-512-5p	0	NA	0	NA	0	NA
mature_hsa-miR-513a-3p	NA	NA	NA	NA	0	NA
mature_hsa-miR-513a-5p	0	NA	0	NA	0	NA
mature_hsa-miR-513b-5p	0	NA	NA	NA	0	NA
mature_hsa-miR-513c-3p	0	NA	0	NA	0	NA
mature_hsa-miR-513c-5p	0	NA	0	NA	0	NA
mature_hsa-miR-514a-3p	0	NA	0	NA	0	NA
mature_hsa-miR-514a-5p	0	NA	0	NA	0	NA
mature_hsa-miR-514b-3p	NA	NA	0	NA	0	NA
mature_hsa-miR-514b-5p	0	NA	0	NA	0	NA
mature_hsa-miR-515-3p	5	1 (1 - 1.24)	1	1.01 (1.01 - 1.05)	0	NA
mature_hsa-miR-515-5p	8	1 (1 - 1)	2	1.03 (1.03 - 1.03)	0	NA
mature_hsa-miR-516a-5p	13	1 (1 - 1.89)	2	1.02 (1.02 - 1.02)	0	NA
mature_hsa-miR-516b-5p	12	1 (1 - 1.78)	1	1.03 (1.03 - 1.03)	0	NA
mature_hsa-miR-517-5p	1	1 (1 - 1.04)	1	1.01 (1.01 - 1.01)	0	NA
mature_hsa-miR-517a-3p=hsa-miR-517b-3p	8	1 (1 - 1)	1	1.02 (1.02 - 1.02)	0	NA
mature_hsa-miR-517c-3p	1	1 (1 - 1)	1	1.01 (1.01 - 1.01)	0	NA
mature_hsa-miR-5187-3p	1	1.06 (1 - 1.39)	0	NA	0	NA
mature_hsa-miR-5187-5p	3	2.03 (1.42 - 3.46)	0	NA	0	NA
mature_hsa-miR-5188	0	NA	NA	NA	0	NA
mature_hsa-miR-5189-3p	56	6.67 (2.93 - 12.21)	0	NA	0	NA
mature_hsa-miR-5189-5p	135	24.98 (15.08 - 41.03)	0	NA	0	NA
mature_hsa-miR-518a-3p	1	1 (1 - 1)	0	NA	0	NA
mature_hsa-miR-518a-5p=hsa-miR-527	0	NA	0	NA	0	NA
mature_hsa-miR-518b	1	1 (1 - 1)	0	NA	0	NA
mature_hsa-miR-518c-3p	2	1 (1 - 1.02)	1	1.01 (1.01 - 1.01)	0	NA
mature_hsa-miR-518c-5p	1	1 (1 - 1)	1	1.01 (1.01 - 1.01)	0	NA
mature_hsa-miR-518d-3p	NA	NA	NA	NA	0	NA
mature_hsa-miR-518d-5p=hsa-miR-520c-5p=hsa-miR-526a	1	1 (1 - 1)	0	NA	0	NA
mature_hsa-miR-518e-3p	1	1 (1 - 1.01)	0	NA	0	NA
mature_hsa-miR-518e-5p=hsa-miR-519a-5p=hsa-miR-519b-5p=hsa-miR-519c-5p=hsa-miR-522-5p=hsa-miR-523-5p	2	1 (1 - 1)	1	1.01 (1.01 - 1.01)	0	NA
mature_hsa-miR-518f-3p	1	1 (1 - 1)	0	NA	0	NA
mature_hsa-miR-518f-5p	1	1 (1 - 1)	NA	NA	0	NA
mature_hsa-miR-5190	1	1.12 (1 - 1.33)	NA	NA	0	NA
mature_hsa-miR-5191	0	NA	0	NA	0	NA
mature_hsa-miR-5192	0	NA	NA	NA	0	NA
mature_hsa-miR-5193	1	2.11 (1.19 - 3.24)	NA	NA	0	NA
mature_hsa-miR-5194	0	NA	NA	NA	0	NA
mature_hsa-miR-5195-5p	NA	NA	NA	NA	0	NA
mature_hsa-miR-5196-3p	1	1 (1 - 1.01)	0	NA	0	NA
mature_hsa-miR-5197-5p	NA	NA	NA	NA	0	NA
mature_hsa-miR-519a-3p	3	1 (1 - 1)	0	NA	0	NA
mature_hsa-miR-519b-3p	0	NA	0	NA	0	NA
mature_hsa-miR-519c-3p	1	1 (1 - 1)	0	NA	0	NA
mature_hsa-miR-519d-3p	2	1 (1 - 1)	NA	NA	0	NA
mature_hsa-miR-519d-5p	NA	NA	0	NA	0	NA
mature_hsa-miR-519e-3p	0	NA	NA	NA	0	NA
mature_hsa-miR-519e-5p	0	NA	NA	NA	0	NA
mature_hsa-miR-520a-3p	2	1 (1 - 1)	0	NA	0	NA
mature_hsa-miR-520a-5p	1	1 (1 - 1)	0	NA	0	NA
mature_hsa-miR-520b	0	NA	0	NA	0	NA
mature_hsa-miR-520c-3p	0	NA	0	NA	0	NA
mature_hsa-miR-520d-3p	1	1 (1 - 1)	0	NA	0	NA
mature_hsa-miR-520d-5p	3	1 (1 - 1)	NA	NA	0	NA
mature_hsa-miR-520e	0	NA	NA	NA	0	NA
mature_hsa-miR-520f-3p	1	1 (1 - 1)	0	NA	0	NA
mature_hsa-miR-520f-5p	NA	NA	0	NA	0	NA
mature_hsa-miR-520g-3p	1	1 (1 - 1)	0	NA	0	NA
mature_hsa-miR-520g-5p	0	NA	NA	NA	0	NA
mature_hsa-miR-520h	1	1 (1 - 1)	0	NA	0	NA
mature_hsa-miR-521	0	NA	NA	NA	0	NA
mature_hsa-miR-522-3p	1	1 (1 - 1)	0	NA	0	NA
mature_hsa-miR-523-3p	0	NA	0	NA	0	NA
mature_hsa-miR-524-3p	1	1 (1 - 1)	NA	NA	0	NA
mature_hsa-miR-524-5p	0	NA	0	NA	0	NA
mature_hsa-miR-525-3p	0	NA	NA	NA	0	NA
mature_hsa-miR-525-5p	3	1 (1 - 1.02)	0	NA	0	NA
mature_hsa-miR-526b-3p	0	NA	NA	NA	0	NA
mature_hsa-miR-526b-5p	2	1 (1 - 1.03)	1	1.01 (1.01 - 1.01)	0	NA
mature_hsa-miR-532-3p	82	10.21 (6.78 - 15.96)	59	5.82 (2.47 - 15.87)	2	3.6 (0.97 - 5.69)
mature_hsa-miR-532-5p	161	321.23 (217.73 - 583.4)	154	91.22 (49.43 - 140.32)	29	16.51 (12.87 - 19.75)
mature_hsa-miR-539-3p	83	11.07 (3.93 - 22.97)	0	NA	0	NA
mature_hsa-miR-539-5p	83	11.27 (4.94 - 23.01)	0	NA	0	NA
mature_hsa-miR-541-3p	1	1.12 (1 - 1.73)	0	NA	0	NA
mature_hsa-miR-541-5p	3	1 (1 - 1.02)	0	NA	0	NA
mature_hsa-miR-542-3p	17	4.6 (2.67 - 7.22)	17	3.28 (1.02 - 6.45)	0	NA
mature_hsa-miR-542-5p	0	NA	0	NA	0	NA
mature_hsa-miR-543	108	15.71 (7.54 - 29.11)	0	NA	0	NA
mature_hsa-miR-544a	0	NA	NA	NA	0	NA
mature_hsa-miR-544b	0	NA	NA	NA	0	NA
mature_hsa-miR-545-3p	1	1.03 (1 - 1.54)	NA	NA	0	NA
mature_hsa-miR-545-5p	1	2.21 (1.01 - 3.99)	0	NA	0	NA
mature_hsa-miR-548a-3p	2	2.32 (1.2 - 4.3)	0	NA	0	NA
mature_hsa-miR-548a-5p	0	NA	0	NA	0	NA
mature_hsa-miR-548ab	1	1.15 (1 - 2)	0	NA	0	NA
mature_hsa-miR-548ac	0	NA	NA	NA	0	NA
mature_hsa-miR-548ad-3p	0	NA	NA	NA	0	NA
mature_hsa-miR-548ae-3p	0	NA	NA	NA	0	NA
mature_hsa-miR-548ag	0	NA	0	NA	0	NA
mature_hsa-miR-548ah-5p	1	1 (1 - 1.07)	0	NA	0	NA
mature_hsa-miR-548ai=hsa-miR-570-5p	0	NA	0	NA	0	NA
mature_hsa-miR-548ak	NA	NA	NA	NA	0	NA
mature_hsa-miR-548al	2	2.65 (1.33 - 4.04)	0	NA	0	NA
mature_hsa-miR-548am-3p	0	NA	NA	NA	0	NA
mature_hsa-miR-548an	0	NA	0	NA	0	NA
mature_hsa-miR-548ap-5p	118	15.17 (9.45 - 24.24)	0	NA	0	NA
mature_hsa-miR-548aq-5p	0	NA	NA	NA	0	NA
mature_hsa-miR-548ar-3p	0	NA	NA	NA	0	NA
mature_hsa-miR-548as-3p	0	NA	0	NA	0	NA
mature_hsa-miR-548as-5p	0	NA	0	NA	0	NA
mature_hsa-miR-548at-3p	0	NA	0	NA	0	NA
mature_hsa-miR-548at-5p	6	3.05 (1 - 4.58)	0	NA	0	NA
mature_hsa-miR-548av-5p	139	92.86 (54.85 - 131.59)	5	1.78 (1.07 - 3.63)	4	5.48 (3.3 - 8.44)
mature_hsa-miR-548aw	1	1.01 (1.01 - 1.01)	NA	NA	0	NA
mature_hsa-miR-548ax	43	7.36 (3.33 - 10.28)	0	NA	0	NA
mature_hsa-miR-548ay-3p	0	NA	0	NA	0	NA
mature_hsa-miR-548az-5p	6	3.05 (1.82 - 4.66)	2	1.02 (1.02 - 1.49)	0	NA
mature_hsa-miR-548b-3p	0	NA	0	NA	0	NA
mature_hsa-miR-548b-5p	NA	NA	NA	NA	0	NA
mature_hsa-miR-548ba	0	NA	0	NA	0	NA
mature_hsa-miR-548bb-3p	NA	NA	NA	NA	0	NA
mature_hsa-miR-548bb-5p	NA	NA	NA	NA	0	NA
mature_hsa-miR-548c-3p	0	NA	NA	NA	0	NA
mature_hsa-miR-548d-3p	0	NA	NA	NA	0	NA
mature_hsa-miR-548e-3p	145	31.63 (21.49 - 43.58)	0	NA	7	5.33 (2.96 - 9.64)
mature_hsa-miR-548e-5p	140	22.47 (15.18 - 29.68)	1	1.02 (1.02 - 1.02)	0	NA
mature_hsa-miR-548f-3p	0	NA	0	NA	0	NA
mature_hsa-miR-548f-5p	21	5.35 (2.47 - 7.78)	0	NA	0	NA
mature_hsa-miR-548g-3p	0	NA	NA	NA	0	NA
mature_hsa-miR-548h-5p	NA	NA	1	1.01 (1.01 - 1.01)	0	NA
mature_hsa-miR-548i	0	NA	0	NA	0	NA
mature_hsa-miR-548j-3p	14	3.22 (1.34 - 6.16)	0	NA	0	NA
mature_hsa-miR-548j-5p	118	15.25 (9.44 - 24.53)	0	NA	0	NA
mature_hsa-miR-548k	151	101.61 (71.41 - 134.65)	5	1.76 (1.07 - 3.63)	4	5.48 (3.3 - 8.44)
mature_hsa-miR-548l	3	2.53 (1 - 4.08)	0	NA	0	NA
mature_hsa-miR-548n	3	3.31 (1.27 - 5.01)	0	NA	0	NA
mature_hsa-miR-548o-3p	129	20.91 (14.2 - 27.44)	1	1.02 (1.02 - 1.02)	0	NA
mature_hsa-miR-548p	0	NA	NA	NA	0	NA
mature_hsa-miR-548q	0	NA	0	NA	0	NA
mature_hsa-miR-548s	0	NA	0	NA	0	NA
mature_hsa-miR-548t-5p	0	NA	NA	NA	0	NA
mature_hsa-miR-548u	0	NA	0	NA	0	NA
mature_hsa-miR-548y	0	NA	0	NA	0	NA
mature_hsa-miR-549a	0	NA	0	NA	0	NA
mature_hsa-miR-550a-3-5p	114	15.17 (9.07 - 23.84)	0	NA	0	NA
mature_hsa-miR-550a-3p	126	19.85 (11.17 - 37.72)	0	NA	0	NA
mature_hsa-miR-550a-5p	118	14.63 (9.58 - 24.12)	0	NA	0	NA
mature_hsa-miR-550b-2-5p	143	20.32 (12.76 - 38.22)	0	NA	0	NA
mature_hsa-miR-550b-3p	0	NA	0	NA	0	NA
mature_hsa-miR-551a	1	1 (1 - 1.12)	0	NA	0	NA
mature_hsa-miR-551b-3p	1	1.86 (1 - 3.05)	0	NA	0	NA
mature_hsa-miR-551b-5p	0	NA	0	NA	0	NA
mature_hsa-miR-552-3p	0	NA	0	NA	0	NA
mature_hsa-miR-552-5p	0	NA	0	NA	0	NA
mature_hsa-miR-553	NA	NA	NA	NA	0	NA
mature_hsa-miR-554	NA	NA	0	NA	0	NA
mature_hsa-miR-556-3p	0	NA	0	NA	0	NA
mature_hsa-miR-556-5p	2	3.09 (1.08 - 4.71)	0	NA	0	NA
mature_hsa-miR-557	NA	NA	NA	NA	0	NA
mature_hsa-miR-5571-3p	NA	NA	NA	NA	0	NA
mature_hsa-miR-5571-5p	0	NA	NA	NA	0	NA
mature_hsa-miR-5572	NA	NA	0	NA	0	NA
mature_hsa-miR-5579-3p	NA	NA	NA	NA	0	NA
mature_hsa-miR-558	0	NA	0	NA	0	NA
mature_hsa-miR-5580-3p	NA	NA	NA	NA	0	NA
mature_hsa-miR-5581-3p	0	NA	0	NA	0	NA
mature_hsa-miR-5581-5p	0	NA	NA	NA	0	NA
mature_hsa-miR-5582-3p	0	NA	0	NA	0	NA
mature_hsa-miR-5583-3p	0	NA	NA	NA	0	NA
mature_hsa-miR-5583-5p	0	NA	0	NA	0	NA
mature_hsa-miR-5584-3p	0	NA	0	NA	0	NA
mature_hsa-miR-5584-5p	0	NA	NA	NA	0	NA
mature_hsa-miR-5585-5p	2	1 (1 - 1.02)	NA	NA	0	NA
mature_hsa-miR-5586-3p	0	NA	0	NA	0	NA
mature_hsa-miR-5586-5p	0	NA	NA	NA	0	NA
mature_hsa-miR-5587-3p	2	1 (1 - 1.05)	0	NA	0	NA
mature_hsa-miR-5587-5p	2	1.09 (1 - 1.4)	NA	NA	0	NA
mature_hsa-miR-5588-3p	0	NA	0	NA	0	NA
mature_hsa-miR-5588-5p	0	NA	0	NA	0	NA
mature_hsa-miR-5589-3p	0	NA	NA	NA	0	NA
mature_hsa-miR-5589-5p	NA	NA	0	NA	0	NA
mature_hsa-miR-5590-3p	0	NA	NA	NA	0	NA
mature_hsa-miR-5590-5p	NA	NA	0	NA	0	NA
mature_hsa-miR-561-3p	NA	NA	0	NA	0	NA
mature_hsa-miR-561-5p	1	1.59 (1 - 3.07)	2	1.03 (1.03 - 2.93)	0	NA
mature_hsa-miR-5680	0	NA	0	NA	0	NA
mature_hsa-miR-5681a	NA	NA	0	NA	0	NA
mature_hsa-miR-5681b	NA	NA	0	NA	0	NA
mature_hsa-miR-5683	18	3.78 (1.9 - 6.24)	0	NA	0	NA
mature_hsa-miR-5684	0	NA	NA	NA	0	NA
mature_hsa-miR-5685	1	1 (1 - 1.02)	NA	NA	0	NA
mature_hsa-miR-5687	NA	NA	NA	NA	0	NA
mature_hsa-miR-5688	0	NA	NA	NA	0	NA
mature_hsa-miR-5689	NA	NA	0	NA	0	NA
mature_hsa-miR-5690	1	1 (1 - 1.02)	NA	NA	0	NA
mature_hsa-miR-5691	1	1 (1 - 1)	0	NA	0	NA
mature_hsa-miR-5692b	0	NA	NA	NA	0	NA
mature_hsa-miR-5692c	0	NA	NA	NA	0	NA
mature_hsa-miR-5694	NA	NA	0	NA	0	NA
mature_hsa-miR-5695	0	NA	0	NA	0	NA
mature_hsa-miR-5696	0	NA	0	NA	0	NA
mature_hsa-miR-5697	0	NA	0	NA	0	NA
mature_hsa-miR-5698	1	1 (1 - 1.1)	NA	NA	0	NA
mature_hsa-miR-5699-3p	0	NA	0	NA	0	NA
mature_hsa-miR-5699-5p	0	NA	0	NA	0	NA
mature_hsa-miR-570-3p	1	1 (1 - 1.31)	0	NA	0	NA
mature_hsa-miR-5700	NA	NA	NA	NA	0	NA
mature_hsa-miR-5701	1	1 (1 - 1)	0	NA	0	NA
mature_hsa-miR-5703	0	NA	0	NA	0	NA
mature_hsa-miR-5705	NA	NA	NA	NA	0	NA
mature_hsa-miR-5706	0	NA	0	NA	0	NA
mature_hsa-miR-5707	NA	NA	NA	NA	0	NA
mature_hsa-miR-5708	NA	NA	0	NA	0	NA
mature_hsa-miR-572	0	NA	0	NA	0	NA
mature_hsa-miR-574-3p	153	53.21 (34.9 - 70.92)	56	6.15 (2.53 - 12.53)	23	21.31 (12.08 - 29.97)
mature_hsa-miR-574-5p	0	NA	0	NA	0	NA
mature_hsa-miR-576-3p	129	16.08 (10.78 - 26.57)	2	1.01 (1.01 - 1.01)	0	NA
mature_hsa-miR-576-5p	108	16.87 (6.58 - 24.98)	1	1.02 (1.02 - 1.42)	4	3.67 (2.41 - 9.16)
mature_hsa-miR-577	3	1.82 (1 - 2.91)	22	3.69 (1.05 - 7.06)	0	NA
mature_hsa-miR-578	NA	NA	0	NA	0	NA
mature_hsa-miR-5787	NA	NA	NA	NA	0	NA
mature_hsa-miR-579-3p	0	NA	0	NA	0	NA
mature_hsa-miR-579-5p	9	2.29 (1.3 - 4.04)	0	NA	0	NA
mature_hsa-miR-580-3p	22	4.09 (2.45 - 6.38)	0	NA	0	NA
mature_hsa-miR-580-5p	0	NA	NA	NA	0	NA
mature_hsa-miR-581	0	NA	0	NA	0	NA
mature_hsa-miR-582-3p	25	4.07 (2.4 - 6.85)	20	4.21 (1.67 - 7.34)	16	11.16 (7.27 - 18.22)
mature_hsa-miR-582-5p	0	NA	2	1.04 (1.04 - 2.25)	4	6.04 (3.99 - 8.38)
mature_hsa-miR-583	NA	NA	NA	NA	0	NA
mature_hsa-miR-584-3p	0	NA	0	NA	0	NA
mature_hsa-miR-584-5p	161	2042.49 (1518.32 - 2818.04)	38	4.61 (2.3 - 9.18)	2	2.07 (1.09 - 5.11)
mature_hsa-miR-585-3p	0	NA	0	NA	0	NA
mature_hsa-miR-585-5p	0	NA	NA	NA	0	NA
mature_hsa-miR-586	0	NA	NA	NA	0	NA
mature_hsa-miR-588	0	NA	NA	NA	0	NA
mature_hsa-miR-589-3p	102	14.09 (7.03 - 20.76)	0	NA	0	NA
mature_hsa-miR-589-5p	159	204.67 (166.2 - 287.05)	8	3 (1.04 - 5.56)	13	8.63 (5.18 - 13.98)
mature_hsa-miR-590-3p	96	13.28 (4.63 - 20.3)	0	NA	0	NA
mature_hsa-miR-590-5p	0	NA	0	NA	0	NA
mature_hsa-miR-592	2	1 (1 - 1.02)	0	NA	0	NA
mature_hsa-miR-593-5p	NA	NA	0	NA	0	NA
mature_hsa-miR-596	NA	NA	NA	NA	0	NA
mature_hsa-miR-597-3p	2	1.48 (1 - 2.36)	0	NA	0	NA
mature_hsa-miR-597-5p	3	1 (1 - 1.29)	NA	NA	0	NA
mature_hsa-miR-598-3p	85	10.06 (6.96 - 15.38)	3	2.36 (1.01 - 4.37)	0	NA
mature_hsa-miR-598-5p	0	NA	2	1.01 (1.01 - 1.01)	0	NA
mature_hsa-miR-599	0	NA	0	NA	0	NA
mature_hsa-miR-600	0	NA	NA	NA	0	NA
mature_hsa-miR-601	NA	NA	NA	NA	0	NA
mature_hsa-miR-602	0	NA	NA	NA	0	NA
mature_hsa-miR-605-3p	0	NA	0	NA	0	NA
mature_hsa-miR-605-5p	0	NA	0	NA	0	NA
mature_hsa-miR-6068	1	1 (1 - 1)	0	NA	0	NA
mature_hsa-miR-607	0	NA	NA	NA	0	NA
mature_hsa-miR-6070	4	1.01 (1.01 - 1.01)	0	NA	0	NA
mature_hsa-miR-6071	NA	NA	NA	NA	0	NA
mature_hsa-miR-6073	0	NA	NA	NA	0	NA
mature_hsa-miR-6075	NA	NA	0	NA	0	NA
mature_hsa-miR-6076	NA	NA	NA	NA	0	NA
mature_hsa-miR-6077	NA	NA	NA	NA	0	NA
mature_hsa-miR-6078	NA	NA	NA	NA	0	NA
mature_hsa-miR-6079	NA	NA	0	NA	0	NA
mature_hsa-miR-6080	0	NA	0	NA	0	NA
mature_hsa-miR-6081	NA	NA	0	NA	0	NA
mature_hsa-miR-6084	0	NA	1	1.01 (1.01 - 1.01)	0	NA
mature_hsa-miR-6085	NA	NA	0	NA	0	NA
mature_hsa-miR-6089	0	NA	0	NA	0	NA
mature_hsa-miR-609	0	NA	NA	NA	0	NA
mature_hsa-miR-6090	0	NA	0	NA	0	NA
mature_hsa-miR-610	19	3.73 (2.43 - 5.77)	NA	NA	0	NA
mature_hsa-miR-611	NA	NA	0	NA	0	NA
mature_hsa-miR-612	0	NA	0	NA	0	NA
mature_hsa-miR-6124	NA	NA	NA	NA	0	NA
mature_hsa-miR-6125	0	NA	1	1.01 (1.01 - 1.01)	0	NA
mature_hsa-miR-6126	0	NA	0	NA	0	NA
mature_hsa-miR-6127	NA	NA	NA	NA	0	NA
mature_hsa-miR-6128	0	NA	0	NA	0	NA
mature_hsa-miR-6129	0	NA	0	NA	0	NA
mature_hsa-miR-6130	9	1 (1 - 1)	0	NA	0	NA
mature_hsa-miR-6131	9	1.74 (1 - 3.83)	0	NA	0	NA
mature_hsa-miR-6132	0	NA	0	NA	0	NA
mature_hsa-miR-6133	0	NA	0	NA	0	NA
mature_hsa-miR-6134	0	NA	NA	NA	0	NA
mature_hsa-miR-614	NA	NA	0	NA	0	NA
mature_hsa-miR-615-3p	4	1.01 (1.01 - 1.62)	31	4.04 (1.42 - 8.3)	0	NA
mature_hsa-miR-615-5p	4	1 (1 - 1.02)	1	1.02 (1.02 - 1.29)	0	NA
mature_hsa-miR-616-3p	2	1.93 (1 - 3.03)	0	NA	0	NA
mature_hsa-miR-616-5p	18	5.65 (3.2 - 7.76)	0	NA	0	NA
mature_hsa-miR-6165	NA	NA	0	NA	0	NA
mature_hsa-miR-618	1	1 (1 - 1.02)	0	NA	2	2.77 (0.2 - 5.23)
mature_hsa-miR-619-3p	NA	NA	NA	NA	0	NA
mature_hsa-miR-621	NA	NA	NA	NA	0	NA
mature_hsa-miR-622	NA	NA	0	NA	0	NA
mature_hsa-miR-624-3p	0	NA	0	NA	0	NA
mature_hsa-miR-624-5p	1	1.73 (1 - 2.63)	0	NA	0	NA
mature_hsa-miR-625-3p	150	69.97 (42.32 - 134.77)	0	NA	0	NA
mature_hsa-miR-625-5p	156	156.55 (94.67 - 274.62)	2	1.02 (1.02 - 1.82)	3	3.14 (1.76 - 5.03)
mature_hsa-miR-627-3p	12	3.59 (2.04 - 5.79)	0	NA	0	NA
mature_hsa-miR-627-5p	95	11.9 (7.05 - 20.83)	0	NA	0	NA
mature_hsa-miR-628-3p	145	37.33 (21.7 - 52.44)	1	1.03 (1.03 - 2.28)	4	5.5 (2.77 - 7.56)
mature_hsa-miR-628-5p	105	15.07 (5.97 - 25.22)	0	NA	6	4.58 (2.37 - 9.31)
mature_hsa-miR-629-3p	0	NA	1	1.01 (1.01 - 1.01)	0	NA
mature_hsa-miR-629-5p	158	50.5 (35.62 - 70.5)	1	1.03 (1.03 - 1.85)	2	2.57 (1.8 - 5.08)
mature_hsa-miR-631	NA	NA	NA	NA	0	NA
mature_hsa-miR-636	57	6.48 (4.18 - 15.49)	0	NA	0	NA
mature_hsa-miR-637	NA	NA	0	NA	0	NA
mature_hsa-miR-638	NA	NA	0	NA	0	NA
mature_hsa-miR-639	NA	NA	NA	NA	0	NA
mature_hsa-miR-641	94	12.99 (5.6 - 22.01)	0	NA	0	NA
mature_hsa-miR-642a-3p	5	1 (1 - 1.76)	0	NA	0	NA
mature_hsa-miR-642a-5p	0	NA	1	1.01 (1.01 - 1.01)	0	NA
mature_hsa-miR-642b-3p	0	NA	NA	NA	0	NA
mature_hsa-miR-642b-5p	5	1 (1 - 1.63)	0	NA	0	NA
mature_hsa-miR-643	0	NA	0	NA	0	NA
mature_hsa-miR-645	NA	NA	0	NA	0	NA
mature_hsa-miR-646	NA	NA	NA	NA	0	NA
mature_hsa-miR-6499-3p	NA	NA	NA	NA	0	NA
mature_hsa-miR-6499-5p	1	1 (1 - 1)	0	NA	0	NA
mature_hsa-miR-650	NA	NA	0	NA	0	NA
mature_hsa-miR-6500-3p	0	NA	0	NA	0	NA
mature_hsa-miR-6501-3p	0	NA	0	NA	0	NA
mature_hsa-miR-6501-5p	5	1.06 (1 - 1.76)	0	NA	0	NA
mature_hsa-miR-6502-5p	4	2.63 (1.28 - 3.66)	0	NA	0	NA
mature_hsa-miR-6503-3p	7	1.86 (1.09 - 3.29)	0	NA	0	NA
mature_hsa-miR-6503-5p	0	NA	0	NA	0	NA
mature_hsa-miR-6504-5p	0	NA	NA	NA	0	NA
mature_hsa-miR-6505-3p	0	NA	0	NA	0	NA
mature_hsa-miR-6505-5p	1	1.62 (1.17 - 2.59)	0	NA	0	NA
mature_hsa-miR-6506-3p	NA	NA	NA	NA	0	NA
mature_hsa-miR-6506-5p	0	NA	NA	NA	0	NA
mature_hsa-miR-6507-5p	0	NA	0	NA	0	NA
mature_hsa-miR-6508-3p	0	NA	0	NA	0	NA
mature_hsa-miR-6508-5p	0	NA	NA	NA	0	NA
mature_hsa-miR-6509-3p	4	1 (1 - 1.05)	0	NA	0	NA
mature_hsa-miR-6509-5p	4	1.47 (1 - 2.29)	0	NA	0	NA
mature_hsa-miR-651-3p	0	NA	NA	NA	0	NA
mature_hsa-miR-651-5p	4	3.46 (1.07 - 5.24)	0	NA	0	NA
mature_hsa-miR-6510-3p	0	NA	0	NA	0	NA
mature_hsa-miR-6510-5p	NA	NA	0	NA	0	NA
mature_hsa-miR-6511a-3p	97	11.88 (7.05 - 18.55)	1	1.03 (1.03 - 1.03)	0	NA
mature_hsa-miR-6511a-5p	5	1.51 (1 - 2.33)	0	NA	0	NA
mature_hsa-miR-6511b-3p	54	8.38 (6.11 - 12.27)	0	NA	0	NA
mature_hsa-miR-6511b-5p	4	1.82 (1.11 - 2.96)	0	NA	0	NA
mature_hsa-miR-6512-5p	NA	NA	1	1.01 (1.01 - 1.01)	0	NA
mature_hsa-miR-6513-3p	2	3.13 (1.33 - 5.08)	0	NA	0	NA
mature_hsa-miR-6513-5p	11	3.9 (2.16 - 6.28)	0	NA	0	NA
mature_hsa-miR-6514-3p	0	NA	0	NA	0	NA
mature_hsa-miR-6514-5p	7	2.55 (1.58 - 3.64)	0	NA	0	NA
mature_hsa-miR-6515-3p	0	NA	0	NA	0	NA
mature_hsa-miR-6515-5p	36	4.21 (2.41 - 8.46)	0	NA	0	NA
mature_hsa-miR-6516-3p	0	NA	0	NA	0	NA
mature_hsa-miR-6516-5p	15	4.87 (2.72 - 6.94)	0	NA	0	NA
mature_hsa-miR-652-3p	161	446.54 (369.56 - 609.12)	17	3.93 (2.09 - 6.37)	8	6.48 (4.28 - 10.57)
mature_hsa-miR-652-5p	19	4.9 (1.89 - 7.53)	0	NA	0	NA
mature_hsa-miR-653-3p	0	NA	0	NA	0	NA
mature_hsa-miR-653-5p	0	NA	37	3.66 (1 - 9.77)	0	NA
mature_hsa-miR-654-3p	158	244.99 (103.3 - 383.57)	6	1.02 (1.02 - 1.57)	0	NA
mature_hsa-miR-654-5p	106	18.51 (8.06 - 34.36)	0	NA	0	NA
mature_hsa-miR-655-3p	0	NA	0	NA	0	NA
mature_hsa-miR-655-5p	0	NA	NA	NA	0	NA
mature_hsa-miR-656-3p	11	2.6 (1 - 4.63)	0	NA	0	NA
mature_hsa-miR-656-5p	0	NA	0	NA	0	NA
mature_hsa-miR-657	2	1 (1 - 1)	NA	NA	0	NA
mature_hsa-miR-658	NA	NA	0	NA	0	NA
mature_hsa-miR-659-3p	0	NA	0	NA	0	NA
mature_hsa-miR-659-5p	22	4.15 (2.09 - 6.92)	0	NA	0	NA
mature_hsa-miR-660-3p	1	1.02 (1 - 1.7)	0	NA	0	NA
mature_hsa-miR-660-5p	159	78.02 (55.98 - 106.06)	142	47.86 (30.22 - 84.43)	18	12.89 (7.6 - 18.91)
mature_hsa-miR-661	0	NA	NA	NA	0	NA
mature_hsa-miR-662	NA	NA	NA	NA	0	NA
mature_hsa-miR-664a-3p	91	11.56 (5.11 - 20.82)	3	1.02 (1.02 - 3.02)	4	3.94 (1.22 - 7.75)
mature_hsa-miR-664a-5p	131	23.19 (13.21 - 31.79)	3	1.39 (1.03 - 2.86)	0	NA
mature_hsa-miR-664b-3p	1	1.12 (1 - 1.97)	0	NA	0	NA
mature_hsa-miR-664b-5p	50	6.77 (4.05 - 11.23)	0	NA	0	NA
mature_hsa-miR-665	12	1.45 (1 - 3.45)	0	NA	0	NA
mature_hsa-miR-668-3p	45	5.54 (2.42 - 10.54)	1	1.01 (1.01 - 1.01)	0	NA
mature_hsa-miR-670-3p	NA	NA	0	NA	0	NA
mature_hsa-miR-670-5p	NA	NA	NA	NA	0	NA
mature_hsa-miR-671-3p	159	265.45 (192.64 - 373.01)	58	5.96 (2.33 - 14.59)	3	4.05 (2.33 - 7.22)
mature_hsa-miR-671-5p	60	7.81 (4.64 - 15.83)	10	1.06 (1.06 - 3.34)	0	NA
mature_hsa-miR-6715a-3p	0	NA	0	NA	0	NA
mature_hsa-miR-6715b-3p	0	NA	NA	NA	0	NA
mature_hsa-miR-6715b-5p	NA	NA	NA	NA	0	NA
mature_hsa-miR-6716-3p	3	2.31 (1.3 - 3.72)	0	NA	0	NA
mature_hsa-miR-6716-5p	0	NA	NA	NA	0	NA
mature_hsa-miR-6717-5p	NA	NA	1	1.01 (1.01 - 1.01)	0	NA
mature_hsa-miR-6718-5p	0	NA	NA	NA	0	NA
mature_hsa-miR-6720-3p	0	NA	0	NA	0	NA
mature_hsa-miR-6720-5p	0	NA	0	NA	0	NA
mature_hsa-miR-6721-5p	8	3.46 (1.79 - 5.04)	0	NA	0	NA
mature_hsa-miR-6722-3p	0	NA	0	NA	0	NA
mature_hsa-miR-6722-5p	0	NA	0	NA	0	NA
mature_hsa-miR-6723-5p	1	1 (1 - 1.03)	3	1.01 (1.01 - 1.62)	0	NA
mature_hsa-miR-6726-3p	1	1.12 (1 - 1.7)	0	NA	0	NA
mature_hsa-miR-6726-5p	0	NA	0	NA	0	NA
mature_hsa-miR-6727-3p	0	NA	NA	NA	0	NA
mature_hsa-miR-6727-5p	0	NA	0	NA	0	NA
mature_hsa-miR-6728-3p	0	NA	NA	NA	0	NA
mature_hsa-miR-6728-5p	0	NA	0	NA	0	NA
mature_hsa-miR-6729-3p	0	NA	1	1.01 (1.01 - 1.01)	0	NA
mature_hsa-miR-6729-5p	1	1 (1 - 1.09)	0	NA	0	NA
mature_hsa-miR-6730-3p	0	NA	0	NA	0	NA
mature_hsa-miR-6730-5p	5	1.15 (1 - 2.06)	0	NA	0	NA
mature_hsa-miR-6731-3p	0	NA	NA	NA	0	NA
mature_hsa-miR-6731-5p	0	NA	1	1.01 (1.01 - 1.01)	0	NA
mature_hsa-miR-6732-3p	0	NA	1	1.01 (1.01 - 1.01)	0	NA
mature_hsa-miR-6732-5p	0	NA	0	NA	0	NA
mature_hsa-miR-6733-3p	0	NA	NA	NA	0	NA
mature_hsa-miR-6733-5p	0	NA	NA	NA	0	NA
mature_hsa-miR-6734-3p	0	NA	NA	NA	0	NA
mature_hsa-miR-6734-5p	25	4.25 (2.31 - 6.83)	0	NA	0	NA
mature_hsa-miR-6735-3p	7	1.54 (1.16 - 2.49)	0	NA	0	NA
mature_hsa-miR-6735-5p	41	7.15 (4.96 - 10.07)	0	NA	0	NA
mature_hsa-miR-6736-3p	0	NA	NA	NA	0	NA
mature_hsa-miR-6736-5p	0	NA	NA	NA	0	NA
mature_hsa-miR-6737-3p	2	1.92 (1 - 3.23)	0	NA	0	NA
mature_hsa-miR-6737-5p	0	NA	1	1.01 (1.01 - 1.01)	0	NA
mature_hsa-miR-6738-3p	0	NA	NA	NA	0	NA
mature_hsa-miR-6738-5p	0	NA	NA	NA	0	NA
mature_hsa-miR-6739-3p	0	NA	0	NA	0	NA
mature_hsa-miR-6739-5p	0	NA	NA	NA	0	NA
mature_hsa-miR-6740-3p	0	NA	NA	NA	0	NA
mature_hsa-miR-6740-5p	5	1 (1 - 1.19)	0	NA	0	NA
mature_hsa-miR-6741-3p	119	15.48 (9.53 - 23.46)	0	NA	0	NA
mature_hsa-miR-6741-5p	2	1.13 (1 - 1.72)	0	NA	0	NA
mature_hsa-miR-6742-3p	0	NA	0	NA	0	NA
mature_hsa-miR-6742-5p	0	NA	0	NA	0	NA
mature_hsa-miR-6743-3p	0	NA	0	NA	0	NA
mature_hsa-miR-6743-5p	0	NA	0	NA	0	NA
mature_hsa-miR-6744-3p	NA	NA	0	NA	0	NA
mature_hsa-miR-6744-5p	0	NA	0	NA	0	NA
mature_hsa-miR-6745	NA	NA	NA	NA	0	NA
mature_hsa-miR-6746-3p	0	NA	0	NA	0	NA
mature_hsa-miR-6746-5p	0	NA	0	NA	0	NA
mature_hsa-miR-6747-3p	1	2.2 (1.15 - 3.3)	0	NA	0	NA
mature_hsa-miR-6747-5p	0	NA	NA	NA	0	NA
mature_hsa-miR-6748-3p	0	NA	0	NA	0	NA
mature_hsa-miR-6748-5p	0	NA	0	NA	0	NA
mature_hsa-miR-6749-3p	4	1.16 (1 - 2.07)	0	NA	0	NA
mature_hsa-miR-6749-5p	0	NA	NA	NA	0	NA
mature_hsa-miR-675-3p	0	NA	0	NA	0	NA
mature_hsa-miR-675-5p	4	1 (1 - 1.05)	1	1.01 (1.01 - 1.01)	0	NA
mature_hsa-miR-6750-3p	1	1 (1 - 1.93)	0	NA	0	NA
mature_hsa-miR-6750-5p	0	NA	NA	NA	0	NA
mature_hsa-miR-6751-3p	1	1 (1 - 1.2)	0	NA	0	NA
mature_hsa-miR-6751-5p	0	NA	0	NA	0	NA
mature_hsa-miR-6752-3p	0	NA	NA	NA	0	NA
mature_hsa-miR-6753-3p	0	NA	0	NA	0	NA
mature_hsa-miR-6753-5p	0	NA	NA	NA	0	NA
mature_hsa-miR-6754-3p	0	NA	NA	NA	0	NA
mature_hsa-miR-6754-5p	0	NA	NA	NA	0	NA
mature_hsa-miR-6755-3p	0	NA	NA	NA	0	NA
mature_hsa-miR-6755-5p	0	NA	0	NA	0	NA
mature_hsa-miR-6756-3p	0	NA	0	NA	0	NA
mature_hsa-miR-6756-5p	0	NA	NA	NA	0	NA
mature_hsa-miR-6757-3p	NA	NA	0	NA	0	NA
mature_hsa-miR-6757-5p	NA	NA	0	NA	0	NA
mature_hsa-miR-6758-3p	0	NA	0	NA	0	NA
mature_hsa-miR-6758-5p	0	NA	0	NA	0	NA
mature_hsa-miR-6759-3p	0	NA	NA	NA	0	NA
mature_hsa-miR-6759-5p	0	NA	NA	NA	0	NA
mature_hsa-miR-676-3p	0	NA	0	NA	0	NA
mature_hsa-miR-676-5p	0	NA	NA	NA	0	NA
mature_hsa-miR-6760-3p	0	NA	NA	NA	0	NA
mature_hsa-miR-6761-3p	0	NA	NA	NA	0	NA
mature_hsa-miR-6761-5p	0	NA	0	NA	0	NA
mature_hsa-miR-6762-3p	3	1.07 (1 - 1.74)	0	NA	0	NA
mature_hsa-miR-6762-5p	0	NA	0	NA	0	NA
mature_hsa-miR-6763-3p	0	NA	0	NA	0	NA
mature_hsa-miR-6763-5p	0	NA	0	NA	0	NA
mature_hsa-miR-6764-3p	2	1.16 (1 - 2.08)	0	NA	0	NA
mature_hsa-miR-6764-5p	0	NA	NA	NA	0	NA
mature_hsa-miR-6765-3p	0	NA	NA	NA	0	NA
mature_hsa-miR-6765-5p	0	NA	NA	NA	0	NA
mature_hsa-miR-6766-3p	0	NA	0	NA	0	NA
mature_hsa-miR-6766-5p	0	NA	NA	NA	0	NA
mature_hsa-miR-6767-3p	0	NA	0	NA	0	NA
mature_hsa-miR-6767-5p	0	NA	NA	NA	0	NA
mature_hsa-miR-6768-3p	0	NA	NA	NA	0	NA
mature_hsa-miR-6768-5p	0	NA	NA	NA	0	NA
mature_hsa-miR-6769a-3p	0	NA	0	NA	0	NA
mature_hsa-miR-6769a-5p	0	NA	NA	NA	0	NA
mature_hsa-miR-6769b-3p	0	NA	0	NA	0	NA
mature_hsa-miR-6769b-5p	0	NA	1	1.01 (1.01 - 1.01)	0	NA
mature_hsa-miR-6770-3p	29	5.44 (3.46 - 8.43)	0	NA	0	NA
mature_hsa-miR-6770-5p	1	1.19 (1 - 1.89)	NA	NA	0	NA
mature_hsa-miR-6771-3p	0	NA	0	NA	0	NA
mature_hsa-miR-6771-5p	1	1 (1 - 1.04)	0	NA	0	NA
mature_hsa-miR-6772-3p	127	18.35 (11.55 - 24.23)	1	1.01 (1.01 - 1.01)	0	NA
mature_hsa-miR-6772-5p	0	NA	0	NA	0	NA
mature_hsa-miR-6773-3p	NA	NA	NA	NA	0	NA
mature_hsa-miR-6773-5p	0	NA	0	NA	0	NA
mature_hsa-miR-6774-3p	0	NA	NA	NA	0	NA
mature_hsa-miR-6774-5p	0	NA	0	NA	0	NA
mature_hsa-miR-6775-3p	10	3.11 (1.43 - 5.46)	0	NA	0	NA
mature_hsa-miR-6775-5p	0	NA	NA	NA	0	NA
mature_hsa-miR-6776-3p	0	NA	0	NA	0	NA
mature_hsa-miR-6777-3p	26	3.77 (1.73 - 5.91)	0	NA	0	NA
mature_hsa-miR-6777-5p	0	NA	0	NA	0	NA
mature_hsa-miR-6778-3p	0	NA	NA	NA	0	NA
mature_hsa-miR-6778-5p	0	NA	0	NA	0	NA
mature_hsa-miR-6779-3p	0	NA	NA	NA	0	NA
mature_hsa-miR-6779-5p	1	1 (1 - 1.11)	0	NA	0	NA
mature_hsa-miR-6780a-3p	0	NA	NA	NA	0	NA
mature_hsa-miR-6780a-5p	18	1.98 (1.02 - 3.89)	0	NA	0	NA
mature_hsa-miR-6780b-3p	0	NA	NA	NA	0	NA
mature_hsa-miR-6780b-5p	0	NA	NA	NA	0	NA
mature_hsa-miR-6781-3p	0	NA	NA	NA	0	NA
mature_hsa-miR-6781-5p	3	1 (1 - 1)	1	1.01 (1.01 - 1.01)	0	NA
mature_hsa-miR-6782-3p	1	1.01 (1.01 - 1.25)	NA	NA	0	NA
mature_hsa-miR-6782-5p	0	NA	NA	NA	0	NA
mature_hsa-miR-6783-3p	0	NA	0	NA	0	NA
mature_hsa-miR-6783-5p	0	NA	0	NA	0	NA
mature_hsa-miR-6784-3p	0	NA	0	NA	0	NA
mature_hsa-miR-6784-5p	0	NA	0	NA	0	NA
mature_hsa-miR-6785-3p	0	NA	NA	NA	0	NA
mature_hsa-miR-6785-5p	0	NA	NA	NA	0	NA
mature_hsa-miR-6786-3p	3	1.43 (1 - 2.27)	0	NA	0	NA
mature_hsa-miR-6786-5p	0	NA	NA	NA	0	NA
mature_hsa-miR-6787-3p	3	1.82 (1 - 3.08)	1	1.01 (1.01 - 1.01)	0	NA
mature_hsa-miR-6787-5p	3	1.07 (1 - 1.46)	0	NA	0	NA
mature_hsa-miR-6788-3p	0	NA	0	NA	0	NA
mature_hsa-miR-6788-5p	0	NA	NA	NA	0	NA
mature_hsa-miR-6789-3p	0	NA	NA	NA	0	NA
mature_hsa-miR-6789-5p	0	NA	0	NA	0	NA
mature_hsa-miR-6790-3p	0	NA	0	NA	0	NA
mature_hsa-miR-6790-5p	0	NA	NA	NA	0	NA
mature_hsa-miR-6791-3p	8	3.41 (1.5 - 4.68)	0	NA	0	NA
mature_hsa-miR-6791-5p	0	NA	NA	NA	0	NA
mature_hsa-miR-6792-3p	NA	NA	0	NA	0	NA
mature_hsa-miR-6792-5p	NA	NA	NA	NA	0	NA
mature_hsa-miR-6793-3p	3	1.83 (1.37 - 2.92)	1	1.01 (1.01 - 1.01)	0	NA
mature_hsa-miR-6793-5p	3	1.12 (1 - 1.51)	0	NA	0	NA
mature_hsa-miR-6794-5p	0	NA	0	NA	0	NA
mature_hsa-miR-6795-3p	0	NA	0	NA	0	NA
mature_hsa-miR-6795-5p	0	NA	0	NA	0	NA
mature_hsa-miR-6796-3p	0	NA	NA	NA	0	NA
mature_hsa-miR-6796-5p	1	1 (1 - 1.03)	0	NA	0	NA
mature_hsa-miR-6797-3p	0	NA	0	NA	0	NA
mature_hsa-miR-6797-5p	0	NA	0	NA	0	NA
mature_hsa-miR-6798-3p	0	NA	0	NA	0	NA
mature_hsa-miR-6798-5p	NA	NA	0	NA	0	NA
mature_hsa-miR-6799-3p	0	NA	NA	NA	0	NA
mature_hsa-miR-6799-5p	0	NA	0	NA	0	NA
mature_hsa-miR-6800-3p	0	NA	0	NA	0	NA
mature_hsa-miR-6800-5p	0	NA	0	NA	0	NA
mature_hsa-miR-6801-3p	0	NA	0	NA	0	NA
mature_hsa-miR-6801-5p	0	NA	NA	NA	0	NA
mature_hsa-miR-6802-3p	0	NA	NA	NA	0	NA
mature_hsa-miR-6802-5p	1	1.47 (1 - 2.4)	0	NA	0	NA
mature_hsa-miR-6803-3p	12	4.37 (2.55 - 6.3)	2	1.02 (1.02 - 1.02)	0	NA
mature_hsa-miR-6803-5p	NA	NA	0	NA	0	NA
mature_hsa-miR-6804-3p	0	NA	0	NA	0	NA
mature_hsa-miR-6804-5p	6	1.34 (1 - 2.35)	0	NA	0	NA
mature_hsa-miR-6805-3p	0	NA	0	NA	0	NA
mature_hsa-miR-6805-5p	0	NA	0	NA	0	NA
mature_hsa-miR-6806-3p	3	1.49 (1 - 2.3)	0	NA	0	NA
mature_hsa-miR-6807-3p	0	NA	0	NA	0	NA
mature_hsa-miR-6807-5p	0	NA	0	NA	0	NA
mature_hsa-miR-6808-3p	0	NA	0	NA	0	NA
mature_hsa-miR-6809-3p	0	NA	0	NA	0	NA
mature_hsa-miR-6809-5p	2	1.19 (1 - 1.88)	0	NA	0	NA
mature_hsa-miR-6810-3p	7	3.36 (1.52 - 4.76)	0	NA	0	NA
mature_hsa-miR-6810-5p	11	2.77 (1.35 - 4.32)	1	1.01 (1.01 - 1.01)	0	NA
mature_hsa-miR-6811-3p	0	NA	NA	NA	0	NA
mature_hsa-miR-6811-5p	0	NA	0	NA	0	NA
mature_hsa-miR-6812-3p	5	1.6 (1 - 2.6)	0	NA	0	NA
mature_hsa-miR-6812-5p	1	1 (1 - 1.02)	NA	NA	0	NA
mature_hsa-miR-6813-3p	0	NA	NA	NA	0	NA
mature_hsa-miR-6813-5p	17	4.38 (2.76 - 6.89)	0	NA	0	NA
mature_hsa-miR-6814-3p	NA	NA	0	NA	0	NA
mature_hsa-miR-6814-5p	NA	NA	0	NA	0	NA
mature_hsa-miR-6815-3p	0	NA	NA	NA	0	NA
mature_hsa-miR-6815-5p	2	1 (1 - 1.05)	0	NA	0	NA
mature_hsa-miR-6816-3p	5	1.03 (1 - 1.71)	0	NA	0	NA
mature_hsa-miR-6816-5p	NA	NA	0	NA	0	NA
mature_hsa-miR-6817-3p	1	1.58 (1.25 - 2.77)	0	NA	0	NA
mature_hsa-miR-6817-5p	0	NA	NA	NA	0	NA
mature_hsa-miR-6818-3p	0	NA	0	NA	0	NA
mature_hsa-miR-6818-5p	0	NA	0	NA	0	NA
mature_hsa-miR-6819-3p	137	25.11 (17.38 - 37.92)	0	NA	0	NA
mature_hsa-miR-6819-5p	6	1.18 (1 - 1.67)	0	NA	0	NA
mature_hsa-miR-6820-3p	0	NA	NA	NA	0	NA
mature_hsa-miR-6820-5p	4	1.12 (1 - 2.1)	0	NA	0	NA
mature_hsa-miR-6821-3p	0	NA	0	NA	0	NA
mature_hsa-miR-6821-5p	0	NA	0	NA	0	NA
mature_hsa-miR-6822-3p	NA	NA	0	NA	0	NA
mature_hsa-miR-6822-5p	0	NA	0	NA	0	NA
mature_hsa-miR-6823-3p	0	NA	0	NA	0	NA
mature_hsa-miR-6823-5p	0	NA	NA	NA	0	NA
mature_hsa-miR-6824-3p	3	1.39 (1 - 2.4)	0	NA	0	NA
mature_hsa-miR-6824-5p	0	NA	0	NA	0	NA
mature_hsa-miR-6825-3p	0	NA	NA	NA	0	NA
mature_hsa-miR-6825-5p	0	NA	NA	NA	0	NA
mature_hsa-miR-6826-3p	0	NA	0	NA	0	NA
mature_hsa-miR-6826-5p	0	NA	0	NA	0	NA
mature_hsa-miR-6827-3p	1	1 (1 - 1.24)	0	NA	0	NA
mature_hsa-miR-6827-5p	0	NA	NA	NA	0	NA
mature_hsa-miR-6828-5p	NA	NA	0	NA	0	NA
mature_hsa-miR-6829-3p	0	NA	0	NA	0	NA
mature_hsa-miR-6829-5p	3	1 (1 - 1.21)	0	NA	0	NA
mature_hsa-miR-6830-5p	NA	NA	0	NA	0	NA
mature_hsa-miR-6831-3p	NA	NA	NA	NA	0	NA
mature_hsa-miR-6831-5p	NA	NA	NA	NA	0	NA
mature_hsa-miR-6832-3p	0	NA	NA	NA	0	NA
mature_hsa-miR-6832-5p	4	1.01 (1.01 - 1.75)	0	NA	0	NA
mature_hsa-miR-6833-3p	0	NA	0	NA	0	NA
mature_hsa-miR-6833-5p	0	NA	1	1.01 (1.01 - 1.01)	0	NA
mature_hsa-miR-6834-3p	0	NA	NA	NA	0	NA
mature_hsa-miR-6834-5p	0	NA	0	NA	0	NA
mature_hsa-miR-6835-3p	NA	NA	0	NA	0	NA
mature_hsa-miR-6835-5p	0	NA	0	NA	0	NA
mature_hsa-miR-6836-3p	1	1.17 (1 - 1.41)	0	NA	0	NA
mature_hsa-miR-6836-5p	2	1.2 (1 - 1.88)	NA	NA	0	NA
mature_hsa-miR-6837-3p	120	13.98 (9.81 - 20.17)	0	NA	0	NA
mature_hsa-miR-6837-5p	1	1.18 (1 - 1.73)	0	NA	0	NA
mature_hsa-miR-6838-5p	0	NA	0	NA	0	NA
mature_hsa-miR-6839-3p	0	NA	0	NA	0	NA
mature_hsa-miR-6839-5p	0	NA	0	NA	0	NA
mature_hsa-miR-6840-3p	3	1 (1 - 1.02)	0	NA	0	NA
mature_hsa-miR-6840-5p	0	NA	0	NA	0	NA
mature_hsa-miR-6841-5p	NA	NA	NA	NA	0	NA
mature_hsa-miR-6842-3p	158	77.32 (59.24 - 100.96)	5	1.03 (1.03 - 2.61)	3	3.53 (2.43 - 5.63)
mature_hsa-miR-6842-5p	4	1.58 (1 - 2.49)	0	NA	0	NA
mature_hsa-miR-6843-3p	0	NA	0	NA	0	NA
mature_hsa-miR-6844	0	NA	NA	NA	0	NA
mature_hsa-miR-6845-3p	0	NA	0	NA	0	NA
mature_hsa-miR-6845-5p	1	1 (1 - 1.01)	0	NA	0	NA
mature_hsa-miR-6846-3p	0	NA	NA	NA	0	NA
mature_hsa-miR-6846-5p	0	NA	1	1.01 (1.01 - 1.01)	0	NA
mature_hsa-miR-6847-3p	0	NA	0	NA	0	NA
mature_hsa-miR-6847-5p	17	4.38 (2.62 - 6.85)	0	NA	0	NA
mature_hsa-miR-6848-3p	0	NA	0	NA	0	NA
mature_hsa-miR-6848-5p	0	NA	0	NA	0	NA
mature_hsa-miR-6849-3p	0	NA	0	NA	0	NA
mature_hsa-miR-6850-3p	0	NA	NA	NA	0	NA
mature_hsa-miR-6850-5p	7	1.01 (1.01 - 1.54)	0	NA	0	NA
mature_hsa-miR-6851-3p	0	NA	NA	NA	0	NA
mature_hsa-miR-6851-5p	0	NA	1	1.01 (1.01 - 1.01)	0	NA
mature_hsa-miR-6852-3p	4	3.37 (1.73 - 4.93)	0	NA	0	NA
mature_hsa-miR-6852-5p	160	279.52 (171.2 - 405.84)	4	1.03 (1.03 - 1.03)	0	NA
mature_hsa-miR-6853-3p	0	NA	0	NA	0	NA
mature_hsa-miR-6853-5p	NA	NA	0	NA	0	NA
mature_hsa-miR-6854-3p	0	NA	0	NA	0	NA
mature_hsa-miR-6854-5p	1	1 (1 - 1.05)	0	NA	0	NA
mature_hsa-miR-6855-3p	2	1.11 (1 - 2.16)	0	NA	0	NA
mature_hsa-miR-6855-5p	3	1.12 (1 - 1.92)	0	NA	0	NA
mature_hsa-miR-6856-3p	0	NA	0	NA	0	NA
mature_hsa-miR-6856-5p	0	NA	0	NA	0	NA
mature_hsa-miR-6857-3p	2	1.13 (1 - 1.73)	0	NA	0	NA
mature_hsa-miR-6857-5p	0	NA	NA	NA	0	NA
mature_hsa-miR-6858-3p	0	NA	NA	NA	0	NA
mature_hsa-miR-6858-5p	7	1.04 (1 - 1.42)	7	1.05 (1.05 - 2.12)	0	NA
mature_hsa-miR-6859-3p	1	1.03 (1 - 1.63)	0	NA	0	NA
mature_hsa-miR-6859-5p	41	7.16 (4.79 - 10.38)	0	NA	0	NA
mature_hsa-miR-6860	NA	NA	0	NA	0	NA
mature_hsa-miR-6861-3p	0	NA	NA	NA	0	NA
mature_hsa-miR-6861-5p	0	NA	NA	NA	0	NA
mature_hsa-miR-6862-3p	0	NA	0	NA	0	NA
mature_hsa-miR-6862-5p	36	5.39 (3.38 - 8.76)	0	NA	0	NA
mature_hsa-miR-6863	NA	NA	0	NA	0	NA
[truncated: 235 more rows]

## Sheet: Supplementary Table 5
Supplementary Table S5. Reads aligning to bacterial species. The number of reads assigned to unique genomic signatures of bacterial species expressed as reads per million input reads. Reads that were shorter than 15 nts were removed.
TAXA	B_005_GC06	B_006_GC07	B_011_BC01	B_022_BC01	B_024_GC05	B_042_BC01	B_046_GC10	B_048_GC07	B_204_GC09		Urine	TAXA	U_004_GC12	U_005_BC01	U_005_GC07	U_006_GC07	U_007_BC01	U_007_GC05	U_007_GC10	U_010_GC07_Yr2	U_011_GC03_Yr2	U_011_GC05_Yr2	U_011_GC06_Yr2	U_011_GC07_Yr2	U_011_GC08_Yr2	U_013_BC01	U_013_GC08_Yr2	U_013_GC15	U_014_BC01	U_015_BC01_Yr2	U_019_GC05_Yr2	U_022_BC01	U_022_GC17	U_029_BC01_Yr2	U_029_GC08_Yr2	U_030_GC07_Yr2	U_031_BC01	U_031_GC16	U_036_GC06_Yr2	U_036_GC08_Yr2	U_042_BC01	U_046_GC09	U_048_GC14	U_049_BC01_Yr2	U_049_GC02_Yr2	U_201_GC06_Yr2	U_201_GC08_Yr2	U_202_BC01_Yr2	U_202_GC02_Yr2
Desulfovibrio vulgaris	0	0	0	0	0	10233.3	0	0	0			Achromobacter xylosoxidans	0	0	0	0	0	0	0	2947.72	0	0	0	1262.25	1031.59	0	0	0	0	0	0	0	0	9094.43	0	0	0	0	1783.73	0	0	0	0	633.295	634.041	0	0	1262.16	0
Pyrococcus furiosus	0	0	0	0	0	9767.03	0	0	0			Anaerobaculum mobile	0	0	0	0	0	0	0	0	0	0	0	0	0	0	0	0	0	0	0	0	0	0	0	0	0	0	0	0	0	26469.5	0	1790.4	0	0	0	0	0
Singulisphaera acidiphila	0	0	0	0	0	3957.09	0	0	0			Prevotella intermedia	0	0	0	0	0	0	0	0	0	0	0	0	0	0	0	0	0	0	0	0	0	0	0	0	0	0	0	0	0	180.843	0	5768.54	0	0	0	0	0
Rhodopirellula baltica	0	0	0	0	0	1590.81	0	0	0			Micrococcus luteus	0	0	0	0	0	0	0	0	0	0	0	0	0	0	0	0	0	0	0	0	0	0	0	0	0	0	0	842.143	0	0	0	4619.86	0	0	0	0	0
Asticcacaulis excentricus	0	0	0	0	0	1499.96	0	0	0			Singulisphaera acidiphila	0	0	0	0	0	0	0	0	0	0	0	0	0	0	0	0	0	0	0	0	0	0	0	0	0	0	0	0	0	0	0	4699.28	0	0	0	0	0
Synechococcus sp. WH 8102	0	0	0	0	0	1493.28	0	0	0			Arthrobacter phenanthrenivorans	0	0	0	0	0	0	0	0	0	0	0	0	0	0	0	0	0	0	0	0	0	0	0	0	0	0	0	0	0	0	0	3776.51	0	0	0	0	0
Desulfobacca acetoxidans	0	0	0	0	0	1368.62	0	0	0			Amycolicicoccus subflavus	0	0	0	0	0	0	0	0	0	0	0	0	0	0	0	0	0	0	0	0	0	0	0	0	0	0	0	0	0	0	0	3618.72	0	0	0	0	0
Chthonomonas calidirosea	0	0	0	0	0	1345.79	0	0	0			Vibrio nigripulchritudo	0	0	0	0	0	0	0	0	0	0	0	0	0	0	0	0	0	0	0	0	0	0	0	0	0	0	0	0	0	504.648	0	3287.99	0	0	0	0	0
Chlorobium phaeobacteroides	0	0	0	0	0	1296.94	0	0	0			Psychromonas ingrahamii	0	0	0	0	0	0	0	0	0	0	0	0	0	0	0	0	0	0	0	0	0	0	0	0	0	0	0	0	0	0	0	3357.13	0	0	0	0	0
Acaryochloris marina	0	0	0	0	0	1281.27	0	0	0			Calothrix sp. PCC 7507	0	0	0	0	0	0	0	0	0	0	0	0	0	0	0	0	0	0	0	0	0	0	0	0	0	0	0	0	0	13187	0	823.885	0	0	0	0	0
Rothia mucilaginosa	0	0	0	0	0	293.946	0	0	0			Synechocystis sp. PCC 6803	0	0	0	0	0	0	0	0	0	0	0	0	0	5.44119	0	0	0	0	0	0	0	0	0	0	0	0	0	0	0	13199.8	0	768.697	0	0	0	1.88028	0
Microcoleus sp. PCC 7113	0	0	0	0	0	1084.06	0	0	0			Prevotella melaninogenica	0	0	156.329	0	0	0	0	0	0	0	0	0	0	0	0	0	0	0	0	0	0	0	0	0	0	0	0	0	0	321.149	0	2461.41	0	0	0	0	0
Oscillatoria acuminata	0	0	0	0	0	1045.79	0	0	0			Rothia mucilaginosa	0	0	0	0	0	401.643	0	0	0	0	0	0	0	0	0	0	0	0	0	0	0	0	0	1176.39	0	0	0	0	0	0	0	2275.39	0	0	0	0	0
Pseudovibrio sp. FO-BEG1	0	0	0	0	0	1045.79	0	0	0			Haloarcula marismortui	0	0	0	0	0	0	0	0	0	0	0	0	0	0	0	0	0	0	0	0	0	0	0	0	0	0	0	0	0	0	0	2313.32	0	0	0	0	0
Brevibacillus brevis	0	0	0	0	0	950.649	0	0	0			Leifsonia xyli	0	0	0	0	0	0	0	0	0	0	0	0	0	0	0	0	0	0	0	0	0	0	0	0	0	0	0	0	0	0	0	2299.9	0	0	0	0	0
Granulicella mallensis	0	0	0	0	0	870.063	0	0	0			Aeropyrum pernix	0	0	0	0	0	0	0	0	0	0	73.2765	0	0	201.398	0	0	0	0	0	0	0	0	0	0	0	0	0	0	0	263.196	0	2070.66	0	0	0	0	0
Pirellula staleyi	0	0	0	0	0	868.711	0	0	0			Gardnerella vaginalis	0	0	0	0	32.4886	0	206.629	0	0	0	0	0	0	0	0	98.5331	0	0	71.2866	0	0	0	0	0	0	0	0	0	0	113.543	0	120.271	0	159.676	45.0206	5026.64	782.745
Desulfomonile tiedjei	0	0	0	0	0	868.233	0	0	0			Bacillus megaterium	0	0	0	0	0	0	0	0	0	0	0	0	0	0	0	0	0	0	0	0	0	0	0	0	0	0	0	0	0	485.658	0	1826.62	0	0	0	0	0
Cyanothece sp. PCC 7425	0	0	0	0	0	846.197	0	0	0			Pseudomonas sp. TKP	0	0	0	0	0	0	0	0	0	0	0	0	0	0	0	0	0	0	0	0	0	0	0	0	0	0	0	0	0	0	0	1766.85	0	0	0	0	0
Rhodococcus erythropolis	0	0	0	0	0	794.647	0	0	0			Polaromonas sp. JS666	0	0	0	0	0	0	0	0	0	0	0	0	0	0	0	0	0	0	0	0	0	0	0	0	0	0	0	0	0	54.8038	0	1672.84	0	0	0	0	0
Spirochaeta smaragdinae	0	0	0	0	0	774.998	0	0	0			Nonlabens dokdonensis	0	0	0	0	0	0	0	0	0	0	0	0	0	0	0	0	0	0	0	0	0	0	0	0	0	0	0	0	0	374.083	0	1604.38	0	0	0	0	0
Synechococcus sp. CC9311	0	0	0	0	0	744.609	0	0	0			Methylacidiphilum infernorum	0	0	0	0	0	0	0	0	0	0	0	0	0	0	0	0	0	0	0	0	0	0	0	0	0	0	0	0	0	327.642	0	1541.77	0	0	0	0	0
Terriglobus saanensis	0	0	0	0	0	722.175	0	0	0			Sulfobacillus acidophilus	0	0	0	0	0	0	0	0	0	0	0	0	0	0	0	0	0	0	0	0	0	0	0	0	0	0	0	0	0	0	0	1611.69	0	0	0	0	0
Bdellovibrio bacteriovorus	0	0	0	0	0	698.946	0	0	0			Deinococcus maricopensis	0	0	0	0	0	0	0	0	0	0	0	0	0	0	0	0	0	0	0	0	0	0	0	0	0	0	0	0	0	0	0	1587.02	0	0	0	0	0
Planctopirus limnophila	0	0	0	0	0	672.296	0	0	0			Pantoea ananatis	0	0	0	0	0	0	0	0	0	0	0	0	0	0	0	0	0	0	0	0	0	0	0	0	0	0	0	0	0	96.1281	0	1540.82	0	0	0	0	0
Propionibacterium acnes	0	0	0	0	14.3709	613.348	0	0	0			Rothia dentocariosa	0	0	0	0	0	0	0	0	0	0	0	0	0	0	0	0	0	0	0	0	0	0	0	0	0	0	0	0	0	0	0	1409.19	0	0	0	0	0
Desulfocapsa sulfexigens	0	0	0	0	0	647.953	0	0	0			Oligotropha carboxidovorans	0	0	0	0	0	0	0	0	0	0	0	0	0	0	0	0	0	0	0	0	0	0	0	0	0	0	0	0	0	0	0	1531.4	0	0	0	0	0
Isosphaera pallida	0	0	0	0	0	636.577	0	0	0			Desulfotomaculum gibsoniae	0	0	0	0	0	0	0	0	0	0	0	0	0	0	0	0	0	0	0	0	0	0	0	0	0	0	0	0	0	0	0	1487.14	0	0	0	0	0
Granulicella tundricola	0	0	0	0	0	632.202	0	0	0			Porphyromonas asaccharolytica	0	0	0	0	0	0	0	0	0	0	0	0	0	0	0	0	0	0	0	0	0	0	0	0	0	0	0	0	0	265.066	0	191.059	0	0	0	0	0
Synechococcus elongatus	0	0	0	0	0	621.621	0	0	0			Sorangium cellulosum	0	0	0	0	0	0	0	0	0	0	0	0	0	0	0	0	0	0	0	0	0	0	0	0	0	0	0	0	0	0	0	1436.44	0	0	0	0	0
Rubinisphaera brasiliensis	0	0	0	0	0	601.654	0	0	0			Methylomicrobium alcaliphilum	0	0	0	0	0	0	0	0	0	0	0	0	0	0	0	0	0	0	0	0	0	0	0	0	0	0	0	0	0	0	0	1345.88	0	0	0	0	0
Desulfotalea psychrophila	0	0	0	0	0	557.184	0	0	0			Desulfovibrio salexigens	0	0	0	0	0	0	0	0	0	0	0	0	0	0	0	0	0	0	0	0	0	0	0	0	0	0	0	0	0	375.067	0	1237.7	0	0	0	0	0
Geobacter lovleyi	0	0	0	0	0	546.524	0	0	0			Thermodesulfobacterium geofontis	0	0	0	0	0	0	0	0	0	0	0	0	0	0	0	0	0	0	0	0	0	0	0	0	0	0	0	0	0	184.68	0	1232.29	0	0	0	0	0
Methanospirillum hungatei	0	0	0	0	0	535.068	0	0	0			Tannerella forsythia	0	0	0	0	0	0	0	0	0	0	0	0	0	0	0	0	0	0	0	0	0	0	0	0	0	0	0	0	0	0	0	1262.16	0	0	0	0	0
Amycolicicoccus subflavus	0	0	0	0	0	534.671	0	0	0			Rhodopseudomonas palustris	0	0	0	0	0	0	0	0	0	0	0	0	0	0	0	0	0	0	0	0	0	0	0	0	0	0	0	0	0	0	0	1224.25	0	0	0	0	0
Coraliomargarita akajimensis	0	0	0	0	0	534.671	0	0	0			Hahella chejuensis	0	0	0	0	0	0	0	0	0	0	0	0	0	0	0	0	0	0	0	0	0	0	0	0	0	0	0	0	0	0	0	1201.83	0	0	0	0	0
Natrialba magadii	0	0	0	0	0	526.954	0	0	0			Acaryochloris marina	0	0	0	0	0	0	0	0	0	0	0	0	0	0	0	0	0	0	0	0	0	0	0	0	0	0	0	0	0	1373.74	0	876.956	0	0	0	0	0
Salinispira pacifica	0	0	0	0	0	516.931	0	0	0			Burkholderia xenovorans	0	0	0	0	0	0	0	0	0	0	0	0	0	0	0	0	0	0	0	0	0	0	0	0	0	0	0	0	0	0	0	1175.45	0	0	0	0	0
Desulfovibrio piezophilus	0	0	0	0	0	504.6	0	0	0			Rhodopirellula baltica	0	0	0	0	0	0	0	0	0	0	0	0	0	0	0	0	0	0	0	0	0	0	0	0	0	0	0	0	0	0	0	1174.11	0	0	0	0	0
Desulfobacterium autotrophicum	0	0	0	0	0	503.804	0	0	0			Verrucosispora maris	0	0	0	0	0	0	0	0	0	0	0	0	0	0	0	0	0	0	0	0	0	0	0	0	0	0	0	0	0	0	0	1158.99	0	0	0	0	0
Nitrospira defluvii	0	0	0	0	0	486.939	0	0	0			Gloeobacter kilaueensis	0	0	0	0	0	0	0	0	0	0	0	0	0	0	0	0	0	0	0	0	0	0	0	0	0	0	0	0	0	274.61	0	1105.44	0	0	0	0	0
Aquifex aeolicus	0	0	0	0	0	478.586	0	0	0			Veillonella parvula	0	0	0	0	0	0	0	0	0	0	0	0	0	0	0	0	0	0	0	0	0	0	0	0	0	0	0	0	0	179.957	0	1075.32	0	0	0	0	0
Syntrophothermus lipocalidus	0	0	0	0	0	471.586	0	0	0			Haloferax volcanii	0	0	0	0	0	0	0	0	0	0	0	0	0	0	0	0	0	0	0	0	0	0	0	0	0	0	0	0	0	0	0	1138.37	0	0	0	0	0
[Bacillus] selenitireducens	0	0	0	0	0	471.506	0	0	0			Streptococcus salivarius	0	0	0	0	0	171.097	0	0	0	0	0	0	0	0	0	50.7975	0	0	0	0	0	0	0	0	0	0	0	0	0	202.981	0	917.079	0	0	0	0	0
Syntrophobacter fumaroxidans	0	0	0	0	0	465.46	0	0	0			Oscillatoria acuminata	0	0	0	0	0	0	0	0	0	0	0	0	0	0	0	0	0	0	0	0	0	0	0	0	0	0	0	0	0	955.082	0	917.936	0	0	0	0	0
Spirochaeta thermophila	0	0	0	0	0	434.514	0	0	0			Candidatus Koribacter versatilis	0	0	0	0	0	0	0	0	0	0	0	0	0	0	0	0	0	0	0	0	0	0	0	0	0	0	0	0	0	0	0	1093.04	0	0	0	0	0
Sphaerochaeta globosa	0	0	0	0	0	424.729	0	0	0			Nostoc punctiforme	0	0	0	0	0	0	0	0	0	0	0	0	0	0	0	0	0	0	0	0	0	0	0	0	0	0	0	0	0	837.899	0	952.869	0	0	0	0	0
Kyrpidia tusciae	0	0	0	0	0	424.093	0	0	0			Erwinia billingiae	0	0	0	0	0	0	0	0	0	0	0	0	0	0	0	0	0	0	0	0	0	0	0	0	0	0	0	0	0	0	0	1089.87	0	0	0	0	0
Aminobacterium colombiense	0	0	0	0	0	422.263	0	0	0			Paenibacillus mucilaginosus	0	0	0	0	0	0	0	0	0	0	0	0	0	0	0	0	0	0	0	0	0	0	0	0	0	0	0	0	0	38.9629	0	1076.63	0	0	0	0	0
Methanocella arvoryzae	0	0	0	0	0	418.604	0	0	0			Ralstonia solanacearum	0	0	0	0	0	0	0	0	0	0	0	0	0	0	0	0	0	0	0	0	0	0	0	0	0	0	0	0	0	0	0	1057.69	0	0	0	0	0
Haloferax mediterranei	0	0	0	0	0	414.388	0	0	0			Cyanobacterium aponinum	0	0	0	0	0	0	0	0	0	0	0	0	0	0	0	0	0	0	0	0	0	0	0	0	0	0	0	0	0	297.043	0	997.162	0	0	0	0	0
Synechococcus sp. PCC 7002	0	0	0	0	0	411.444	0	0	0			Burkholderia rhizoxinica	0	0	0	0	0	0	0	0	0	0	0	0	0	0	0	0	0	0	0	0	0	0	0	0	0	0	0	0	0	0	0	1045.21	0	0	0	0	0
Natronobacterium gregoryi	0	0	0	0	0	409.535	0	0	0			Pusillimonas sp. T7-7	1.62358	0	0	0	0	0	0	0	0	0	0.825651	0	0	1.25	0	0	0	0	0	0	0	0	0	0	0	0	0	0	0	0	0	1043.83	0	0	0	0	0
Methanoregula formicica	0	0	0	0	0	408.421	0	0	0			Vibrio vulnificus	0	0	0	0	0	0	0	0	0	0	0	0	0	0	0	0	0	0	0	0	0	0	0	0	0	0	0	0	0	461.061	0	963.069	0	0	0	0	0
Leptospirillum ferrooxidans	0	0	0	0	0	404.444	0	0	0			Prevotella denticola	0	0	0	0	0	0	0	0	0	0	0	0	0	0	0	0	0	0	0	0	0	0	0	0	0	0	0	0	0	324.199	0	984.65	0	0	0	0	0
Exiguobacterium sp. AT1b	0	0	0	0	0	403.33	0	0	0			Echinicola vietnamensis	0	0	0	0	0	0	0	0	0	0	0	0	0	0	0	0	0	0	0	0	0	0	0	0	0	0	0	0	0	536.723	0	909.336	0	0	0	0	0
Thermobaculum terrenum	0	0	0	0	0	400.546	0	0	0			Candidatus Accumulibacter phosphatis	0	0	0	0	0	0	0	0	0	0	0	0	0	0	0	0	0	0	0	0	0	0	0	0	0	0	0	0	0	0	0	1027.54	0	0	0	0	0
Thermococcus onnurineus	0	0	0	0	0	395.772	0	0	0			Corynebacterium kroppenstedtii	0	0	0	0	0	0	0	0	0	0	0	0	0	0	0	0	0	0	0	0	0	0	0	0	0	0	0	0	0	197.373	0	958.236	0	0	0	0	0
Mesotoga prima	0	0	0	0	0	391.954	0	0	0			Thermogladius cellulolyticus	0	0	0	0	0	0	0	0	0	0	0	0	0	0	0	0	0	0	0	0	0	0	0	0	0	0	0	0	0	284.153	0	930.609	0	0	0	0	0
Corynebacterium glutamicum	0	0	0	0	0	390.84	0	0	0			Pediococcus pentosaceus	0	0	0	0	0	0	0	0	0	0	0	0	0	0	0	0	0	0	0	0	0	0	0	0	0	0	0	0	0	165.494	0	956.571	0	0	0	0	0
Haloquadratum walsbyi	0	0	0	0	0	383.362	0	0	0			Bifidobacterium thermophilum	0	0	0	0	0	0	0	0	0	0	0	0	0	0	0	0	0	0	0	0	0	0	0	0	0	0	0	0	0	0	0	969.422	0	0	0	0	0
Propionibacterium avidum	0	0	0	0	0	380.101	0	0	0			Desulfovibrio vulgaris	0	0	0	0	0	0	0	0	0	0	0.495391	0	0	0	0	0	0	0	0	0	0	0	0	0	0	0	0	0	0	0	0	968.404	0	0	0	0	0
Arthrobacter arilaitensis	0	0	0	0	0	378.032	0	0	0			Methylibium petroleiphilum	0	0	0	0	0	0	0	0	0	0	0	0	0	0	0	0	0	0	0	0	0	0	0	0	0	0	0	0	0	0	0	966.044	0	0	0	0	0
Salinibacter ruber	0	0	0	0	0	375.884	0	0	0			Pseudomonas putida	0	0	0	0	0	0	0	0	0	0	0	0	0	0	0	0	0	0	0	0	0	0	0	0	0	0	0	0	0	90.4214	0	946.92	0	0	0	0	0
Sphaerochaeta pleomorpha	0	0	0	0	0	373.975	0	0	0			Streptococcus gordonii	0	0	0	0	0	0	0	0	0	0	0	0	0	0	0	0	0	0	0	0	0	0	0	0	0	0	0	0	0	195.897	0	844.512	0	0	0	0	0
Synechococcus sp. PCC 6312	0	0	0	0	0	370.236	0	0	4.66715			Methylobacillus flagellatus	0	0	0	0	0	0	0	0	0	0	0	0	0	0	0	0	0	0	0	0	0	0	0	0	0	0	0	0	0	0	0	951.059	0	0	0	0	0
Marinobacter adhaerens	0	0	0	0	0	366.338	0	0	0			Alteromonas macleodii	0	0	0	0	0	0	0	0	0	0	0	0	0	0	0	0	0	0	0	0	0	0	0	0	0	0	0	0	0	255.522	0	903.419	0	0	0	0	0
Thermococcus litoralis	0	0	0	0	0	365.304	0	0	0			Lactobacillus plantarum	0	0	0	0	0	0	0	0	0	0	0	0	0	0	0	0	0	0	0	0	0	0	0	0	0	0	0	0	0	74.2853	0	932.42	0	0	0	0	0
Methanosaeta concilii	0	0	0	0	0	362.838	0	0	0			Microcoleus sp. PCC 7113	9.16163	0	0	0	0	0	0	0	0	0	4.54108	0	2.87824	15.6618	0	0	0	0	0	0	0	0	0	0	0	0	0	0	0	1414.08	0	603.616	0	0	0	4.90507	0
Prevotella denticola	0	0	0	0	0	356.394	0	0	0			Paenibacillus larvae	0	0	0	0	0	0	0	0	0	0	0	0	0	0	0	0	0	0	0	0	0	0	0	0	0	0	0	0	0	342.007	0	871.493	0	0	0	0	0
Halogeometricum borinquense	0	0	0	0	0	354.246	0	0	0			Mycobacterium leprae	0	0	0	0	0	0	0	0	0	0	0	0	0	0	0	0	0	0	0	0	0	0	0	0	0	0	0	0	0	0	0	926.665	0	0	0	0	0
Pyrobaculum sp. 1860	0	0	0	0	0	353.689	0	0	0			Sulfuricella denitrificans	0	0	0	0	0	0	0	0	0	0	0	0	0	0	0	0	0	0	0	0	0	0	0	0	0	0	0	0	0	0	0	925.436	0	0	0	0	0
Wolinella succinogenes	0	0	0	0	0	352.257	0	0	0			Desulfobacca acetoxidans	0	0	0	0	0	0	0	0	0	0	0	0	0	0	0	0	0	0	0	0	0	0	0	0	0	0	0	0	0	406.257	0	841.166	0	0	0	0	0
Gluconobacter oxydans	0	0	0	0	0	351.144	0	0	0			Desulfovibrio alaskensis	0	0	0	0	0	0	0	0	0	0	0	0	0	0	0	0	0	0	0	0	0	0	0	0	0	0	0	0	0	0	0	896.905	0	0	0	0	0
Metallosphaera sedula	0	0	0	0	0	339.847	0	0	0			Streptomyces collinus	0	0	0	0	0	0	0	0	0	0	0	0	0	0	0	0	0	0	0	0	0	0	0	0	0	0	0	0	0	0	0	890.212	0	0	0	0	0
Spirochaeta africana	0	0	0	0	0	338.574	0	0	0			Frankia sp. CcI3	0	0	0	0	0	0	0	0	0	0	0	0	0	0	0	0	0	0	0	0	0	0	0	0	0	0	0	0	0	0	0	886.171	0	0	0	0	0
Candidatus Korarchaeum cryptofilum	0	0	0	0	0	328.471	0	0	0			Spirochaeta thermophila	0	0	0	0	0	0	0	0	0	0	68.3639	0	0	37.0589	0	0	0	0	0	0	0	0	0	0	0	0	0	0	0	280.415	0	799.266	0	0	0	0	0
Methanosphaerula palustris	0	0	0	0	0	324.175	0	0	0			Cenarchaeum symbiosum	0	0	0	0	0	0	0	0	0	0	0	0	0	0	0	0	0	0	0	0	0	0	0	0	0	0	0	0	0	289.762	0	816.918	0	0	0	0	0
Methylacidiphilum infernorum	0	0	0	0	0	322.505	0	0	0			Corynebacterium halotolerans	0	0	0	0	0	0	0	0	0	0	0	0	0	0	0	0	0	0	0	0	0	0	0	0	0	0	0	0	0	0	0	857.606	0	0	0	0	0
Porphyromonas asaccharolytica	0	0	0	0	0	320.596	0	0	0			Bacillus infantis	0	0	0	0	0	0	0	0	0	0	0	0	0	0	0	0	0	0	0	0	0	0	0	0	0	0	0	0	0	528.655	0	733.068	0	0	0	0	0
Dehalococcoides mccartyi	0	0	0	0	0	319.959	0	0	0			Dinoroseobacter shibae	0	0	0	0	0	0	0	0	0	0	0	0	0	0	0	0	0	0	0	0	0	0	0	0	0	0	0	0	0	0	0	851.771	0	0	0	0	0
Archaeoglobus sulfaticallidus	0	0	0	0	0	314.788	0	0	0			Prochlorococcus marinus	0	0	0	0	0	0	0	0	0	0	0	0	0	0	0	0	0	0	0	0	0	0	0	0	0	0	0	0	0	1321.69	0	598.572	0	0	0	0	0
Synechococcus sp. JA-2-3B'a(2-13)	0	0	0	0	0	306.276	0	0	0			Paraglaciecola psychrophila	0	0	0	0	0	0	0	0	0	0	0	0	0	0	0	0	0	0	0	0	0	0	0	0	0	0	0	0	0	501.795	0	763.12	0	0	0	0	0
Syntrophus aciditrophicus	0	0	0	0	0	304.606	0	0	0			Gloeocapsa sp. PCC 7428	0	0	0	0	0	0	0	0	0	0	0.701804	0	0	0.882355	0	0	0	0	0	0	0	0	0	0	0	0	0	0	0	13.578	0	838.725	0	0	0	1.55327	0
Archaeoglobus veneficus	0	0	0	0	0	300.389	0	0	0			Anaplasma marginale	0	0	0	0	0	0	0	0	0	0	0	0	0	0	0	0	0	0	0	0	0	0	0	0	0	0	0	0	0	91.5037	0	811.422	0	0	0	0	0
Candidatus Nitrososphaera gargensis	0	0	0	0	0	298.957	0	0	0			Pyrococcus furiosus	0	0	0	0	0	0	0	0	0	0	0	0	0	0	0	0	0	0	0	0	0	0	0	0	0	0	0	0	0	337.678	0	736.14	0	0	0	0	0
Aeropyrum pernix	0	0	0	0	0	298.321	0	0	0			Arthrospira platensis	0	0	0	0	0	0	0	0	0	0	0	0	0	0	0	0	0	0	0	0	0	0	0	0	0	0	0	0	0	2561.61	0	380.065	0	0	0	0	0
Desulfurispirillum indicum	0	0	0	0	0	298.003	0	0	0			Thermacetogenium phaeum	0	0	0	0	0	0	0	0	0	0	0	0	0	0	0	0	0	0	0	0	0	0	0	0	0	0	0	0	0	220.002	0	764.494	0	0	0	0	0
Nitratifractor salsuginis	0	0	0	0	0	295.696	0	0	0			Desulfococcus oleovorans	0	0	0	0	0	0	0	0	0	0	0	0	0	0	0	0	0	0	0	0	0	0	0	0	0	0	0	0	0	248.634	0	754.213	0	0	0	0	0
Pyrobaculum calidifontis	0	0	0	0	0	293.866	0	0	0			Pseudomonas aeruginosa	0	0	0	0	0	0	0	0	0	0	0	0	0	0	0	0	0	0	0	0	0	0	0	0	0	0	0	0	21.4034	121.611	2.24795	764.041	0	0	0	0	0
Saprospira grandis	0	0	0	0	0	291.559	0	0	0			Chitinophaga pinensis	0	0	0	0	0	0	0	0	0	0	0	0	0	0	0	0	0	0	0	0	0	0	0	0	0	0	0	0	0	954.689	0	632.406	0	0	0	0	0
Ferroglobus placidus	0	0	0	0	0	281.058	0	0	0			Spirosoma linguale	0	0	0	0	0	0	0	0	0	0	0	0	0	0	0	0	0	0	0	0	0	0	0	0	0	0	0	0	0	658.925	0	673.418	0	0	0	0	0
Thermomicrobium roseum	0	0	0	0	0	278.91	0	0	0			Raoultella ornithinolytica	0	0	0	0	0	0	0	0	0	0	0	0	0	0	0	0	0	0	0	0	0	0	0	0	0	0	0	0	0	0	0	780.126	0	0	0	0	0
Thermovibrio ammonificans	0	0	0	0	0	277.24	0	0	0			Rhizobium leguminosarum	0	0	0	0	0	0	0	0	0	0	0	0	0	0	0	0	0	0	0	0	0	0	0	0	0	0	0	0	0	0	0	774.71	0	0	0	0	0
Synechococcus sp. CC9605	0	0	0	0	0	277.081	0	0	0			Colwellia psychrerythraea	0	0	0	0	0	0	0	0	0	0	0	0	0	0	0	0	0	0	0	0	0	0	0	0	0	0	0	0	0	452.599	0	692.251	0	0	0	0	0
Pyrolobus fumarii	0	0	0	0	0	275.012	0	0	0			Vibrio campbellii	0	0	0	0	0	0	0	0	0	0	0	0	0	0	0	0	0	0	0	0	0	0	0	0	0	0	0	0	0	0	0	750.042	0	0	0	0	0
Synechococcus sp. WH 7803	0	0	0	0	0	272.069	0	0	0			Paenibacillus sp. JDR-2	0	0	0	0	0	0	0	0	0	0	0	0	0	0	0	0	0	0	0	0	0	0	0	0	0	0	0	0	0	0	0	748.442	0	0	0	0	0
Prochlorococcus marinus	0	0	0	0	0	268.887	0	0	0			Pseudomonas stutzeri	0	0	0	0	0	0	0	0	0	0	0	0	0	0	0	0	0	0	0	0	0	0	0	0	138.467	0	0	0	0	0	0	527.04	0	0	0	0	0
Methanosaeta thermophila	0	0	0	0	0	264.034	0	0	0			Aggregatibacter aphrophilus	0	0	0	0	0	0	0	0	0	0	0	0	0	0	0	0	0	0	0	0	0	0	0	0	0	0	0	0	0	0	0	742.848	0	0	0	0	0
Thermacetogenium phaeum	0	0	0	0	0	263.398	0	0	0			Clostridium saccharoperbutylacetonicum	0	0	0	0	0	0	0	0	0	0	0	0	0	0	0	0	0	0	0	0	0	0	0	0	0	0	0	0	0	0	0	741.28	0	0	0	0	0
Thermofilum pendens	0	0	0	0	0	263.159	0	0	0			Odoribacter splanchnicus	0	0	0	0	0	0	0	0	0	0	0	0	0	0	0	0	0	0	0	0	0	0	0	0	0	0	0	0	0	365.523	0	674.921	0	0	0	0	0
Archaeoglobus fulgidus	0	0	0	0	0	262.92	0	0	0			Desulfomonile tiedjei	0	0	0	0	0	0	0	0	0	0	0	0	0	0	0	0	0	0	0	0	0	0	0	0	0	0	0	0	0	690.607	0	612.006	0	0	0	0	0
Methanosaeta harundinacea	0	0	0	0	0	261.09	0	0	0			Pyrobaculum islandicum	0	0	0	0	0	0	0	0	0	0	38.9295	0	0	70.0002	0	0	0	0	0	0	0	0	0	0	0	0	0	0	0	165.1	0	649.17	0	0	0	0	0
Caulobacter sp. K31	0	0	0	0	0	258.147	0	0	0			Rhodococcus equi	0	0	0	0	0	0	0	0	0	0	0	0	0	0	0	0	0	0	0	0	0	0	0	0	0	0	0	0	0	0	0	720.799	0	0	0	0	0
Halorhabdus utahensis	0	0	0	0	0	257.829	0	0	0			Streptomyces bingchenggensis	0	0	0	0	0	0	0	0	0	0	0	0	0	0	0	0	0	0	0	0	0	0	0	0	0	0	0	0	0	0	0	719.748	0	0	0	0	0
Metallosphaera cuprina	0	0	0	0	0	254.726	0	0	0			Legionella pneumophila	0	0	0	0	0	0	0	0	0	0	0	0	0	4.26472	0	0	0	0	0	0	0	0	0	0	0	0	0	0	0	544.89	0	622.141	0	0	0	0	0
Leptospirillum ferriphilum	0	0	0	0	0	253.056	0	0	0			Asticcacaulis excentricus	0	0	0	0	0	0	0	0	0	0	0	0	0	0	0	0	0	0	0	0	0	0	0	0	0	0	0	0	0	0	0	715.577	0	0	0	0	0
Pseudothermotoga hypogea	0	0	0	0	0	251.385	0	0	0			Blastococcus saxobsidens	0	0	0	0	0	0	0	0	0	0	0	0	0	0	0	0	0	0	0	0	0	0	0	0	0	0	0	0	0	0	0	714.3	0	0	0	0	0
Sphaerochaeta coccoides	0	0	0	0	0	248.839	0	0	0			Oscillatoria nigro-viridis	0	0	0	0	0	0	0	0	0	0	0	0	0	0	0	0	0	0	0	0	0	0	0	0	0	0	0	0	0	812.612	0	574.906	0	0	0	0	0
Jonesia denitrificans	0	0	0	0	0	247.089	0	0	0			Chlorobium phaeobacteroides	0	0	0	0	0	0	0	0	0	0	0	0	0	0	0	0	0	0	0	0	0	0	0	0	0	0	0	0	0	637.476	0	602.226	0	0	0	0	0
Synechococcus sp. CC9902	0	0	0	0	0	242.237	0	0	0			Enterococcus mundtii	0	0	0	0	0	0	0	0	0	0	0	0	0	0	0	0	0	0	0	0	0	0	0	0	0	0	0	0	0	294.091	0	649.849	0	0	0	0	0
Thermanaerovibrio acidaminovorans	0	0	0	0	0	239.85	0	0	0			Saccharophagus degradans	0	0	0	0	0	0	0	0	0	0	0	0	0	0	0	0	0	0	0	0	0	0	0	0	0	0	0	0	0	0	0	696.648	0	0	0	0	0
Candidatus Tremblaya princeps	28.9149	0	0	0	13.0236	102.066	15.3185	0	0			Rhodococcus erythropolis	0	0	0	0	0	0	0	0	0	0	0	0	0	0	0	0	0	0	0	0	0	0	0	0	0	0	0	0	0	0	0	518.505	0	0	0	0	0
Heliobacterium modesticaldum	0	0	0	0	0	234.122	0	0	0			Streptomyces hygroscopicus	0	0	0	0	0	0	0	0	0	0	0	0	0	0	0	0	0	0	0	0	0	0	0	0	0	0	0	0	0	0	0	674.938	0	0	0	0	0
Deinococcus gobiensis	0	0	0	0	0	233.406	0	0	0			Pirellula staleyi	0	0	0	0	0	0	0	0	0	0	0	0	0	0	0	0	0	0	0	0	0	0	0	0	0	0	0	0	0	0	0	672.109	0	0	0	0	0
Thermofilum sp. 1910b	0	0	0	0	0	230.463	0	0	0			Prevotella ruminicola	0	0	0	0	0	0	0	0	0	0	0	0	0	0	0	0	0	0	0	0	0	0	0	0	0	0	0	0	0	1041.37	0	499.478	0	0	0	0	0
Thermococcus kodakarensis	0	0	0	0	0	228.951	0	0	0			Mycobacterium smegmatis	0	0	0	0	0	0	0	0	0	0	0	0	0	0	0	0	0	0	0	0	0	0	0	0	0	0	0	0	0	0	0	660.211	0	0	0	0	0
Thermoproteus tenax	0	0	0	0	0	228.554	0	0	0			Cyanothece sp. PCC 7822	0	0	0	0	0	0	0	0	0	0	1.27976	0	0	2.64707	0	0	4.02958	0	0	0	0	0	0	0	0	0	0	0	0	706.448	0	532.585	0	0	0	0	0
Thioalkalivibrio nitratireducens	0	0	0	0	0	227.758	0	0	0			Isosphaera pallida	0	0	0	0	0	0	0	0	0	0	0	0	0	0	0	0	0	0	0	0	0	0	0	0	0	0	0	0	0	498.941	0	575.876	0	0	0	0	0
Leisingera methylohalidivorans	0	0	0	0	0	227.36	0	0	0			Azospirillum lipoferum	0	0	0	0	0	0	0	0	0	0	0	0	0	0	0	0	0	0	0	0	0	0	0	0	0	0	0	0	0	0	0	656.962	0	0	0	0	0
Hydrogenobacter thermophilus	0	0	0	0	0	227.201	0	0	0			Myxococcus fulvus	0	0	0	0	0	0	0	0	0	0	0	0	0	0	0	0	0	0	0	0	0	0	0	0	0	0	0	0	0	0	0	653.033	0	0	0	0	0
Pyrococcus abyssi	0	0	0	0	0	226.803	0	0	0			Pseudomonas fluorescens	0	0	0	0	0	0	0	0	0	0	0	0	0	0	0	0	0	0	0	0	0	0	0	0	0	0	0	0	0	0	0	648.976	0	0	0	0	0
Thermobifida fusca	0	0	0	0	0	217.973	0	0	0			Lactococcus lactis	0	0	0	0	0	0	0	0	0	0	0	0	0	0	0	0	0	0	0	0	0	0	0	0	0	0	0	0	0	621.143	0	539.827	0	0	0	0	0
Corynebacterium argentoratense	0	0	0	0	0	178.833	0	0	0			Crinalium epipsammum	0	0	0	0	0	0	0	0	0	0	0	0	0	0	0	0	0	0	0	0	0	0	0	0	0	0	0	0	0	438.824	0	571.398	0	0	0	0	0
Komagataeibacter medellinensis	0	0	0	0	0	215.507	0	0	0			Haliscomenobacter hydrossis	0	0	0	0	0	0	0	0	0	0	0	0	0	0	0	0	0	0	0	0	0	0	0	0	0	0	0	0	0	690.017	0	516.937	0	0	0	0	0
Archaeoglobus profundus	0	0	0	0	0	208.984	0	0	0			[Clostridium] saccharolyticum	0	0	0	0	0	0	0	0	0	0	0	0	0	0	0	0	0	0	0	0	0	0	0	0	0	0	0	0	0	396.516	0	536.206	0	0	0	0	0
Thermovirga lienii	0	0	0	0	0	204.052	0	0	0			Bdellovibrio bacteriovorus	0	0	0	0	0	0	0	0	0	0	0	0	0	0	0	0	0	0	0	0	0	0	0	0	0	0	0	0	0	616.42	0	493.335	0	0	0	0	0
Propionibacterium acidipropionici	0	0	0	0	0	202.62	0	0	0			Streptococcus pneumoniae	0	0	0	0	0	0	0	0	2.18155	87.0128	380.543	439.872	434.021	3.30883	0	0	0	2.09078	0	0	0	0	0	0	0	0	0	0	1.97019	646.626	58.5256	87.5194	0	0	0	1.88028	0
Pseudomonas syringae	0	0	0	0	0	200.79	0	0	0			Chthonomonas calidirosea	0	0	0	0	0	0	0	0	0	0	0	0	0	0	0	0	0	0	0	0	0	0	0	0	0	0	0	0	0	386.382	0	552.242	0	0	0	0	0
Thermococcus cleftensis	0	0	0	0	0	199.756	0	0	0			Leptolyngbya sp. PCC 7376	0	0	0	0	0	0	0	0	0	0	0	0	0	0	0	0	0	0	0	0	0	0	0	0	0	0	0	0	0	554.04	0	492.705	0	0	0	0	0
Corynebacterium resistens	0	0	0	0	0	199.676	0	0	0			Sinorhizobium meliloti	0	0	0	0	0	0	0	0	0	0	0	0	0	0	0	0	0	0	0	0	0	0	0	0	0	0	0	0	0	0	0	614.77	0	0	0	0	0
Methylococcus capsulatus	0	0	0	0	0	198.642	0	0	0			Candidatus Solibacter usitatus	0	0	0	0	0	0	0	0	0	0	0	0	0	0	0	0	0	0	0	0	0	0	0	0	0	0	0	0	0	0	0	614.511	0	0	0	0	0
Psychrobacter sp. PRwf-1	0	0	0	0	0	196.096	0	0	0			Chamaesiphon minutus	0	0	0	0	0	0	0	0	0	0	0	0	0	0	0	0	0	0	0	0	0	0	0	0	0	0	0	0	0	954	0	457.238	0	0	0	0	0
Candidatus Methanomethylophilus alvus	0	0	0	0	0	195.142	0	0	0			Variovorax paradoxus	0	0	0	0	0	0	0	0	0	0	0	0	0	0	0	0	0	0	0	0	0	0	0	0	0	0	0	0	0	0	0	612.183	0	0	0	0	0
Akkermansia muciniphila	0	0	0	0	0	192.357	0	0	0			Rubinisphaera brasiliensis	0	0	0	0	0	0	0	0	0	0	0	0	0	0	0	0	0	0	0	0	0	0	0	0	0	0	0	0	0	426.033	0	538.728	0	0	0	0	0
Mobiluncus curtisii	0	0	0	0	0	192.278	0	0	0			Bartonella henselae	0	0	0	0	0	0	0	0	0	0	0	0	0	0	0	0	0	0	0	0	0	0	0	0	0	0	0	0	0	78.7129	0	593.432	0	0	0	0	0
Methanopyrus kandleri	0	0	0	0	0	191.403	0	0	0			Conexibacter woesei	0	0	0	0	0	0	0	0	0	0	0	0	0	0	0	0	0	0	0	0	0	0	0	0	0	0	0	0	0	0	0	597.247	0	0	0	0	0
Pyrococcus sp. ST04	0	0	0	0	0	189.175	0	0	0			Paenibacillus sp. Y412MC10	0	0	0	0	0	0	0	0	0	0	0	0	0	0	0	0	0	0	0	0	0	0	0	0	0	0	0	0	0	571.16	0	500.691	0	0	0	0	0
[Clostridium] stercorarium	0	0	0	0	0	188.221	0	0	0			Granulicella mallensis	0	0	0	0	0	0	0	0	0	0	0	0	0	0	0	0	0	0	0	0	0	0	0	0	0	0	0	0	0	0	0	594.272	0	0	0	0	0
Synechococcus sp. JA-3-3Ab	0	0	0	0	0	187.902	0	0	0			Bacteroides thetaiotaomicron	0	0	0	0	0	0	0	0	0	0	0	0	0	0	0	0	0	0	0	0	0	0	0	0	0	0	0	0	0	1194.27	0	396.941	0	0	0	0	0
Natronomonas moolapensis	0	0	0	0	0	187.823	0	0	0			Corallococcus coralloides	0	0	0	0	0	0	0	0	0	0	0	0	0	0	0	0	0	0	0	0	0	0	0	0	0	0	0	0	0	0	0	589.115	0	0	0	0	0
Aciduliprofundum sp. MAR08-339	0	0	0	0	0	182.572	0	0	0			Desulfomicrobium baculatum	0	0	0	0	0	0	0	0	0	0	0	0	0	0	0	0	0	0	0	0	0	0	0	0	0	0	0	0	0	0	0	586.4	0	0	0	0	0
Ruegeria sp. TM1040	0	0	0	0	0	179.788	0	0	0			Marinobacter hydrocarbonoclasticus	0	0	0	0	0	0	0	0	0	0	0	0	0	0	0	0	0	0	0	0	0	0	0	0	0	0	0	0	0	99.0798	0	568.957	0	0	0	0	0
Ammonifex degensii	0	0	0	0	0	179.629	0	0	0			Catenulispora acidiphila	0	0	0	0	0	0	0	0	0	0	0	0	0	0	0	0	0	0	0	0	0	0	0	0	0	0	0	0	0	0	0	584.621	0	0	0	0	0
Methanothermobacter marburgensis	0	0	0	0	0	179.47	0	0	0			Atopobium parvulum	0	0	0	0	0	0	0	0	0	0	0	0	0	0	0	0	0	0	0	0	0	0	0	0	0	0	0	0	0	983.124	0	418.765	0	0	0	0	0
Bifidobacterium asteroides	0	0	0	0	0	178.754	0	0	0			Cyanothece sp. PCC 7425	0	0	0	0	0	0	0	0	0	0	141.599	0	0	9.55885	0	0	0	0	0	0	0	0	0	0	0	0	0	0	14.3286	617.798	0	369.444	0	0	0	2.69779	0
Hyperthermus butylicus	0	0	0	0	0	177.72	0	0	0			Bacteroides fragilis	0	0	0	0	0	0	0	0	0	0	0	0	0	0	0	0	0	0	0	0	0	0	0	0	0	0	0	0	0	461.257	0	503.73	0	0	0	0	0
Thermoplasma acidophilum	0	0	0	0	0	177.322	0	0	0			Propionibacterium acnes	25.0495	0	0	0	0	0	0	0	0	0	0.495391	0	0	1.91177	0	0	0	0	0	0	0	0	0	0	0	0	0	0	290.961	272.937	0	470.785	0	0	0	0	0
Methanothermobacter thermautotrophicus	0	0	0	0	0	177.004	0	0	0			Shewanella baltica	0	0	0	0	0	0	0	0	0	0	0	0	0	0	0	0	0	0	0	0	0	0	0	0	0	0	0	0	0	555.516	0	476.556	0	0	0	0	0
Acetobacter pasteurianus	0	0	0	0	0	174.935	0	0	0			Actinoplanes sp. SE50/110	0	0	0	0	0	0	0	0	0	0	0	0	0	0	0	0	0	0	0	0	0	0	0	0	0	0	0	0	0	0	0	566.726	0	0	0	0	0
Thermococcus sp. AM4	0	0	0	0	0	174.697	0	0	0			Enterobacter cloacae	0	0	0	0	0	0	0	0	0	0	0	0	0	0	0	0	0	0	0	0	0	0	0	0	0	0	0	0	0	0	0	566.241	0	0	0	0	0
Methanocorpusculum labreanum	0	0	0	0	0	173.424	0	0	0			Rivularia sp. PCC 7116	0	0	0	0	0	0	0	0	0	0	0	0	0	0	0	0	0	0	0	0	0	0	0	0	0	0	0	0	0	602.744	0	460.148	0	0	0	0	0
Thermococcus sp. 4557	0	0	0	0	0	171.435	0	0	0			Desulfosporosinus orientis	0	0	0	0	0	0	0	0	0	0	0	0	0	0	0	0	0	0	0	0	0	0	0	0	0	0	0	0	0	617.306	0	452.437	0	0	0	0	0
Deinococcus geothermalis	0	0	0	0	0	169.367	0	0	0			Stigmatella aurantiaca	0	0	0	0	0	0	0	0	0	0	0	0	0	0	0	0	0	0	0	0	0	0	0	0	0	0	0	0	0	603.236	0	452.13	0	0	0	0	0
Aeropyrum camini	0	0	0	0	0	168.412	0	0	0			Pantoea sp. At-9b	0	0	0	0	0	0	0	0	0	0	0	0	0	0	0	0	0	0	0	0	0	0	0	0	0	0	0	0	0	35.8144	0	540.328	0	0	0	0	0
Ignicoccus hospitalis	0	0	0	0	0	168.014	0	0	0			Cyanothece sp. PCC 7424	0	0	0	0	0	0	0	0	0	0	0.536673	0	0	0	0	0	0	0	0	0	0	0	0	0	0	0	0	0	0	1017.46	0	375.587	0	0	0	0	0
Thermotoga neapolitana	0	0	0	0	0	167.617	0	0	0			Kyrpidia tusciae	0	0	0	0	0	0	0	0	0	0	0	0	0	0	0	0	0	0	0	0	0	0	0	0	0	0	0	0	0	274.019	0	498.347	0	0	0	0	0
Thermosphaera aggregans	0	0	0	0	0	165.15	0	0	0			Streptomyces violaceusniger	0	0	0	0	0	0	0	0	0	0	0	0	0	0	0	0	0	0	0	0	0	0	0	0	0	0	0	0	0	0	0	542.187	0	0	0	0	0
Methanobacterium paludis	0	0	0	0	0	164.991	0	0	0			Nostoc sp. PCC 7120	0	0	0	0	0	0	0	0	0	0	1.81643	0	0	0	0	0	0	0	0	0	0	0	0.560199	0	0	0	0	0	0	618.88	0	389.505	0	0	0	0	0
Corynebacterium pseudotuberculosis	0	0	0	0	0	162.048	0	0	0			Desulfocapsa sulfexigens	0	0	0	0	0	0	0	0	0	0	0	0	0	0	0	0	0	0	0	0	0	0	0	0	0	0	0	0	0	495.891	0	422.596	0	0	0	0	0
Pyrococcus yayanosii	0	0	0	0	0	162.048	0	0	0			Opitutus terrae	0	0	0	0	0	0	0	0	0	0	0	0	0	0	0	0	0	0	0	0	0	0	0	0	0	0	0	0	0	0	0	539.536	0	0	0	0	0
Methanohalobium evestigatum	0	0	0	0	0	161.173	0	0	0			Ralstonia pickettii	0	0	0	0	0	0	0	0	0	0	0	0	0	0	0	0	0	0	0	0	0	0	0	0	0	0	0	0	0	0	0	539.132	0	0	0	0	0
Thermus thermophilus	0	0	0	0	0	161.093	0	0	0			Selenomonas ruminantium	0	0	0	0	0	0	0	0	0	0	0	0	0	0	0	0	0	0	0	0	0	0	0	0	0	0	0	0	0	0	0	538.243	0	0	0	0	0
Thermocrinis albus	0	0	0	0	0	159.661	0	0	0			Haliangium ochraceum	0	0	0	0	0	0	0	0	0	0	0	0	0	0	0	0	0	0	0	0	0	0	0	0	0	0	0	0	0	0	0	537.806	0	0	0	0	0
Lactobacillus delbrueckii	0	0	0	0	0	158.707	0	0	0			Dyadobacter fermentans	0	0	0	0	0	0	0	0	0	0	0	0	0	0	0	0	0	0	0	0	0	0	0	0	0	0	0	0	0	0	0	535.366	0	0	0	0	0
Pseudomonas putida	0	0	0	0	0	156.559	0	0	0			Beijerinckia indica	0	0	0	0	0	0	0	0	0	0	0	0	0	0	0	0	0	0	0	0	0	0	0	0	0	0	0	0	0	0	0	535.172	0	0	0	0	0
Streptococcus parasanguinis	0	0	0	0	0	108.987	0	0	0			Frankia symbiont of Datisca glomerata	0	0	0	0	0	0	0	0	0	0	0	0	0	0	0	0	0	0	0	0	0	0	0	0	0	0	0	0	0	0	0	532.068	0	0	0	0	0
Pyrobaculum islandicum	0	0	0	0	0	153.775	0	0	0			Marinomonas sp. MWYL1	0	0	0	0	0	0	0	0	0	0	0	0	0	0	0	0	0	0	0	0	0	0	0	0	0	0	0	0	0	435.184	0	458.758	0	0	0	0	0
Candidatus Desulforudis audaxviator	0	0	0	0	0	149.399	0	0	0			Pseudovibrio sp. FO-BEG1	0	0	0	0	0	0	0	0	0	0	0	0	0	0	0	0	0	0	0	0	0	0	0	0	0	0	0	0	0	599.103	0	395.826	0	0	0	0	0
Lactobacillus fermentum	0	0	0	0	0	148.763	0	0	0			Acetohalobium arabaticum	0	0	0	0	0	0	0	0	0	0	0	0	0	0	0	0	0	0	0	0	0	0	0	0	0	0	0	0	0	815.269	0	377.834	0	0	0	0	0
Caldanaerobacter subterraneus	0	0	0	0	0	147.967	0	0	0			Runella slithyformis	0	0	0	0	0	0	0	0	0	0	0	0	0	0	0	0	0	0	0	0	0	0	0	0	0	0	0	0	0	503.762	0	444.257	0	0	0	0	0
Acidothermus cellulolyticus	0	0	0	0	0	147.649	0	0	0			Methylobacterium extorquens	0	0	0	0	0	0	0	0	0	0	0	0	0	0	0	0	0	0	0	0	0	0	0	0	0	0	0	0	0	0	0	524.422	0	0	0	0	0
Candidatus Saccharibacteria bacterium RAAC3_TM7_1	0	0	0	0	0	146.853	0	0	0			Actinoplanes friuliensis	0	0	0	0	0	0	0	0	0	0	0	0	0	0	0	0	0	0	0	0	0	0	0	0	0	0	0	0	0	0	0	524.357	0	0	0	0	0
Thermogladius cellulolyticus	0	0	0	0	0	144.865	0	0	0			Paenibacillus polymyxa	0	0	0	0	0	0	0	0	0	0	0	0	0	0	0	0	0	0	0	0	0	0	0	0	0	0	0	0	0	555.221	0	429.191	0	0	0	0	0
Coprothermobacter proteolyticus	0	0	0	0	0	142.558	0	0	0			Leptospirillum ferrooxidans	0	0	0	0	0	0	0	0	0	0	0	0	0	0	0	0	0	0	0	0	0	0	0	0	0	0	0	0	0	458.502	0	419.169	0	0	0	0	0
Leifsonia xyli	0	0	0	0	0	138.023	0	0	0			Mycobacterium kansasii	0	0	0	0	0	0	0	0	0	0	0	0	0	0	0	0	0	0	0	0	0	0	0	0	0	0	0	0	0	0	0	517.648	0	0	0	0	0
Thermoplasmatales archaeon BRNA1	0	0	0	0	0	137.864	0	0	0			Desulfitobacterium hafniense	0	0	0	0	0	0	0	0	0	0	0	0	0	0	0	0	0	0	0	0	0	0	0	0	0	0	0	0	0	462.241	0	440.054	0	0	0	0	0
Thermus scotoductus	0	0	0	0	0	136.353	0	0	0			Denitrovibrio acetiphilus	0	0	0	0	0	0	0	0	0	0	0	0	0	0	0	0	0	0	0	0	0	0	0	0	0	0	0	0	0	376.838	0	429.741	0	0	0	0	0
Thermus sp. CCB_US3_UF1	0	0	0	1.64491	0.870111	133.011	0	0	0			Nocardiopsis alba	0	0	0	0	0	0	0	0	0	0	0	0	0	0	0	0	0	0	0	0	0	0	0	0	0	0	0	0	0	0	0	513.381	0	0	0	0	0
halophilic archaeon DL31	0	0	0	0	0	135.875	0	0	0			Sinorhizobium fredii	0	0	0	0	0	0	0	0	0	0	0	0	0	0	0	0	0	0	0	0	0	0	0	0	0	0	0	0	0	0	0	513.364	0	0	0	0	0
Bifidobacterium longum	0	0	0	0	0	133.409	0	0	0			Shewanella violacea	0	0	0	0	0	0	0	0	0	0	0	0	0	0	0	0	0	0	0	0	0	0	0	0	0	0	0	0	0	467.948	0	436.336	0	0	0	0	0
Desulfurococcus mucosus	0	0	0	0	0	131.102	0	0	0			Gluconacetobacter diazotrophicus	0	0	0	0	0	0	0	0	0	0	0	0	0	0	0	0	0	0	0	0	0	0	0	0	0	0	0	0	0	0	0	504.861	0	0	0	0	0
Tropheryma whipplei	0	0	0	0	0	129.591	0	0	0			Planctopirus limnophila	0	0	0	0	0	0	0	0	0	0	0	0	0	0	0	0	0	0	0	0	0	0	0	0	0	0	0	0	0	542.922	0	367.165	0	0	0	0	0
Corynebacterium urealyticum	0	0	0	0	0	129.511	0	0	0			Niastella koreensis	0	0	0	0	0	0	0	0	0	0	0	0	0	0	0	0	0	0	0	0	0	0	0	0	0	0	0	0	0	637.869	0	398.897	0	0	0	0	0
Corynebacterium terpenotabidum	0	0	0	0	0	127.125	0	0	0			Streptosporangium roseum	0	0	0	0	0	0	0	0	0	0	0	0	0	0	0	0	0	0	0	0	0	0	0	0	0	0	0	0	0	0	0	500.173	0	0	0	0	0
Escherichia coli	0	0	0	0	0	126.568	0	0	0			Geitlerinema sp. PCC 7407	0	0	0	0	0	0	0	0	0	0	0	0	0	0	0	0	0	0	0	0	0	0	0	0	0	0	0	0	0	468.145	0	420.607	0	0	0	0	0
Acidilobus saccharovorans	0	0	0	0	0	124.817	0	0	0			Methylobacterium sp. 4-46	1.62358	0	0	0	0	0	0	0	0	0	0	0	0	0	0	0	0	0	0	0	0	0	0	0	0	0	0	0	0	0	0	496.148	0	0	0	0	0
Pseudomonas sp. VLB120	0	0	0	0	0	123.545	0	0	0			Rhodobacter sphaeroides	0	0	0	0	0	0	0	0	0	0	0	0	0	0	0	0	0	0	0	0	0	0	0	0	0	0	0	0	0	0	0	496.601	0	0	0	0	0
Thermococcus gammatolerans	0	0	0	0	0	120.999	0	0	0			Butyrivibrio proteoclasticus	0	0	0	0	0	0	0	0	0	0	113.733	0	0	0	0	0	0	0	0	0	0	0	0	0	0	0	0	0	0	501.499	0	330.324	0	0	0	0	0
Helicobacter cinaedi	0	0	0	0	0	120.601	0	0	0			Cylindrospermum stagnale	0	0	0	0	0	0	0	0	0	0	0	0	0	0	0	0	0	0	0	0	0	0	0	0	0	0	0	0	0	616.42	0	348.655	0	0	0	0	0
Candidatus Uzinura diaspidicola	0	0	0	0	0	116.146	0	0	0			Gordonia sp. KTR9	0	0	0	0	0	0	0	0	0	0	0	0	0	0	0	0	0	0	0	0	0	0	0	0	0	0	0	0	0	0	0	493.804	0	0	0	0	0
Marinobacter hydrocarbonoclasticus	0	0	0	0	0	115.589	0	0	0			Desulfovibrio piezophilus	0	0	0	0	0	0	0	0	0	0	0	0	0	0	0	0	0	0	0	0	0	0	0	0	0	0	0	0	0	391.695	0	396.699	0	0	0	0	0
Thermus oshimai	0	0	0	0	40.1093	0	0	0	0			Alistipes shahii	0	0	0	0	0	0	0	0	0	0	0	0	0	0	0	0	0	0	0	0	0	0	0	0	0	0	0	0	0	0	0	486.756	0	0	0	0	0
Pyrobaculum neutrophilum	0	0	0	0	0	112.407	0	0	0			Actinosynnema mirum	0	0	0	0	0	0	0	0	0	0	0	0	0	0	0	0	0	0	0	0	0	0	0	0	0	0	0	0	0	0	0	484.008	0	0	0	0	0
Candidatus Carsonella ruddii	0	0	0	0	0	111.055	0	0	0			Pseudomonas monteilii	0	0	0	0	0	0	0	0	0	0	0	0	0.761886	0	0	0	0	0	0	0	0	0	0	0	0	0	0	0	0	19.5798	0	478.576	0	0	0	0	0
Haloarcula hispanica	0	0	0	0	0	110.18	0	0	0			Syntrophobacter fumaroxidans	0	0	0	0	0	0	0	0	0	0	0	0	0	0	0	0	0	0	0	0	0	0	0	0	0	0	0	0	0	407.142	0	414.562	0	0	0	0	0
Chlamydia pneumoniae	0	0	0	0	0	107.714	0	0	0			Bacteroides salanitronis	0	0	0	0	0	0	0	0	0	0	0	0	0	0	0	0	0	0	0	0	0	0	0	0	0	0	0	0	0	329.709	0	424.374	0	0	0	0	0
Candidatus Tremblaya phenacola	0	0	0	0	15.3252	48.4473	0	0	23.8543			Xanthobacter autotrophicus	0	0	0	0	0	0	0	0	0	0	0	0	0	0	0	0	0	0	0	0	0	0	0	0	0	0	0	0	0	0	0	478.189	0	0	0	0	0
Rhizobium sp. IRBG74	0	0	0	0	0	97.5311	0	0	0			Nitrospira defluvii	0	0	0	0	0	0	0	0	0	0	0	0	0	0	0	0	0	0	0	0	0	0	0	0	0	0	0	0	0	347.124	0	420.462	0	0	0	0	0
Bifidobacterium breve	0	0	0	0	0	86.7915	0	0	0			Myxococcus stipitatus	0	0	0	0	0	0	0	0	0	0	0	0	0	0	0	0	0	0	0	0	0	0	0	0	0	0	0	0	0	0	0	477.461	0	0	0	0	0
Mycoplasma haemofelis	0	0	0	0	0	86.2346	0	0	0			Fibrella aestuarina	0	0	0	0	0	0	0	0	0	0	0	0	0	0	0	0	0	0	0	0	0	0	0	0	0	0	0	0	0	0	0	476.087	0	0	0	0	0
Methanocaldococcus infernus	0	0	0	0	0	86.1551	0	0	0			Shewanella woodyi	0	0	0	0	0	0	0	0	0	0	0	0	0	0	0	0	0	0	0	0	0	0	0	0	0	0	0	0	0	627.735	0	371.739	0	0	0	0	0
Prevotella melaninogenica	0	149.097	0	0	0	0	0	0	0			Haloquadratum walsbyi	0	0	0	0	0	0	0	0	0	0	0	0	0	0	0	0	0	0	0	0	0	0	0	0	0	0	0	0	0	428.001	0	381.471	0	0	0	0	0
Salmonella enterica	0	0	0	0	0	80.4273	0	0	0			Stanieria cyanosphaera	0	0	0	0	0	0	0	0	0	0	0	0	0	0	0	0	0	0	0	0	0	0	0	0	0	0	0	0	0	527.376	0	381.536	0	0	0	0	0
Spiribacter salinus	0	0	0	0	0	78.1999	0	0	0			Microlunatus phosphovorus	0	0	0	0	0	0	0	0	0	0	0	0	0	0	0	0	0	0	0	0	0	0	0	0	0	0	0	0	0	0	0	467.196	0	0	0	0	0
Pseudomonas aeruginosa	0	0	0	0	0	78.0408	0	0	0			Desulfosporosinus acidiphilus	0	0	0	0	0	0	0	0	0	0	0	0	0	0	0	0	0	0	0	0	0	0	0	0	0	0	0	0	0	478.869	0	385.431	0	0	0	0	0
Pseudomonas monteilii	0	0	0	0	0.842043	75.5746	0	0	0			Paracoccus aminophilus	0	0	0	0	0	0	0	0	0	0	0	0	0	0	0	0	0	0	0	0	0	0	0	0	0	0	0	0	0	0	0	463.51	0	0	0	0	0
Arthrobacter sp. Rue61a	0	0	0	0	0	76.052	0	0	0			Agrobacterium vitis	0	0	0	0	0	0	0	0	0	0	0	0	0	0	0	0	0	0	0	0	0	0	0	0	0	0	0	0	0	0	0	462.557	0	0	0	0	0
Chlamydia trachomatis	0	0	0	0	0	70.6424	0	0	0			Frankia sp. EAN1pec	0	0	0	0	0	0	0	0	0	0	0	0	0	0	0	0	0	0	0	0	0	0	0	0	0	0	0	0	0	0	0	462.104	0	0	0	0	0
Klebsiella pneumoniae	0	0	0	0	0	69.29	0	0	0			Methanocella arvoryzae	0	0	0	0	0	0	0	0	0	0	0	0	0	0	0	0	0	0	0	0	0	0	0	0	0	0	0	0	0	1172.63	0	268.717	0	0	0	0	0
Burkholderia pseudomallei	0	0	0	0	0	68.8127	0	0	0			Brevibacillus brevis	0	0	0	0	0	0	0	0	0	0	0	0	0	0	0	0	0	0	0	0	0	0	0	0	0	0	0	0	0	577.457	0	359.405	0	0	0	0	0
Sinorhizobium meliloti	0	0	0	0	0	67.699	0	0	0			Leadbetterella byssophila	0	0	0	0	0	0	0	0	0	0	0	0	0	0	0	0	0	0	0	0	0	0	0	0	0	0	0	0	0	402.223	0	356.172	0	0	0	0	0
Mycoplasma haemocanis	0	0	0	0	0	54.732	0	0	0			Clostridium pasteurianum	0	0	0	0	0	0	0	0	0	0	0	0	0	0	0	0	0	0	0	0	0	0	0	0	0	0	0	0	0	414.03	0	385.334	0	0	0	0	0
Corynebacterium diphtheriae	0	0	0	0	0	49.0042	0	0	0			Lactobacillus ruminis	0	0	0	0	0	0	0	0	0	0	0	0	0	0	0	0	0	0	0	0	0	0	0	0	0	0	0	0	0	0	0	451.305	0	0	0	0	0
Pantoea sp. At-9b	0	0	0	0	0	46.379	0	0	0			Prevotella dentalis	0	0	0	0	0	0	0	0	0	0	0	0	0	0	0	0	0	0	0	0	0	0	0	0	0	0	0	0	0	226.89	0	413.866	0	0	0	0	0
Enterobacter sp. R4-368	0	0	0	0	0	45.1857	0	0	0			Turneriella parva	0	0	0	0	0	0	0	0	0	0	0	0	0	0	0	0	0	0	0	0	0	0	0	0	0	0	0	0	0	0	0	449.075	0	0	0	0	0
Acidithiobacillus ferrooxidans	0	0	0	0	0	45.1061	0	0	0			Candidatus Symbiobacter mobilis	0	0	0	0	0	0	0	0	0	0	0	0	0	0	0	0	0	0	0	0	0	0	0	0	0	0	0	0	0	0	0	448.299	0	0	0	0	0
Streptococcus suis	0	0	0	0	0	43.6742	0	0	1.03714			Methanolacinia petrolearia	0	0	0	0	0	0	0	0	0	0	0	0	0	0	0	0	0	0	0	0	0	0	0	0	0	0	0	0	0	236.237	0	408.225	0	0	0	0	0
Gordonia sp. KTR9	0	0	0	0	0	40.8899	0	0	0			Citrobacter rodentium	0	0	0	0	0	0	0	0	0	0	0	0	0	0	0	0	0	0	0	0	0	0	0	0	0	0	0	0	0	0	0	446.116	0	0	0	0	0
Vibrio parahaemolyticus	0	0	0	0	0	39.2193	0	0	0			Trichodesmium erythraeum	0	0	0	0	0	0	0	0	0	0	0	0	0	0	0	0	0	0	0	0	0	0	0	0	0	0	0	0	0	735.867	0	324.844	0	0	0	0	0
Streptococcus sp. I-G2	0	0	0	0	0	39.1397	0	0	0			Phaeobacter gallaeciensis	0	0	0	0	0	0	0	0	0	0	0	0	0	0	0	0	0	0	0	0	0	0	0	0	0	0	0	0	0	0	0	444.678	0	0	0	0	0
Thermotoga petrophila	0	0	0	0	0	35.8781	0	0	0			Desulfotomaculum ruminis	0	0	0	0	0	0	0	0	0	0	0	0	0	0	0	0	0	0	0	0	0	0	0	0	0	0	0	0	0	348.796	0	385.496	0	0	0	0	0
Streptococcus pneumoniae	0	0	0	0	0	5.64821	0	0	0			Maricaulis maris	0	0	0	0	0	0	0	0	0	0	0	0	0	0	0	0	0	0	0	0	0	0	0	0	0	0	0	0	0	0	0	442.431	0	0	0	0	0
Agrobacterium sp. H13-3	0	0	0	0	0	33.4915	0	0	0			Desulfatibacillum alkenivorans	0	0	0	0	0	0	0	0	0	0	0	0	0	0	0	0	0	0	0	0	0	0	0	0	0	0	0	0	0	455.846	0	364.998	0	0	0	0	0
Arthrobacter sp. FB24	0	0	0	0	0	33.4119	0	0	0			Streptococcus parasanguinis	0	0	0	0	0	0	0	0	0	0	0	0	0	0	0	0	0	0	0	0	0	0	0	0	0	0	0	0	0	175.825	0	321.126	0	0	0	0	0
Acinetobacter baumannii	0	0	0	0	0	31.7413	0	0	0			Parabacteroides distasonis	0	0	0	0	0	0	0	0	0	0	0	0	0	0	0	0	0	0	0	0	0	0	0	0	0	0	0	0	0	397.008	0	373.178	0	0	0	0	0
Gloeocapsa sp. PCC 7428	0	0	0	0	0	28.8775	0	0	0			Stackebrandtia nassauensis	0	0	0	0	0	0	0	0	0	0	0	0	0	0	0	0	0	0	0	0	0	0	0	0	0	0	0	0	0	0	0	438.147	0	0	0	0	0
Acidiphilium cryptum	0	0	0	0	0	28.6388	0	0	0			Ferrimonas balearica	0	0	0	0	0	0	0	0	0	0	0	0	0	0	0	0	0	0	0	0	0	0	0	0	0	0	0	0	0	0	0	437.613	0	0	0	0	0
Synechocystis sp. PCC 6803	0	0	0	0	0	25.8545	0	0	0			Gluconobacter oxydans	0	0	0	0	0	0	0	0	0	0	0	0	0	0	0	0	0	0	0	0	0	0	0	0	0	0	0	0	0	334.825	0	382.198	0	0	0	0	0
Chelativorans sp. BNC1	0	0	0	0	0	25.3772	0	0	0			Chroococcidiopsis thermalis	0	0	0	0	0	0	0	0	0	0	0	0	0	0	0	0	0	0	0	0	0	0	0	0	0	0	0	0	0	793.229	0	306.334	0	0	0	0	0
Pseudanabaena sp. PCC 7367	0	0	0	0	0	23.3884	0	0	0			Parvibaculum lavamentivorans	0	0	0	0	0	0	0	0	0	0	0	0	0	0	0	0	0	0	0	0	0	0	0	0	0	0	0	0	0	0	0	436.627	0	0	0	0	0
Xanthomonas campestris	0	0	0	0	0	22.8315	0	0	0			Frankia sp. EuI1c	0	0	0	0	0	0	0	0	0	0	0	0	0	0	0	0	0	0	0	0	0	0	0	0	0	0	0	0	0	0	0	435.286	0	0	0	0	0
Corynebacterium ulcerans	0	0	0	0	0	21.7973	0	0	0			Pseudomonas sp. VLB120	0	0	0	0	0	0	0	0	0	0	0	0	0	0	0	0	0	0	0	0	0	0	0	0	0	0	0	0	0	17.7104	0	431.39	0	0	0	0	0
Candidatus Zinderia insecticola	0	0	0	0	0	21.32	0	0	0			Herpetosiphon aurantiacus	0	0	0	0	0	0	0	0	0	0	0	0	0	0	0	0	0	0	0	0	0	0	0	0	0	0	0	0	0	473.458	0	355.299	0	0	0	0	0
Mycobacterium intracellulare	0	0	0	0	0	20.7631	0	0	0			Halobacteriovorax marinus	0	0	0	0	0	0	0	0	0	0	0	0	0	0	0	0	0	0	0	0	0	0	0	0	0	0	0	0	0	432.035	0	332.522	0	0	0	0	0
Polaromonas sp. JS666	0	0	0	0	0	19.9676	0	0	0			Enterococcus faecalis	0	0	0	0	0	0	0	0	0	0	0	0	0	0	0	0	0	0	0	0	0	0	0	0	0	0	0	0	0	280.021	0	381.18	0	0	0	0	0
Streptomyces hygroscopicus	0	0	0	0	0	18.6152	0	0	0			Teredinibacter turnerae	0	0	0	0	0	0	0	0	0	0	0	0	0	0	0	0	0	0	0	0	0	0	0	0	0	0	0	0	0	366.802	0	366.68	0	0	0	0	0
Sulfolobus solfataricus	0	0	0	0	0	18.4561	0	0	0			Gemmatimonas aurantiaca	0	0	0	0	0	0	0	0	0	0	0	0	0	0	0	0	0	0	0	0	0	0	0	0	0	0	0	0	0	0	0	425.699	0	0	0	0	0
Sphingomonas sp. MM-1	0	0	0	0	3.39624	8.75075	0	0	0			Cyclobacterium marinum	0	0	0	0	0	0	0	0	0	0	0	0	0	0	0	0	0	0	0	0	0	0	0	0	0	0	0	0	0	594.381	0	287.13	0	0	0	0	0
Mycoplasma gallisepticum	0	0	0	0	0	18.297	0	0	0			Bacteroides helcogenes	0	0	0	0	0	0	0	0	0	0	0	0	0	0	0	0	0	0	0	0	0	0	0	0	0	0	0	0	0	414.03	0	356.754	0	0	0	0	0
Rahnella aquatilis	0	0	0	0	0	18.1379	0	0	0			Cyanothece sp. ATCC 51142	0	0	0	0	0	0	0	0	0	0	0	0	0	2.50001	0	0	0	0	0	0	0	0	0	0	0	0	0	0	0	647.02	0	312.881	0	0	0	0	0
Edwardsiella piscicida	0	0	0	0	0	15.9105	0	0	0			Amycolatopsis orientalis	0	0	0	0	0	0	0	0	0	0	0	0	0	0	0	0	0	0	0	0	0	0	0	0	0	0	0	0	0	0	0	419.363	0	0	0	0	0
Leptospira borgpetersenii	0	0	0	0	0	15.5922	0	0	0			Methanosarcina acetivorans	0	0	0	0	0	0	0	0	0	0	0	0	0	0	0	0	0	0	0	0	0	0	0	0	0	0	0	0	0	483.691	0	304.168	0	0	0	0	0
Mycobacterium canettii	0	0	0	0	0	15.5127	0	0	0			Terriglobus roseus	0	0	0	0	0	0	0	0	0	0	0	0	0	0	0	0	0	0	0	0	0	0	0	0	0	0	0	0	0	0	0	418.926	0	0	0	0	0
Vibrio cholerae	0	0	0	0	0	14.7172	0	0	0			Kitasatospora setae	0	0	0	0	0	0	0	0	0	0	0	0	0	0	0	0	0	0	0	0	0	0	0	0	0	0	0	0	0	0	0	418.457	0	0	0	0	0
Nocardioides sp. JS614	0	0	0	0	0	14.3194	0	0	0			Coprothermobacter proteolyticus	0	0	0	0	0	0	0	0	0	0	0	0	0	0	0	0	0	0	0	0	0	0	0	0	0	0	0	0	0	224.627	0	368.151	0	0	0	0	0
Lactobacillus amylovorus	0	0	0	0	0	14.0012	0	0	0			Actinoplanes missouriensis	0	0	0	0	0	0	0	0	0	0	0	0	0	0	0	0	0	0	0	0	0	0	0	0	0	0	0	0	0	0	0	415.677	0	0	0	0	0
Bacillus amyloliquefaciens	0	0	0	0	0	13.9216	0	0	0			Microbacterium testaceum	0	0	0	0	0	0	0	0	0	0	0	0	0	0	0	0	0	0	0	0	0	0	0	0	0	0	0	0	0	0	0	414.659	0	0	0	0	0
Bacillus cereus	0	0	0	0	0	13.9216	0	0	0			Hyphomicrobium sp. MC1	0	0	0	0	0	0	0	0	0	0	0	0	0	0	0	0	0	0	0	0	0	0	0	0	0	0	0	0	0	0	0	413.899	0	0	0	0	0
Lactobacillus paracasei	0	0	0	0	0	13.8421	0	0	0			Saccharothrix espanaensis	0	0	0	0	0	0	0	0	0	0	0	0	0	0	0	0	0	0	0	0	0	0	0	0	0	0	0	0	0	0	0	413.575	0	0	0	0	0
Nitrosomonas sp. AL212	0	0	0	0	0	13.7625	0	0	0			Pseudanabaena sp. PCC 7367	0	0	0	0	0	0	0	0	0	0	0	0	0	0	0	0	0	0	0	0	0	0	0	0	0	0	0	0	0	499.433	0	330.695	0	0	0	0	0
Cyanothece sp. PCC 7822	0	0	0	0	0	13.683	0	0	0			Escherichia coli	0	0	0	0	0	0	0	0	0	0	2.55952	0	0	0	0	0	0	0	0	0	0	0	0	0	0	0	0	0	3.76127	350.567	0	343.482	0	0	0	0.735761	0
Brucella melitensis	1.73143	0	1.08437	0	0	6.04597	1.20936	1.55182	0			Alicyclobacillus acidocaldarius	0	0	0	0	0	0	0	0	0	0	0	0	0	0	0	0	0	0	0	0	0	0	0	0	0	0	0	0	0	0	0	410.439	0	0	0	0	0
Mycobacterium sp. MOTT36Y	0	0	0	0	0	12.967	0	0	0			Methylobacterium nodulans	0	0	0	0	0	0	0	0	0	0	0	0	0	0	0	0	0	0	0	0	0	0	0	0	0	0	0	0	0	0	0	408.564	0	0	0	0	0
Thioalkalivibrio sp. K90mix	0	0	0	0	0	12.0124	0	0	0			Coraliomargarita akajimensis	0	0	0	0	0	0	0	0	0	0	0	0	0	0	0	0	0	0	0	0	0	0	0	0	0	0	0	0	0	486.741	0	326.703	0	0	0	0	0
Yersinia pseudotuberculosis	0	0	0	0	0	12.0124	0	0	0			Methanospirillum hungatei	0	0	0	0	0	0	0	0	0	0	0	0	0	0	0	0	0	0	0	0	0	0	0	0	0	0	0	0	0	456.436	0	304.637	0	0	0	0	0
Shewanella sp. ANA-3	0	0	0	0	0	11.5351	0	0	0			Magnetococcus marinus	0	0	0	0	0	0	0	0	0	0	0	0	0	0	0	0	0	0	0	0	0	0	0	0	0	0	0	0	0	513.601	0	321.012	0	0	0	0	0
Legionella pneumophila	0	0	0	0	0	10.8191	0	0	0			Clostridium botulinum	0	0	0	0	0	0	0	0	0	0	0	0	0	0	0	0	1.61183	0	0	0	0	0	0	0	0	0	0	0	0	219.511	0	368.603	0	0	0	0.735761	0
Zymomonas mobilis	0	0	0	0	0	10.7396	0	0	0			Pleurocapsa minor	0	0	0	0	0	0	0	0	0	0	0	0	0	0	0	0	0	0	0	0	0	0	0	0	0	0	0	0	0	681.85	0	292.286	0	0	0	0	0
Listeria monocytogenes	0	0	0	0	0	9.38717	0	0	3.63			Mesotoga prima	0	0	0	0	0	0	0	0	0	0	84.0513	0	0	0	0	0	0	0	0	0	0	0	0	0	0	0	0	0	0	354.897	0	286.758	0	0	0	0	0
Coxiella burnetii	0	0	0	0	0	9.86448	0	0	0			Sphingobacterium sp. 21	0	0	0	0	0	0	0	0	0	0	0	0	0	0	0	0	0	0	0	0	0	0	0	0	0	0	0	0	0	565.454	0	308.274	0	0	0	0	0
Yersinia pestis	0	0	0	0	0	9.30761	0	0	0			Corynebacterium glutamicum	0	0	0	0	0	0	0	0	0	0	4.70621	0	0	0	0	0	0	0	0	0	0	0	0	0	0	0	0	0	0.805987	382.053	0	331.423	0	0	0	0	0
Bordetella bronchiseptica	0	0	0	0	0	8.90985	0	0	0			Halogeometricum borinquense	0	0	0	0	0	0	0	0	0	0	0	0	0	0	0	0	0	0	0	0	0	0	0	0	0	0	0	0	0	0	0	399.916	0	0	0	0	0
Dehalobacter sp. CF	0	0	0	0	0	8.6712	0	0	0			Sphaerochaeta pleomorpha	0	0	0	0	0	0	0	0	0	0	0	0	0	228.089	0	0	0	0	0	0	0	0	0	0	0	0	0	0	0	359.226	0	263.997	0	0	0	0	0
Oligotropha carboxidovorans	0	0	0	0	0	8.59164	0	0	0			Rhizobium etli	0	0	0	0	0	0	0	0	0	0	0	0	0	0	0	0	0	0	0	0	0	0	0	0	0	0	0	0	0	0	0	398.251	0	0	0	0	0
Rahnella sp. Y9602	0	0	0	0	0	8.11433	0	0	0			Roseiflexus castenholzii	0	0	0	0	0	0	0	0	0	0	0	0	0	0	0	0	0	0	0	0	0	0	0	0	0	0	0	0	0	0	0	397.96	0	0	0	0	0
Pseudothermotoga elfii	0	0	0	0	0	7.63702	0	0	0			Desulfotalea psychrophila	0	0	0	0	0	0	0	0	0	0	0	0	0	0	0	0	0	0	0	0	0	0	0	0	0	0	0	0	0	970.53	0	211.605	0	0	0	0	0
Leuconostoc sp. C2	0	0	0	0	0	7.08015	0	0	0			Syntrophothermus lipocalidus	0	0	0	0	0	0	0	0	0	0	0	0	0	0	0	0	0	0	0	0	0	0	0	0	0	0	0	0	0	238.795	0	340.637	0	0	0	0	0
Porphyromonas gingivalis	0	0	0	0	0	6.92105	0	0	0			Marinobacter sp. BSs20148	0	0	0	0	0	0	0	0	0	0	0	0	0	0	0	0	0	0	0	0	0	0	0	0	0	0	0	0	0	255.128	0	353.343	0	0	0	0	0
Cyanothece sp. ATCC 51142	0	0	0	0	0	6.84149	0	0	0			Serratia marcescens	0	0	0	0	0	0	0	0	0	0	0	0	0	0	0	0	0	0	0	0	0	0	0	0	0	0	0	0	0	0	0	394.064	0	0	0	0	0
Sulfolobus islandicus	0	0	0	0	0	6.84149	0	0	0			Hirschia baltica	0	0	0	0	0	0	0	0	0	0	0	0	0	0	0	0	0	0	0	0	0	0	0	0	0	0	0	0	0	483.199	0	313.56	0	0	0	0	0
Streptococcus thermophilus	0	0	0	0	0	6.68239	0	0	0			Chloroflexus aggregans	0	0	0	0	0	0	0	0	0	0	0	0	0	0	0	0	0	0	0	0	0	0	0	0	0	0	0	0	0	0	0	392.269	0	0	0	0	0
Borrelia burgdorferi	0	0	0	0	0	6.44373	0	0	0			Shewanella sediminis	0	0	0	0	0	0	0	0	0	0	0	0	0	0	0	0	0	0	0	0	0	0	0	0	0	0	0	0	0	481.329	0	312.218	0	0	0	0	0
Nostoc sp. PCC 7524	0	0	0	0	0	3.6594	0	0	8.03787			Bacteroides vulgatus	0	0	0	0	0	0	0	0	0	0	0	0	0	0	0	0	0	0	0	0	0	0	0	0	0	0	0	0	0	495.989	0	308.759	0	0	0	0	0
Edwardsiella tarda	0	0	0	0	0	5.96642	0	0	0			Spirochaeta smaragdinae	0	0	0	0	0	0	0	0	0	0	0	0	0	0	0	0	0	0	0	0	0	0	0	0	0	0	0	0	0	395.335	0	324.229	0	0	0	0	0
Helicobacter pylori	0	0	0	0	0	5.72776	0	0	0			Oscillibacter valericigenes	0	0	0	0	0	0	0	0	0	0	0	0	0	0	0	0	0	0	0	0	0	0	0	0	0	0	0	0	0	0	0	388.325	0	0	0	0	0
Burkholderia sp. YI23	0	0	0	0	0	5.09134	0	0	0			Marinomonas posidonica	0	0	0	0	0	0	0	0	0	0	0	0	0	0	0	0	0	0	0	0	0	0	0	0	0	0	0	0	0	341.024	0	331.504	0	0	0	0	0
Thermotoga sp. RQ2	0	0	0	0	0	4.77314	0	0	0			Stenotrophomonas maltophilia	0	0	0	0	0	0	0	0	0	0	0	0	0	0	0	0	0	0	0	0	0	0	0	0	0	495.344	0	0	0	0	0	331.859	0	0	0	0	0
Streptococcus pyogenes	0	0	0	0	0	4.69358	0	0	0			Dechloromonas aromatica	0	0	0	0	0	0	0	0	0	0	0	0	0	0	0	0	0	0	0	0	0	0	0	0	0	0	0	0	0	0	0	386.741	0	0	0	0	0
Mycoplasma suis	0	0	0	0	0	4.61403	0	0	0			Lawsonia intracellularis	0	0	0	0	0	0	0	0	0	0	0	0	0	10.9559	0	0	0	0	0	0	0	0	0	0	0	0	0	0	0	265.459	0	329.451	0	0	0	0	0
Halobacterium salinarum	0	0	0	0	0	4.53448	0	0	0			Kribbella flavida	0	0	0	0	0	0	0	0	0	0	0	0	0	0	0	0	0	0	0	0	0	0	0	0	0	0	0	0	0	0	0	385.286	0	0	0	0	0
Synechococcus sp. PCC 7502	0	0	0	0	0	4.53448	0	0	0			Pseudonocardia dioxanivorans	0	0	0	0	0	0	0	0	0	0	0	0	0	0	0	0	0	0	0	0	0	0	0	0	0	0	0	0	0	0	0	384.478	0	0	0	0	0
Mycobacterium sp. KMS	0	0	0	0	0	4.45493	0	0	0			Vibrio furnissii	0	0	0	0	0	0	0	0	0	0	0	0	0	0	0	0	0	0	0	0	0	0	0	0	0	0	0	0	0	0	0	383.265	0	0	0	0	0
Anabaena sp. 90	0	0	0	0	0	4.29582	0	0	0			Streptomyces cattleya	0	0	0	0	0	0	0	0	0	0	0	0	0	0	0	0	0	0	0	0	0	0	0	0	0	0	0	0	0	0	0	383.039	0	0	0	0	0
Jannaschia sp. CCS1	0	0	0	0	0	4.21627	0	0	0			Nostoc sp. PCC 7524	0	0	0	0	0	0	0	0	0	0	1.48617	0	0	2.13236	0	0	0	0	0	0	0	0	0	0	0	0	0	0	0	522.85	0	243.79	0	0	0	3.5153	0
Bifidobacterium animalis	0	0	0	0	0	4.13672	0	0	0			Rubrivivax gelatinosus	0	0	0	0	0	0	0	0	0	0	0	0	0	0	0	0	0	0	0	0	0	0	0	0	0	0	0	0	0	0	0	381.439	0	0	0	0	0
Frankia symbiont of Datisca glomerata	0	0	0	0	1.45954	0	0	0	0			Ilumatobacter coccineus	0	0	0	0	0	0	0	0	0	0	0	0	0	0	0	0	0	0	0	0	0	0	0	0	0	0	0	0	0	0	0	379.935	0	0	0	0	0
Novosphingobium sp. PP1Y	0	0	0	0	0	4.05716	0	0	0			Sulfurovum sp. NBC37-1	0	0	0	0	0	0	0	0	0	0	0	0	0	0	0	0	0	0	0	0	0	0	0	0	0	0	0	0	0	199.34	0	330.21	0	0	0	0	0
Chlamydia pecorum	0	0	0	0	0	0	0	0	12.9643			Thermofilum pendens	0	0	0	0	0	0	0	0	0	0	0	0	0	0	0	0	0	0	0	0	0	0	0	0	0	0	0	0	0	227.185	0	341.591	0	0	0	0	0
Burkholderia sp. KJ006	0	0	0	0	0	3.89806	0	0	0			Calothrix parietina	0	0	0	0	0	0	0	0	0	0	0	0	0	0	0	0	0	0	0	0	0	0	0	0	0	0	0	0	0	634.524	0	274.1	0	0	0	0	0
Streptococcus gallolyticus	0	0	0	0	0	3.73896	0	0	0			Acidithiobacillus caldus	0	0	0	0	0	0	0	0	0	0	0	0	0	0	0	0	0	0	0	0	0	0	0	0	0	0	0	0	0	247.552	0	337.242	0	0	0	0	0
Natrinema sp. J7-2	0	0	0	0	1.26306	0	0	0	0			Hippea maritima	0	0	0	0	0	0	0	0	0	0	0	0	0	0	0	0	0	0	0	0	0	0	0	0	0	0	0	0	0	134.697	0	353.44	0	0	0	0	0
Neisseria meningitidis	0	0	0	0	0	3.5003	0	0	0			Beutenbergia cavernae	0	0	0	0	0	0	0	0	0	0	0	0	0	0	0	0	0	0	0	0	0	0	0	0	0	0	0	0	0	0	0	374.924	0	0	0	0	0
Nostoc sp. PCC 7120	0	0	0	0	0	3.26164	0	0	0			Methanococcoides burtonii	0	0	0	0	0	0	0	0	0	0	0	0	0	0	0	0	0	0	0	0	0	0	0	0	0	0	0	0	0	246.273	0	315.144	0	0	0	0	0
Thiomonas arsenitoxydans	0	0	0	0	0	3.10254	0	0	0			Burkholderia sp. YI23	0	0	0	0	0	0	0	0	0	0	0	0	0	0	0	0	0	0	0	0	0	0	0	0	0	0	0	0	0	0	0	373.259	0	0	0	0	0
Pusillimonas sp. T7-7	0	0	0	0	0	3.02299	0	0	0			Corynebacterium diphtheriae	1.85552	0	0	0	0	0	0	0	0	0	0	0	0	4.70589	0	0	0	0	0	0	0	0	0	0	0	0	0	0	23.1049	310.424	28.6318	303.845	0	0	0	0.981015	0
Shigella boydii	0	0	0	0	0	2.78433	0	0	0			Syntrophobotulus glycolicus	0	0	0	0	0	0	0	0	0	0	0	0	0	0	0	0	0	0	0	0	0	0	0	0	0	0	0	0	0	872.729	0	229.064	0	0	0	0	0
Staphylococcus aureus	0	0	0	0	0	2.54567	0	0	0			Pararhodospirillum photometricum	0	0	0	0	0	0	0	0	0	0	0	0	0	0	0	0	0	0	0	0	0	0	0	0	0	0	0	0	0	0	0	371.707	0	0	0	0	0
Cyanothece sp. PCC 7424	0	0	0	0	0	1.51149	0	0	3.11143			Shewanella halifaxensis	0	0	0	0	0	0	0	0	0	0	0	0	0	0	0	0	0	0	0	0	0	0	0	0	0	0	0	0	0	0	0	370.155	0	0	0	0	0
Pseudomonas fluorescens	0	0	0	0	0	2.46612	0	0	0			Salinispira pacifica	0	0	0	0	0	0	0	0	0	0	0	0	0	0	0	0	0	0	0	0	0	0	0	0	0	0	0	0	0	344.074	0	287.76	0	0	0	0	0
Brucella pinnipedialis	0	0	0	0	0	2.38657	0	0	0			Fibrobacter succinogenes	0	0	0	0	0	0	0	0	0	0	0	0	0	0	0	0	0	0	0	0	0	0	0	0	0	0	0	0	0	316.229	0	316.438	0	0	0	0	0
Erysipelothrix rhusiopathiae	0	0	0	0	0	2.38657	0	0	0			Streptomyces scabiei	0	0	0	0	0	0	0	0	0	0	0	0	0	0	0	0	0	0	0	0	0	0	0	0	0	0	0	0	0	0	0	368.393	0	0	0	0	0
Shigella flexneri	0	0	0	0	0	2.22746	0	0	0			Leptospira biflexa	0	0	0	0	0	0	0	0	0	0	0	0	0	0	0	0	0	0	0	0	0	0	0	0	0	0	0	0	0	385.201	0	230.373	0	0	0	0	0
Treponema pallidum	0	0	0	0	0	2.22746	0	0	0			Thermobaculum terrenum	0	0	0	0	0	0	0	0	0	0	0	0	0	0	0	0	0	0	0	0	0	0	0	0	0	0	0	0	0	395.729	0	276.364	0	0	0	0	0
Bacillus subtilis	0	0	0	0	0	2.14791	0	0	0			Exiguobacterium sp. MH3	0	0	0	0	0	0	0	0	0	0	0	0	0	0	0	0	0	0	0	0	0	0	0	0	0	0	0	0	0	0	0	367.213	0	0	0	0	0
Carnobacterium sp. WN1359	0	0	0	0	0	2.06836	0	0	0			Amycolatopsis mediterranei	0	0	0	0	0	0	0	0	0	0	0	0	0	0	0	0	0	0	0	0	0	0	0	0	0	0	0	0	0	0	0	366.857	0	0	0	0	0
Geobacillus sp. WCH70	0	0	0	0	0	1.90925	0	0	0			Azoarcus sp. KH32C	0	0	0	0	0	0	0	0	0	0	0	0	0	0	0	0	0	0	0	0	0	0	0	0	0	0	0	0	0	0	0	366.275	0	0	0	0	0
Plautia stali symbiont	0	0	0	0	0	1.90925	0	0	0			Yersinia enterocolitica	0	0	0	0	0	0	0	0	0	0	0	0	0	0	0	0	0	0	0	0	0	0	0	0	0	0	0	0	0	340.728	0	309.923	0	0	0	0	0
Streptomyces sp. PAMC26508	0	0	0	0	0	1.6706	0	0	0			Saccharopolyspora erythraea	0	0	0	0	0	0	0	0	0	0	0	0	0	0	0	0	0	0	0	0	0	0	0	0	0	0	0	0	0	0	0	365.855	0	0	0	0	0
Xylella fastidiosa	0	0	0	0	0	1.59105	0	0	0			Propionibacterium avidum	0	0	0	0	0	0	0	0	0	0	0	0	0	0	0	0	0	0	0	0	0	0	0	0	0	0	0	0	0	152.9	0	339.489	0	0	0	0	0
Borrelia afzelii	0	0	0	0	0	1.51149	0	0	0			Synechococcus sp. PCC 6312	1.97149	0	0	0	0	0	0	0	0	0	79.18	0	0	225.148	0	0	0	0	0	0	0	0	0	0	0	0	0	0	0	348.501	0	197.056	0	0	0	0	0
Geobacillus sp. JF8	0	0	0	0	0	1.51149	0	0	0			Bradyrhizobium sp. ORS 278	0	0	0	0	0	0	0	0	0	0	0	0	0	0	0	0	0	0	0	0	0	0	0	0	0	0	0	0	0	0	0	364.174	0	0	0	0	0
Candidatus Liberibacter asiaticus	0	0	0	0	0	1.35239	0	0	0			Shewanella pealeana	0	0	0	0	0	0	0	0	0	0	0	0	0	0	0	0	0	0	0	0	0	0	0	0	0	0	0	0	0	363.85	0	303.635	0	0	0	0	0
Chlamydia psittaci	0	0	0	0	0	1.27284	0	0	0			Nostoc sp. PCC 7107	0	0	0	0	0	0	0	0	0	0	0	0	0	0	0	0	0	0	0	0	0	0	0	0	0	0	0	0	0	523.047	0	277.204	0	0	0	0	0
Caulobacter vibrioides	0	0	0	0	0.421021	0	0	0	0			Selenomonas sputigena	0	0	0	0	0	0	0	0	0	0	0	0	0	0	0	0	0	0	0	0	0	0	0	0	0	0	0	0	0	0	0	360.909	0	0	0	0	0
Staphylococcus lugdunensis	0	0	0	0	0	1.11373	0	0	0			Thermococcus barophilus	0	0	0	0	0	0	0	0	0	0	0	0	0	0	0	0	0	0	0	0	0	0	0	0	0	0	0	0	0	305.209	0	290.735	0	0	0	0	0
Acidovorax sp. JS42	0	0	0	0	0	0.954627	0	0	0			Streptomyces avermitilis	0	0	0	0	0	0	0	0	0	0	0	0	0	0	0	0	0	0	0	0	0	0	0	0	0	0	0	0	0	0	0	360.472	0	0	0	0	0
Methylophaga frappieri	0	0	0	0	0	0.954627	0	0	0			Terriglobus saanensis	0	0	0	0	0	0	0	0	0	0	0	0	0	0	0	0	0	0	0	0	0	0	0	0	0	0	0	0	0	0	0	359.502	0	0	0	0	0
Mycoplasma hyopneumoniae	0	0	0	0	0	0.954627	0	0	0			Bacillus thuringiensis	0	0	0	0	0	0	0	0	0	0	0	0	0	0	0	0	0	0	0	0	0	0	0	0	0	0	0	0	0	341.712	0	300.046	0	0	0	0	0
Treponema paraluiscuniculi	0	0	0	0	0	0.875075	0	0	0			Cellulomonas flavigena	0	0	0	0	0	0	0	0	0	0	0	0	0	0	0	0	0	0	0	0	0	0	0	0	0	0	0	0	0	0	0	358.484	0	0	0	0	0
Rivularia sp. PCC 7116	0	0	0	0	0	0.556866	0	0	0			Tistrella mobilis	0	0	0	0	0	0	0	0	0	0	0	0	0	0	0	0	0	0	0	0	0	0	0	0	0	0	0	0	0	0	0	358.306	0	0	0	0	0
												Sideroxydans lithotrophicus	0	0	0	0	0	0	0	0	0	0	0	0	0	0	0	0	0	0	0	0	0	0	0	0	0	0	0	0	0	0	0	358.29	0	0	0	0	0
												Bacillus cellulosilyticus	0	0	0	0	0	0	0	0	0	0	0	0	0	0	0	0	0	0	0	0	0	0	0	0	0	0	0	0	0	379.002	0	293.483	0	0	0	0	0
												Thermocrinis albus	0	0	0	0	0	0	0	0	0	0	51.4794	0	0	133.824	0	0	0	0	0	0	0	0	0	0	0	0	0	0	0	235.155	0	185.32	0	0	0	94.5044	0
												Caldilinea aerophila	0	0	0	0	0	0	0	0	0	0	0	0	0	0	0	0	0	0	0	0	0	0	0	0	0	0	0	0	0	0	0	354.426	0	0	0	0	0
												Advenella kashmirensis	0	0	0	0	0	0	0	0	0	0	0	0	0	0	0	0	0	0	0	0	0	0	0	0	0	0	0	0	0	0	0	353.812	0	0	0	0	0
												Akkermansia muciniphila	0	0	0	0	0	0	0	0	0	0	0	0	0	0	0	0	0	0	0	0	0	0	0	0	0	0	0	0	0	199.242	0	319.267	0	0	0	0	0
												Acinetobacter sp. ADP1	0	0	0	0	0	0	0	0	0	0	0	0	0	0	0	0	0	0	0	0	0	0	0	0	0	0	0	0	0	434.397	0	280.405	0	0	0	0	0
												Bacillus subtilis	0	0	0	0	0	0	0	0	0	0	0	0	1.43912	1.25	0	0	0	0	0	0	0	0	0	0	0	0	0	0	0	58.5427	0	336.563	0	0	0	4.16931	0
												Halorubrum lacusprofundi	0	0	0	0	0	0	0	0	0	0	0	0	0	0	0	0	0	0	0	0	0	0	0	0	0	0	0	0	0	0	0	349.076	0	0	0	0	0
												Granulicella tundricola	0	0	0	0	0	0	0	0	0	0	0	0	0	0	0	0	0	0	0	0	0	0	0	0	0	0	0	0	0	0	0	347.556	0	0	0	0	0
												Haloterrigena turkmenica	0	0	0	0	0	0	0	0	0	0	0	0	0	0	0	0	0	0	0	0	0	0	0	0	0	0	0	0	0	0	0	347.556	0	0	0	0	0
												Anaeromyxobacter sp. Fw109-5	0	0	0	0	0	0	0	0	0	0	0	0	0	0	0	0	0	0	0	0	0	0	0	0	0	0	0	0	0	0	0	347.443	0	0	0	0	0
												Pseudomonas mendocina	0	0	0	0	0	0	0	0	0	0	0	0	0	0	0	0	0	0	0	0	0	0	0	0	0	0	0	0	0	0	0	345.18	0	0	0	0	0
												Methanosaeta thermophila	0	0	0	0	0	0	0	0	0	0	0	0	0	124.118	0	0	0	0	0	0	0	0	0	0	0	0	0	0	0	230.235	0	262.251	0	0	0	0	0
												Geobacter bemidjiensis	0	0	0	0	0	0	0	0	0	0	0	0	0	0	0	0	0	0	0	0	0	0	0	0	0	0	0	0	0	0	0	343.87	0	0	0	0	0
												Thermincola potens	0	0	0	0	0	0	0	0	0	0	0	0	0	0	0	0	0	0	0	0	0	0	0	0	0	0	0	0	0	321.345	0	291.026	0	0	0	0	0
												Enterococcus casseliflavus	0	0	0	0	0	0	0	0	0	0	0	0	0	0	0	0	0	0	0	0	0	0	0	0	0	0	0	0	0	315.048	0	291.624	0	0	0	0	0
												Shewanella denitrificans	0	0	0	0	0	0	0	0	0	0	0	0	0	0	0	0	0	0	0	0	0	0	0	0	0	0	0	0	0	344.861	0	286.693	0	0	0	0	0
												Klebsiella pneumoniae	0	0	0	0	0	0	0	0	0	0	0	0	0	0	0	0	0	0	0	0	0	0	0	0	0	0	0	0	0	141.585	0	320.059	0	0	0	0	0
												Metallosphaera sedula	0	0	0	0	0	0	0	0	0	0	72.905	0	0	198.383	0	0	0	0	0	0	0	0	0	0	0	0	0	0	0	320.263	0	135.498	0	0	0	97.6927	0
												Anabaena cylindrica	0	0	0	0	0	0	0	0	0	0	0	0	0	0	0	0	0	0	0	0	0	0	0	0	0	0	0	0	0	701.824	0	227.851	0	0	0	0	0
												Frankia alni	0	0	0	0	0	0	0	0	0	0	0	0	0	0	0	0	0	0	0	0	0	0	0	0	0	0	0	0	0	0	0	342.997	0	0	0	0	0
												Gordonia polyisoprenivorans	0	0	0	0	0	0	0	0	0	0	0	0	0	0	0	0	0	0	0	0	0	0	0	0	0	0	0	0	0	0	0	342.642	0	0	0	0	0
												Bradyrhizobium oligotrophicum	0	0	0	0	0	0	0	0	0	0	0	0	0	0	0	0	0	0	0	0	0	0	0	0	0	0	0	0	0	0	0	342.06	0	0	0	0	0
												Desulfobacula toluolica	0	0	0	0	0	0	0	0	0	0	0	0	0	0	0	0	0	0	0	0	0	0	0	0	0	0	0	0	0	443.842	0	266.406	0	0	0	0	0
												Synechococcus sp. JA-2-3B'a(2-13)	0	0	0	0	0	0	0	0	0	0	61.0156	0	0	100	0	0	0	0	0	0	0	0	0	0	0	0	0	0	0	209.671	0	242.158	0	0	0	0	0
												Burkholderia sp. RPE64	0	0	0	0	0	0	0	0	0	0	0	0	0	0	0	0	0	0	0	0	0	0	0	0	0	0	0	0	0	0	0	338.358	0	0	0	0	0
												Desulfobacterium autotrophicum	0	0	0	0	0	0	0	0	0	0	0	0	0	0	0	0	0	0	0	0	0	0	0	0	0	0	0	0	0	526.294	0	251.76	0	0	0	0	0
												Streptomyces davawensis	0	0	0	0	0	0	0	0	0	0	0	0	0	0	0	0	0	0	0	0	0	0	0	0	0	0	0	0	0	0	0	337.453	0	0	0	0	0
												Streptococcus suis	0	0	0	0	0	0	0	0	0	0	5.03647	2.27369	2.11635	0.514707	0	0	1.45065	0	0	0	0	0	0.458345	0	0	0	0	0	0	346.435	0	249.109	0	0	0	12.3444	0
												Streptomyces venezuelae	0	0	0	0	0	0	0	0	0	0	0	0	0	0	0	0	0	0	0	0	0	0	0	0	0	0	0	0	0	0	0	333.508	0	0	0	0	0
												Herbaspirillum seropedicae	0	0	0	0	0	0	0	0	0	0	0	0	0	0	0	0	0	0	0	0	0	0	0	0	0	0	0	0	0	0	0	332.619	0	0	0	0	0
												Bacillus amyloliquefaciens	0	0	0	0	0	0	0	0	0	0	2.8485	0	0	0	0	0	0	0	0	0	0	0	0	0	0	0	0	0	0	93.078	0	312.089	0	0	0	0	0
												Nocardia cyriacigeorgica	0	0	0	0	0	0	0	0	0	0	0	0	0	0	0	0	0	0	0	0	0	0	0	0	0	0	0	0	0	0	0	331.552	0	0	0	0	0
												Vulcanisaeta distributa	0	0	0	0	0	0	0	0	0	0	0	0	0	0	0	0	0	0	0	0	0	0	0	0	0	0	0	0	0	271.264	0	286.03	0	0	0	0	0
												Actinoplanes sp. N902-109	0	0	0	0	0	0	0	0	0	0	0	0	0	0	0	0	0	0	0	0	0	0	0	0	0	0	0	0	0	0	0	328.529	0	0	0	0	0
												Photobacterium profundum	0	0	0	0	0	0	0	0	0	0	0	0	0	0	0	0	0	0	0	0	0	0	0	0	0	0	0	0	0	0	0	328.093	0	0	0	0	0
												Natrialba magadii	0	0	0	0	0	0	0	0	0	0	0	0	0	0	0	0	0	0	0	0	0	0	0	0	0	0	0	0	0	0	0	328.077	0	0	0	0	0
												Shewanella amazonensis	0	0	0	0	0	0	0	0	0	0	0	0	0	0	0	0	0	0	0	0	0	0	0	0	0	0	0	0	0	353.322	0	269.72	0	0	0	0	0
												Pseudomonas denitrificans	0	0	0	0	0	0	0	0	0	0	0	0	0	0	0	0	0	0	0	0	0	0	0	0	0	0	0	0	0	0	0	327.527	0	0	0	0	0
												Mobiluncus curtisii	0	0	0	0	0	0	0	0	0	0	0	0	0	0	0	0	0	0	0	0	0	0	0	0	0	0	0	0	0	227.579	0	289.07	0	0	0	0	0
												Thiocystis violascens	0	0	0	0	0	0	0	0	0	0	0	0	0	0	0	0	0	0	0	0	0	0	0	0	0	0	0	0	0	0	0	325.426	0	0	0	0	0
												Dickeya dadantii	0	0	0	0	0	0	0	0	0	0	0	0	0	0	0	0	0	0	0	0	0	0	0	0	0	0	0	0	0	0	0	324.359	0	0	0	0	0
												Desulfovibrio aespoeensis	0	0	0	0	0	0	0	0	0	0	0	0	0	0	0	0	0	0	0	0	0	0	0	0	0	0	0	0	0	0	0	323.906	0	0	0	0	0
												Roseiflexus sp. RS-1	0	0	0	0	0	0	0	0	0	0	0	0	0	0	0	0	0	0	0	0	0	0	0	0	0	0	0	0	0	0	0	322.289	0	0	0	0	0
												Desulfovibrio desulfuricans	0	0	0	0	0	0	0	0	0	0	0	0	0	0	0	0	0	0	0	0	0	0	0	0	0	0	0	0	0	0	0	321.837	0	0	0	0	0
												Desulfosporosinus meridiei	0	0	0	0	0	0	0	0	0	0	0	0	0	0	0	0	0	0	0	0	0	0	0	0	0	0	0	0	0	476.705	0	212.931	0	0	0	0	0
												Ruminococcus albus	0	0	0	0	0	0	0	0	0	0	0	0	0	0	0	0	0	0	0	0	0	0	0	0	0	0	0	0	0	346.14	0	264.288	0	0	0	0	0
												Pyrococcus horikoshii	0	0	0	0	0	0	0	0	0	0	0	0	0	87.4267	0	0	0	0	0	0	0	0	0	0	0	0	0	0	0	195.011	0	257.887	0	0	0	0	0
												Gordonibacter pamelaeae	0	0	0	0	0	0	0	0	0	0	0	0	0	0	0	0	0	0	0	0	0	0	0	0	0	0	0	0	0	0	0	319.493	0	0	0	0	0
												Meiothermus silvanus	0	0	0	0	0	0	0	0	0	0	0	0	0	0	0	0	0	0	0	0	0	0	0	0	0	0	0	0	0	275.397	0	273.373	0	0	0	0	0
												Streptococcus pseudopneumoniae	0	0	0	0	0	0	0	0	59.3382	51.4714	175.492	325.487	681.973	0	0	0	0	0	0	0	0	0	0	0	0	0	0	0	0	64.9381	12.6201	33.3654	0	0	0	0	0
												Octadecabacter antarcticus	0	0	0	0	0	0	0	0	0	0	0	0	0	0	0	0	0	0	0	0	0	0	0	0	0	0	0	0	0	0	0	317.117	0	0	0	0	0
												Pelobacter propionicus	0	0	0	0	0	0	0	0	0	0	0	0	0	0	0	0	0	0	0	0	0	0	0	0	0	0	0	0	0	292.615	0	268.491	0	0	0	0	0
												Burkholderia phymatum	0	0	0	0	0	0	0	0	0	0	0	0	0	0	0	0	0	0	0	0	0	0	0	0	0	0	0	0	0	0	0	315.565	0	0	0	0	0
												Tsukamurella paurometabola	0	0	0	0	0	0	0	0	0	0	0	0	0	0	0	0	0	0	0	0	0	0	0	0	0	0	0	0	0	0	0	314.401	0	0	0	0	0
												Bacillus pseudofirmus	0	0	0	0	0	0	0	0	0	0	0	0	0	0	0	0	0	0	0	0	0	0	0	0	0	0	0	0	0	466.079	0	237.356	0	0	0	0	0
												Vibrio tasmaniensis	0	0	0	0	0	0	0	0	0	0	0	0	0	0	0	0	0	0	0	0	0	0	0	0	0	0	0	0	0	406.355	0	247.04	0	0	0	0	0
												Saprospira grandis	0	0	0	0	0	0	0	0	0	0	0	0	0	0	0	0	0	0	0	0	0	0	0	0	0	0	0	0	0	364.736	0	253.182	0	0	0	0	0
												Halopiger xanaduensis	0	0	0	0	0	0	0	0	0	0	0	0	0	0	0	0	0	0	0	0	0	0	0	0	0	0	0	0	0	0	0	312.493	0	0	0	0	0
												Myxococcus xanthus	0	0	0	0	0	0	0	0	0	0	0	0	0	0	0	0	0	0	0	0	0	0	0	0	0	0	0	0	0	0	0	311.944	0	0	0	0	0
												Thermotoga naphthophila	0	0	0	0	0	0	0	0	0	0	0	0	0	7.72061	0	0	0	0	0	0	0	0	0	0	0	0	0	0	0	268.017	0	264.757	0	0	0	0	0
												Agrobacterium tumefaciens	0	0	0	0	0	0	0	0	0	0	0	0	0	0	0	0	0	0	0	0	0	0	0	0	0	0	0	0	0	0	0	311.556	0	0	0	0	0
												Paenibacillus terrae	0	0	0	0	0	0	0	0	0	0	0	0	0	0	0	0	0	0	0	0	0	0	0	0	0	0	0	0	0	0	0	309.858	0	0	0	0	0
												Zobellia galactanivorans	0	0	0	0	0	0	0	0	0	0	0	0	0	0	0	0	0	0	0	0	0	0	0	0	0	0	0	0	0	0	0	309.745	0	0	0	0	0
												Nitrobacter winogradskyi	0	0	0	0	0	0	0	0	0	0	0	0	0	0	0	0	0	0	0	0	0	0	0	0	0	0	0	0	0	0	0	309.066	0	0	0	0	0
												Verminephrobacter eiseniae	0	0	0	0	0	0	0	0	0	0	0	0	0	0	0	0	0	0	0	0	0	0	0	0	0	0	0	0	0	0	0	308.403	0	0	0	0	0
												Streptomyces fulvissimus	0	0	0	0	0	0	0	0	0	0	0	0	0	0	0	0	0	0	0	0	0	0	0	0	0	0	0	0	0	0	0	308.355	0	0	0	0	0
												Pseudopedobacter saltans	0	0	0	0	0	0	0	0	0	0	0	0	0	0	0	0	0	0	0	0	0	0	0	0	0	0	0	0	0	406.552	0	241.511	0	0	0	0	0
												Tolumonas auensis	0	0	0	0	0	0	0	0	0	0	0	0	0	0	0	0	0	0	0	0	0	0	0	0	0	0	0	0	0	286.023	0	259.697	0	0	0	0	0
												Methanosaeta concilii	0	0	0	0	0	0	0	0	0	0	0	0	0	0	0	0	0	0	0	0	0	0	0	0	0	0	0	0	0	294.288	0	235.885	0	0	0	0	0
												Thermus thermophilus	0	0	0	0	0	0	0	0	0	0	50.9427	0	0	115.368	0	0	0	0	0	0	0	0	0	0	0	0	0	0	0	175.53	0	229.549	0	0	0	0	0
												Sphingomonas wittichii	0	0	0	0	0	0	0	0	0	0	0	0	0	0	0	0	0	0	0	0	0	0	0	0	0	0	0	0	0	0	0	305.801	0	0	0	0	0
												Hyphomicrobium denitrificans	0	0	0	0	0	0	0	0	0	0	0	0	0	0	0	0	0	0	0	0	0	0	0	0	0	0	0	0	0	0	0	304.281	0	0	0	0	0
												Bradyrhizobium sp. BTAi1	0	0	0	0	0	0	0	0	0	0	0	0	0	0	0	0	0	0	0	0	0	0	0	0	0	0	0	0	10.6569	0	0	302.067	0	0	0	0	0
												Ochrobactrum anthropi	0	0	0	0	0	0	0	0	0	0	0	0	0	0	0	0	0	0	0	0	0	0	0	0	0	0	0	0	0	0	0	303.15	0	0	0	0	0
												Geobacter uraniireducens	0	0	0	0	0	0	0	0	0	0	0	0	0	0	0	0	0	0	0	0	0	0	0	0	0	0	0	0	0	337.285	0	247.395	0	0	0	0	0
												Pyrobaculum sp. 1860	0	0	0	0	0	0	0	0	0	0	0	0	0	0	0	0	0	0	0	0	0	0	0	0	0	0	0	0	0	478.082	0	199.998	0	0	0	0	0
												Agrobacterium sp. H13-3	0	0	0	0	0	0	0	0	0	0	0	0	0	0	0	0	0	0	0	0	0	0	0	0	0	0	0	0	0	39.75	0	294.792	0	0	0	0	0
												Streptomyces griseus	0	0	0	0	0	0	0	0	0	0	0	0	0	0	0	0	0	0	0	0	0	0	0	0	0	0	0	0	0	0	0	299.82	0	0	0	0	0
												Metallosphaera cuprina	0	0	0	0	0	0	0	0	0	0	0	0	0	0	0	0	0	0	0	0	0	0	0	0	0	0	0	0	0	310.621	0	227.544	0	0	0	0	0
												Salinibacter ruber	0	0	0	0	0	0	0	0	0	0	0	0	0	0	0	0	0	0	0	0	0	0	0	0	0	0	0	0	0	249.225	0	258.501	0	0	0	0	0
												Shewanella loihica	0	0	0	0	0	0	0	0	0	0	0	0	0	0	0	0	0	0	0	0	0	0	0	0	0	0	0	0	0	355.29	0	240.832	0	0	0	0	0
												Salmonella enterica	0	2.15507	0	0	0	0	0	0	0	0	0.577956	0	0	0	0	0	0	0	0	0	0	0	0	0	0	0	0	0	4.83592	118.955	0	274.084	0	0	0	3.84231	0
												Azospirillum brasilense	0	0	0	0	0	0	0	0	0	0	0	0	0	0	0	0	0	0	0	0	0	0	0	0	0	0	0	0	0	0	0	297.88	0	0	0	0	0
												Nitrobacter hamburgensis	0	0	0	0	0	0	0	0	0	0	0	0	0	0	0	0	0	0	0	0	0	0	0	0	0	0	0	0	0	0	0	295.374	0	0	0	0	0
												Deinococcus radiodurans	0	0	0	0	0	0	0	0	0	0	0	0	0	0	0	0	0	0	0	0	0	0	0	0	0	0	0	0	0	0	0	295.018	0	0	0	0	0
												Acidobacterium capsulatum	0	0	0	0	0	0	0	0	0	0	0	0	0	0	0	0	0	0	0	0	0	0	0	0	0	0	0	0	0	0	0	294.517	0	0	0	0	0
												Geobacter lovleyi	0	0	0	0	0	0	0	0	0	0	0	0	0	0	0	0	0	0	0	0	0	0	0	0	0	0	0	0	0	242.337	0	254.168	0	0	0	0	0
												Nocardia brasiliensis	0	0	0	0	0	0	0	0	0	0	0	0	0	0	0	0	0	0	0	0	0	0	0	0	0	0	0	0	0	0	0	293.774	0	0	0	0	0
												Candidatus Nitrososphaera gargensis	0	0	0	0	0	0	0	0	0	0	0	0	0	0	0	0	0	0	0	0	0	0	0	0	0	0	0	0	0	320.066	0	221.401	0	0	0	0	0
												Mycobacterium rhodesiae	0	0	0	0	0	0	0	0	0	0	0	0	0	0	0	0	0	0	0	0	0	0	0	0	0	0	0	0	0	0	0	293.418	0	0	0	0	0
												Rhodococcus jostii	0	0	0	0	0	0	0	0	0	0	0	0	0	0	0	0	0	0	0	0	0	0	0	0	0	0	0	0	0	0	0	293.127	0	0	0	0	0
												Lysinibacillus sphaericus	0	0	0	0	0	0	0	0	0	0	0	0	0	0	0	0	0	0	0	0	0	0	0	0	0	0	0	0	0	396.418	0	227.544	0	0	0	0	0
												Azoarcus sp. BH72	0	0	0	0	0	0	0	0	0	0	0	0	0	0	0	0	0	0	0	0	0	0	0	0	0	0	0	0	0	0	0	292.464	0	0	0	0	0
												Corynebacterium callunae	0	0	0	0	0	0	0	0	0	0	0	0	0	0	0	0	0	0	0	0	0	0	0	0	0	0	0	0	0	297.535	0	243.58	0	0	0	0	0
												Alkaliphilus metalliredigens	0	0	0	0	0	0	0	0	0	0	0	0	0	0	0	0	0	0	0	0	0	0	0	0	0	0	0	0	0	604.318	0	157.984	0	0	0	0	0
												Synechococcus sp. PCC 7502	0	0	0	0	0	0	0	0	0	0	0	3.32309	0	0	0	0	0	0	0	0	0	0	0	0	0	0	0	0	0	370.147	0	206.869	0	0	0	3.6788	0
												Clavibacter michiganensis	0	0	0	0	0	0	0	0	0	0	0	0	0	0	0	0	0	0	0	0	0	0	0	0	0	0	0	0	0	0	0	291.3	0	0	0	0	0
												Cupriavidus necator	0	0	0	0	0	0	0	0	0	0	0	0	0	0	0	0	0	0	0	0	0	0	0	0	0	0	0	0	0	0	0	291.09	0	0	0	0	0
												Sinorhizobium medicae	0	0	0	0	0	0	0	0	0	0	0	0	0	0	0	0	0	0	0	0	0	0	0	0	0	0	0	0	0	0	0	291.042	0	0	0	0	0
												Rhodomicrobium vannielii	0	0	0	0	0	0	0	0	0	0	0	0	0	0	0	0	0	0	0	0	0	0	0	0	0	0	0	0	0	0	0	290.654	0	0	0	0	0
												Streptococcus oligofermentans	0	0	0	0	0	0	0	0	0	0	0	0	0	0	0	0	0	0	0	0	0	0	0	0	0	0	0	0	0	162.936	0	217.683	0	0	0	0	0
												Mesorhizobium loti	0	0	0	0	0	0	0	0	0	0	0	0	0	0	0	0	0	0	0	0	0	0	0	0	0	0	0	0	0	0	0	289.91	0	0	0	0	0
												[Clostridium] clariflavum	0	0	0	0	0	0	0	0	0	0	0	0	0	0	0	0	0	0	0	0	0	0	0	0	0	0	0	0	0	480.64	0	210.926	0	0	0	0	0
												Ruegeria pomeroyi	0	0	0	0	0	0	0	0	0	0	0	0	0	0	0	0	0	0	0	0	0	0	0	0	0	0	0	0	0	0	0	289.328	0	0	0	0	0
												Treponema primitia	0	0	0	0	0	0	0	0	0	0	0	0	0	0	0	0	0	0	0	0	0	0	0	0	0	0	0	0	0	0	0	289.247	0	0	0	0	0
												Propionibacterium propionicum	0	0	0	0	0	0	0	0	0	0	0	0	0	0	0	0	0	0	0	0	0	0	0	0	0	0	0	0	0	0	0	288.746	0	0	0	0	0
												Acidovorax sp. KKS102	0	0	0	0	0	0	0	0	0	0	0	0	0	0	0	0	0	0	0	0	0	0	0	0	0	0	0	0	0	0	0	288.682	0	0	0	0	0
												Acinetobacter baumannii	0	0	0	0	0	0	0	0	0	0	0	0	0	0	0	0	0	0	0	0	0	0	0	0	0	0	0	0	0	386.579	0	223.761	0	0	0	5.06857	0
												Streptomyces albus	0	0	0	0	0	0	0	0	0	0	0	0	0	0	0	0	0	0	0	0	0	0	0	0	0	0	0	0	0	0	0	288.633	0	0	0	0	0
												Belliella baltica	0	0	0	0	0	0	0	0	0	0	0	0	0	0	0	0	0	0	0	0	0	0	0	0	0	0	0	0	0	347.813	0	205.947	0	0	0	0	0
												Streptococcus sanguinis	0	0	0	0	0	0	0	0	0	0	49.4565	0	0	0	0	0	0	0	0	0	0	0	0	0	0	0	0	0	0	174.644	0	161.719	0	0	0	0	0
												Halobacterium salinarum	0	0	0	0	0	0	0	0	0	0	0	0	0	0	0	0	0	0	0	0	0	0	0	0	0	0	0	0	0	1.86943	0	287.194	0	0	0	0	0
												Hydrogenobacter thermophilus	0	0	0	0	0	0	0	0	0	0	47.8052	0	0	116.103	0	0	0	0	0	0	0	0	0	0	0	0	0	0	0	259.851	0	133.041	0	0	0	79.9527	0
												Renibacterium salmoninarum	0	0	0	0	0	0	0	0	0	0	0	0	0	0	0	0	0	0	0	0	0	0	0	0	0	0	0	0	0	0	0	287.275	0	0	0	0	0
												Nitrosococcus halophilus	0	0	0	0	0	0	0	0	0	0	0	0	0	0	0	0	0	0	0	0	0	0	0	0	0	0	0	0	0	314.95	0	235.352	0	0	0	0	0
												Saccharomonospora viridis	0	0	0	0	0	0	0	0	0	0	0	0	0	0	0	0	0	0	0	0	0	0	0	0	0	0	0	0	0	0	0	286.612	0	0	0	0	0
												Leptospirillum ferriphilum	0	0	0	0	0	0	0	0	0	0	0	0	0	0	0	0	0	0	0	0	0	0	0	0	0	0	0	0	0	221.183	0	234.592	0	0	0	0	0
												Methylobacterium radiotolerans	0	0	0	0	0	0	0	0	0	0	0	0	0	0	0	0	0	0	0	0	0	0	0	0	0	0	0	0	0	0	0	286.047	0	0	0	0	0
												Mycobacterium avium	0	0	0	0	0	0	0	0	0	0	0	0	0	0	0	0	0	0	0	0	0	0	0	0	0	0	0	0	0	0	0	285.966	0	0	0	0	0
												Sphaerochaeta coccoides	0	0	0	0	0	0	0	0	0	0	0	0	0	0	0	0	0	0	0	0	0	0	0	0	0	0	0	0	0	223.348	0	231.391	0	0	0	0	0
												Methanothermobacter marburgensis	0	0	0	0	0	0	0	0	0	0	52.7591	0	0	114.044	0	0	0	0	0	0	0	0	0	0	0	0	0	0	0	213.312	0	141.56	0	0	0	79.2987	0
												Methanohalobium evestigatum	0	0	0	0	0	0	0	0	0	0	0	0	0	0	0	0	0	0	0	0	0	0	0	0	0	0	0	0	0	303.438	0	216.002	0	0	0	0	0
												Thermanaerovibrio acidaminovorans	0	0	0	0	0	0	0	0	0	0	56.1443	0	0	112.647	0	0	0	0	0	0	0	0	0	0	0	0	0	0	0	212.033	0	187.486	0	0	0	0	0
												Calditerrivibrio nitroreducens	0	0	0	0	0	0	0	0	0	0	0	0	0	0	0	0	0	0	0	0	0	0	0	0	0	0	0	0	0	138.141	0	259.988	0	0	0	0	0
												Marinomonas mediterranea	0	0	0	0	0	0	0	0	0	0	0	0	0	0	0	0	0	0	0	0	0	0	0	0	0	0	0	0	0	441.874	0	209.827	0	0	0	0	0
												Cellulophaga algicola	0	0	0	0	0	0	0	0	0	0	0	0	0	0	0	0	0	0	0	0	0	0	0	0	0	0	0	0	0	447.188	0	208.873	0	0	0	0	0
												Streptococcus oralis	0	0	0	0	0	0	0	0	0	0	31.0445	0	0	0	0	0	0	0	0	0	0	0	0	0	0	0	0	0	0	124.957	32.615	167.538	0	0	0	0	0
												Flavobacterium branchiophilum	0	0	0	0	0	0	0	0	0	0	0	0	0	0	0	0	0	0	0	0	0	0	0	0	0	0	0	0	0	283.268	0	235.352	0	0	0	0	0
												Anaerolinea thermophila	0	0	0	0	0	0	0	0	0	0	0	0	0	0	0	0	0	0	0	0	0	0	0	0	0	0	0	0	0	255.128	0	239.151	0	0	0	0	0
												Sulfolobus islandicus	0	0	0	0	0	0	0	0	0	0	0	0	0	0	0	0	0	0	0	0	0	0	0	0	0	0	0	0	0	341.515	0	219.542	0	0	0	0	0
												Thermococcus litoralis	0	0	0	0	0	0	0	0	0	0	0	0	0	99.412	0	0	0	0	0	0	0	0	0	0	0	0	0	0	0	231.219	0	204.25	0	0	0	0	0
												Fusobacterium nucleatum	0	0	0	0	0	0	0	0	0	0	0	0	0	0	0	0	0	0	0	0	0	0	0	0	0	0	0	0	0	173.168	0	192.255	0	0	0	0	0
												Bacillus atrophaeus	0	0	0	0	0	0	0	0	0	0	0	0	0	0	0	0	0	0	0	0	0	0	0	0	0	0	0	0	0	306.095	0	228.304	0	0	0	0	0
												Sphaerochaeta globosa	0	0	0	0	0	0	0	0	0	0	0	0	0	0	0	0	0	0	0	0	0	0	0	0	0	0	0	0	0	381.265	0	192.32	0	0	0	0	0
												Candidatus Korarchaeum cryptofilum	165.141	0	0	0	0	0	0	0	0	0	47.3511	0	0	97.0591	0	0	0	0	0	0	0	0	0	0	0	0	0	0	0	207.605	0	167.231	0	0	0	0	0
												Methanosarcina barkeri	0	0	0	0	0	0	0	0	0	0	0	0	0	0	0	0	0	0	0	0	0	0	0	0	0	0	0	0	0	369.459	0	188.65	0	0	0	0	0
												Ruminococcus champanellensis	0	0	0	0	0	0	0	0	0	0	0	0	0	0	0	0	0	0	0	0	0	0	0	0	0	0	0	0	0	211.541	0	242.74	0	0	0	0	0
												Lachnoclostridium phytofermentans	0	0	0	0	0	0	0	0	0	0	0	0	0	0	0	0	0	0	0	0	0	0	0	0	0	0	0	0	0	402.321	0	211.249	0	0	0	0	0
												Rhizobium tropici	0	0	0	0	0	0	0	0	0	0	0	0	0	0	0	0	0	0	0	0	0	0	0	0	0	0	0	0	0	0	0	276.929	0	0	0	0	0
												Methanomethylovorans hollandica	0	0	0	0	0	0	0	0	0	0	0	0	0	0	0	0	0	0	0	0	0	0	0	0	0	0	0	0	0	471.588	0	169.817	0	0	0	0	0
												Sebaldella termitidis	0	0	0	0	0	0	0	0	0	0	0	0	0	0	0	0	0	0	0	0	0	0	0	0	0	0	0	0	0	416.981	0	207.305	0	0	0	0	0
												Pyrococcus sp. ST04	0	0	0	0	0	0	0	0	0	0	0	0	0	0	0	0	0	0	0	0	0	0	0	0	0	0	0	0	0	179.662	0	227.496	0	0	0	0	0
												Aquifex aeolicus	0	0	0	0	0	0	0	0	0	0	0	0	0	0	0	0	0	0	0	0	0	0	0	0	0	0	0	0	0	715.992	0	157.208	0	0	0	0	0
												Burkholderia sp. CCGE1002	0	0	0	0	0	0	0	0	0	0	0	0	0	0	0	0	0	0	0	0	0	0	0	0	0	0	0	0	0	0	0	274.569	0	0	0	0	0
												Bradyrhizobium diazoefficiens	0	0	0	0	0	0	0	0	0	0	0	0	0	0	0	0	0	0	0	0	0	0	0	0	0	0	0	0	0	0	0	274.553	0	0	0	0	0
												Halothece sp. PCC 7418	0	0	0	0	0	0	0	0	0	0	0	0	0	0	0	0	0	0	0	0	0	0	0	0	0	0	0	0	0	337.973	0	192.788	0	0	0	0	0
												Pedobacter heparinus	0	0	0	0	0	0	0	0	0	0	0	0	0	0	0	0	0	0	0	0	0	0	0	0	0	0	0	0	0	460.47	0	198.349	0	0	0	0	0
												Leptospira borgpetersenii	0	0	0	0	0	0	0	0	0	0	0	0	0	0	0	0	0	0	0	0	0	0	0	0	0	0	0	0	2.77618	476.803	0	194.276	0	0	0	0	0
												Synechococcus sp. WH 7803	0	0	0	0	0	0	0	0	0	0	0	0	0	0	0	0	0	0	0	0	0	0	0	0	0	0	0	0	0	246.666	0	215.63	0	0	0	0	0
												Dactylococcopsis salina	0	0	0	0	0	0	0	0	0	0	0	0	0	0	0	0	0	0	0	0	0	0	0	0	0	0	0	0	0	425.05	0	202.294	0	0	0	0	0
												Lactobacillus sakei	0	0	0	0	0	0	0	0	0	0	0	0	0	0	0	0	0	0	0	0	0	0	0	0	0	0	0	0	0	0	0	271.368	0	0	0	0	0
												Deinococcus proteolyticus	0	0	0	0	0	0	0	0	0	0	0	0	0	0	0	0	0	0	0	0	0	0	0	0	0	0	0	0	0	162.936	0	244.566	0	0	0	0	0
												Desulfotomaculum acetoxidans	0	0	0	0	0	0	0	0	0	0	0	0	0	0	0	0	0	0	0	0	0	0	0	0	0	0	0	0	0	415.506	0	203.037	0	0	0	0	0
												Archaeoglobus sulfaticallidus	0	0	0	0	0	0	0	0	0	0	52.8004	0	0	119.044	0	0	0	0	0	0	0	0	0	0	0	0	0	0	0	255.62	0	163.61	0	0	0	0	0
												Clostridium beijerinckii	0	0	0	0	0	0	0	0	0	0	0	0	0	0	0	0	0	0	0	0	0	0	0	0	0	0	0	0	0	337.678	0	215.792	0	0	0	0	0
												Desulfovibrio gigas	0	0	0	0	0	0	0	0	0	0	0	0	0	0	0	0	0	0	0	0	0	0	0	0	0	0	0	0	0	0	0	270.819	0	0	0	0	0
												Bacillus sp. 1NLA3E	0	0	0	0	0	0	0	0	0	0	0	0	0	0	0	0	0	0	0	0	0	0	0	0	0	0	0	0	0	395.631	0	205.462	0	0	0	0	0
												Intrasporangium calvum	0	0	0	0	0	0	0	0	0	0	0	0	0	0	0	0	0	0	0	0	0	0	0	0	0	0	0	0	0	0	0	270.399	0	0	0	0	0
												Hyperthermus butylicus	0	0	0	0	0	0	0	0	0	0	0	0	0	0	0	0	0	0	0	0	0	0	0	0	0	0	0	0	0	308.554	0	206.109	0	0	0	0	0
												Alteromonas sp. SN2	0	0	0	0	0	0	0	0	0	0	0	0	0	0	0	0	0	0	0	0	0	0	0	0	0	0	0	0	0	388.448	0	206.335	0	0	0	0	0
												Corynebacterium efficiens	0	0	0	0	0	0	0	0	0	0	0	0	0	0	0	0	0	0	0	0	0	0	0	0	0	0	0	0	0	0	0	269.8	0	0	0	0	0
												Burkholderia cenocepacia	0	0	0	0	0	0	0	0	0	0	0	0	0	0	0	0	0	0	0	0	0	0	0	0	0	0	0	0	0	0	0	269.477	0	0	0	0	0
												Rhodococcus opacus	0	0	0	0	0	0	0	0	0	0	0	0	0	0	0	0	0	0	0	0	0	0	0	0	0	0	0	0	0	0	0	269.089	0	0	0	0	0
												Owenweeksia hongkongensis	0	0	0	0	0	0	0	0	0	0	0	0	0	0	0	0	0	0	0	0	0	0	0	0	0	0	0	0	0	375.854	0	206.723	0	0	0	0	0
												Pyrobaculum calidifontis	0	0	0	0	0	0	0	0	0	0	52.9655	0	0	103.456	0	0	0	0	0	0	0	0	0	0	0	0	0	0	0	231.121	0	168.152	0	0	0	0	0
												Rhodanobacter denitrificans	0	0	0	0	0	0	0	0	0	0	0	0	0	0	0	0	0	0	0	0	0	0	0	0	0	0	0	0	0	0	0	266.551	0	0	0	0	0
												Methanolobus psychrophilus	0	0	0	0	0	0	0	0	0	0	0	0	0	159.265	0	0	0	0	0	0	0	0	0	0	0	0	0	0	0	308.063	0	157.225	0	0	0	0	0
												Desulfovibrio magneticus	0	0	0	0	0	0	0	0	0	0	0	0	0	0	0	0	0	0	0	0	0	0	0	0	0	0	0	0	0	0	0	266.244	0	0	0	0	0
												Treponema caldarium	0	0	0	0	0	0	0	0	0	0	0	0	0	0	0	0	0	0	0	0	0	0	0	0	0	0	0	0	0	282.481	0	199.012	0	0	0	0	0
												Nocardia farcinica	0	0	0	0	0	0	0	0	0	0	0	0	0	0	0	0	0	0	0	0	0	0	0	0	0	0	0	0	0	0	0	266.034	0	0	0	0	0
												Dehalococcoides mccartyi	0	0	0	0	0	0	0	0	0	0	2.10541	0	0	0	0	0	0	0	0	0	0	0	0	0	0	0	0	0	0	288.188	0	216.422	0	0	0	0	0
												Chelativorans sp. BNC1	0	0	0	0	0	0	0	0	0	0	0	0	0	0	0	0	0	0	0	0	0	0	0	0	0	0	0	0	2.41796	4.91955	0	264.013	0	0	0	0	0
												Methanosphaerula palustris	0	0	0	0	0	0	0	0	0	0	0	0	0	0	0	0	0	0	0	0	0	0	0	0	0	0	0	0	0	306.587	0	191.576	0	0	0	0	0
												Methylomonas methanica	0	0	0	0	0	0	0	0	0	0	0	0	0	0	0	0	0	0	0	0	0	0	0	0	0	0	0	0	0	0	0	264.886	0	0	0	0	0
												Nocardiopsis dassonvillei	0	0	0	0	0	0	0	0	0	0	0	0	0	0	0	0	0	0	0	0	0	0	0	0	0	0	0	0	0	0	0	263.367	0	0	0	0	0
												Clostridium sp. SY8519	0	0	0	0	0	0	0	0	0	0	0	0	0	0	0	0	0	0	0	0	0	0	0	0	0	0	0	0	0	565.355	0	169.494	0	0	0	0	0
												Rhodospirillum centenum	0	0	0	0	0	0	0	0	0	0	0	0	0	0	0	0	0	0	0	0	0	0	0	0	0	0	0	0	0	0	0	262.284	0	0	0	0	0
												Desulfotomaculum kuznetsovii	0	0	0	0	0	0	0	0	0	0	0	0	0	0	0	0	0	0	0	0	0	0	0	0	0	0	0	0	0	309.243	0	210.797	0	0	0	0	0
												Thermodesulfovibrio yellowstonii	0	0	0	0	0	0	0	0	0	0	0	0	0	0	0	0	0	0	0	0	0	0	0	0	0	0	0	0	0	158.114	0	223.325	0	0	0	0	0
												Vibrio sp. EJY3	0	0	0	0	0	0	0	0	0	0	0	0	0	0	0	0	0	0	0	0	0	0	0	0	0	0	0	0	0	323.313	0	208.243	0	0	0	0	0
												Sulfolobus tokodaii	0	0	0	0	0	0	0	0	0	0	0	0	0	0	0	0	0	0	0	0	0	0	0	0	0	0	0	0	0	188.222	0	230.179	0	0	0	0	0
												halophilic archaeon DL31	0	0	0	0	0	0	0	0	0	0	0	1.92389	0	0	0	0	0	0	0	0	0	0	0	0	0	0	0	0	0	42.1114	0	251.873	0	0	0	0	0
												Polaromonas naphthalenivorans	0	0	0	0	0	0	0	0	0	0	0	0	0	0	0	0	0	0	0	0	0	0	0	0	0	0	0	0	0	0	0	260.958	0	0	0	0	0
												Solitalea canadensis	0	0	0	0	0	0	0	0	0	0	0	0	0	0	0	0	0	0	0	0	0	0	0	0	0	0	0	0	0	460.765	0	184.576	0	0	0	0	0
												Fluviicola taffensis	0	0	0	0	0	0	0	0	0	0	0	0	0	0	0	0	0	0	0	0	0	0	0	0	0	0	0	0	0	375.264	0	198.511	0	0	0	0	0
												Streptomyces coelicolor	0	0	0	0	0	0	0	0	0	0	0	0	0	0	0	0	0	0	0	0	0	0	0	0	0	0	0	0	0	0	0	258.598	0	0	0	0	0
												Aerococcus urinae	0	0	0	0	0	0	0	0	0	0	0	0	0	0	0	0	0	0	0	0	0	0	0	0	0	0	0	0	0	165.986	0	211.492	0	0	0	0	0
												Xenorhabdus bovienii	0	0	0	0	0	0	0	0	0	0	0	0	0	0	0	0	0	0	0	0	0	0	0	0	0	0	0	0	0	253.849	0	214.757	0	0	0	0	0
												Cupriavidus metallidurans	0	0	0	0	0	0	0	0	0	0	0	0	0	0	0	0	0	0	0	0	0	0	0	0	0	0	0	0	0	0	0	256.383	0	0	0	0	0
												Muricauda ruestringensis	0	0	0	0	0	0	0	0	0	0	0	0	0	0	0	0	0	0	0	0	0	0	0	0	0	0	0	0	0	314.163	0	204.605	0	0	0	0	0
												Streptococcus anginosus	0	0	0	0	0	0	0	0	0	0	0	0	0	0	0	0	0	0	0	0	0	0	0	0	0	0	0	0	550.131	102.819	0	85.4988	0	0	0	116.168	0
												Gallibacterium anatis	0	0	0	0	0	0	0	0	0	0	0	0	0	0	0	0	0	0	0	0	0	0	0	0	0	0	0	0	0	0	0	255.914	0	0	0	0	0
												Waddlia chondrophila	0	0	0	0	0	0	0	0	0	0	0	0	0	0	0	0	0	0	0	0	0	0	0	0	0	0	0	0	0	171.791	0	227.528	0	0	0	0	0
												Halobacillus halophilus	0	0	0	0	0	0	0	0	0	0	0	0	0	0	0	0	0	0	0	0	0	0	0	0	0	0	0	0	0	378.904	0	193.484	0	0	0	0	0
												Novosphingobium sp. PP1Y	1.50761	0	0	0	0	0	0	0	0	0	0	0	0	0	0	0	0	0	0	0	0	0	0	0	0	0	0	0	0	0	0	255.122	0	0	0	0	0
												Geobacter metallireducens	0	0	0	0	0	0	0	0	0	0	0	0	0	0	0	0	0	0	0	0	0	0	0	0	0	0	0	0	0	312.687	0	203.668	0	0	0	0	0
												Sphingomonas sp. MM-1	0	0	0	0	0	0	0	0	0	0	0	0	0	0	0	0	0	0	0	0	0	0	0	0	0	0	0	0	0	0.983911	0	254.508	0	0	0	0	0
												Alkalilimnicola ehrlichii	0	0	0	0	0	0	0	0	0	0	0	0	0	0	0	0	0	0	0	0	0	0	0	0	0	0	0	0	0	0	0	253.91	0	0	0	0	0
												Burkholderia phytofirmans	0	0	0	0	0	0	0	0	0	0	0	0	0	0	0	0	0	0	0	0	0	0	0	0	0	0	0	0	0	0	0	253.667	0	0	0	0	0
												[Bacillus] selenitireducens	0	0	0	0	0	0	0	0	0	0	0	0	0	0	0	0	0	0	0	0	0	0	0	0	0	0	0	0	0	332.857	0	198.689	0	0	0	0	0
												Megasphaera elsdenii	0	0	0	0	0	0	0	0	0	0	0	0	0	0	0	0	0	0	0	0	0	0	0	0	0	0	0	0	0	0	0	253.069	0	0	0	0	0
												Legionella longbeachae	0	0	0	0	0	0	0	0	0	0	0	0	0	0	0	0	0	0	0	0	0	0	0	0	0	0	0	0	0	308.751	0	200.855	0	0	0	0	0
												Marivirga tractuosa	0	0	0	0	0	0	0	0	0	0	0	0	0	0	0	0	0	0	0	0	0	0	0	0	0	0	0	0	0	367.097	0	191.026	0	0	0	0	0
												Halovivax ruber	0	0	0	0	0	0	0	0	0	0	0	0	0	0	0	0	0	0	0	0	0	0	0	0	0	0	0	0	0	0	0	251.016	0	0	0	0	0
												Xylella fastidiosa	0	0	0	0	0	0	0	0	0	0	0	0	0	0	0	0	0	0	0	0	0	0	0	0	0	0	0	0	0	216.362	0	215.21	0	0	0	0	0
												Thermobifida fusca	0	0	0	0	0	0	0	0	0	0	0	0	0	0	0	0	0	0	0	0	0	0	0	0	0	0	0	0	0	0	0	250.596	0	0	0	0	0
												Thermoproteus tenax	0	0	0	0	0	0	0	0	0	0	39.301	0	0	0	0	0	0	0	0	0	0	0	0	0	0	0	0	0	0	169.823	0	191.819	0	0	0	0	0
												Deinococcus deserti	0	0	0	0	0	0	0	0	0	0	0	0	0	0	0	0	0	0	0	0	0	0	0	0	0	0	0	0	0	276.971	0	203.619	0	0	0	0	0
												Synechococcus sp. CC9311	0	0	0	0	0	0	0	0	0	0	0	0	0	0	0	0	0	0	0	0	0	0	0	0	0	0	0	0	0	277.463	0	185.579	0	0	0	0	0
												Magnetospirillum magneticum	0	0	0	0	0	0	0	0	0	0	0	0	0	0	0	0	0	0	0	0	0	0	0	0	0	0	0	0	0	0	0	248.397	0	0	0	0	0
												Mycobacterium abscessus	0	0	0	0	0	0	0	0	0	0	0	0	0	0	0	0	0	0	0	0	0	0	0	0	0	0	0	0	0	0	0	248.284	0	0	0	0	0
												Jannaschia sp. CCS1	0	0	0	0	0	0	0	0	0	0	0	0	0	0	0	0	0	0	0	0	0	0	0	0	0	0	0	0	0	6.39542	0	246.15	0	0	0	0	0
												Thermofilum sp. 1910b	0	0	0	0	0	0	0	0	0	0	0	0	0	0	0	0	0	0	0	0	0	0	0	0	0	0	0	0	0	485.363	0	144.292	0	0	0	0	0
												Sphaerobacter thermophilus	0	0	0	0	0	0	0	0	0	0	0	0	0	0	0	0	0	0	0	0	0	0	0	0	0	0	0	0	0	0	0	246.377	0	0	0	0	0
												Rhodoferax ferrireducens	0	0	0	0	0	0	0	0	0	0	0	0	0	0	0	0	0	0	0	0	0	0	0	0	0	0	0	0	0	0	0	246.005	0	0	0	0	0
												Bacillus halodurans	0	0	0	0	0	0	0	0	0	0	0	0	0	0	0	0	0	0	0	0	0	0	0	0	0	0	0	0	0	289.762	0	198.269	0	0	0	0	0
												Geobacter sulfurreducens	0	0	0	0	0	0	0	0	0	0	0	0	0	0	0	0	0	0	0	0	0	0	0	0	0	0	0	0	0	0	0	245.342	0	0	0	0	0
												Anaerococcus prevotii	0	0	0	0	0	0	0	0	0	0	0	0	0	0	0	0	0	0	0	0	0	0	0	0	0	0	0	0	0	236.04	0	142.272	0	0	0	87.392	0
												Desulfovibrio africanus	0	0	0	0	0	0	0	0	0	0	0	0	0	0	0	0	0	0	0	0	0	0	0	0	0	0	0	0	0	0	0	245.084	0	0	0	0	0
												Prosthecochloris aestuarii	0	0	0	0	0	0	0	0	0	0	0	0	0	0	0	0	0	0	0	0	0	0	0	0	0	0	0	0	0	0	0	244.954	0	0	0	0	0
												Syntrophus aciditrophicus	0	0	0	0	0	0	0	0	0	0	0	0	0	0	0	0	0	0	0	0	0	0	0	0	0	0	0	0	0	260.933	0	200.968	0	0	0	0	0
												Zymomonas mobilis	0	0	0	0	0	0	0	0	0	0	0	0	0	0	0	0	0	0	0	0	0	0	0	0	0	0	0	0	0	301.274	0	193.031	0	0	0	0	0
												Methylophaga frappieri	0	0	0	0	0	0	0	0	0	0	0	0	0	0	0	0	0	0	0	0	0	0	0	0	0	0	0	0	0	0	0	242.626	0	0	0	0	0
												Emticicia oligotrophica	0	0	0	0	0	0	0	0	0	0	0	0	0	0	0	0	0	0	0	0	0	0	0	0	0	0	0	0	0	390.416	0	178.951	0	0	0	0	0
												Sphingopyxis alaskensis	0	0	0	0	0	0	0	0	0	0	0	0	0	0	0	0	0	0	0	0	0	0	0	0	0	0	0	0	0	0	0	241.996	0	0	0	0	0
												Leisingera methylohalidivorans	0	0	0	0	0	0	0	0	0	0	0	0	0	0	0	0	0	0	0	0	0	0	0	0	0	0	0	0	0	0	0	241.721	0	0	0	0	0
												Thermomonospora curvata	0	0	0	0	0	0	0	0	0	0	0	0	0	0	0	0	0	0	0	0	0	0	0	0	0	0	0	0	0	0	0	241.349	0	0	0	0	0
												Geobacter daltonii	0	0	0	0	0	0	0	0	0	0	0	0	0	0	0	0	0	0	0	0	0	0	0	0	0	0	0	0	0	343.188	0	184.366	0	0	0	0	0
												Cellulosilyticum lentocellum	0	0	0	0	0	0	0	0	0	0	0	0	0	0	0	0	0	0	0	0	0	0	0	0	0	0	0	0	0	379.002	0	178.32	0	0	0	0	0
												Synechococcus elongatus	0	0	0	0	0	0	0	0	0	0	0	0	0	0	0	0	0	0	0	0	0	0	0	0	0	0	0	0	0	287.696	0	192.853	0	0	0	0	0
												Caulobacter sp. K31	0	0	0	0	0	0	0	0	0	0	0	0	0	0	0	0	0	0	0	0	0	0	0	0	0	0	0	0	0	0	0	240.072	0	0	0	0	0
												Cytophaga hutchinsonii	0	0	0	0	0	0	0	0	0	0	0	0	0	0	0	0	0	0	0	0	0	0	0	0	0	0	0	0	0	385.103	0	176.542	0	0	0	0	0
												Roseburia hominis	0	0	0	0	0	0	0	0	0	0	0	0	0	0	0	0	0	0	0	0	0	0	0	0	0	0	0	0	0	276.971	0	193.791	0	0	0	0	0
												Glaciecola sp. 4H-3-7+YE-5	0	0	0	0	0	0	0	0	0	0	0	0	0	0	0	0	0	0	0	0	0	0	0	0	0	0	0	0	0	53.5248	0	230.341	0	0	0	0	0
												Pelobacter carbinolicus	0	0	0	0	0	0	0	0	0	0	0	0	0	0	0	0	0	0	0	0	0	0	0	0	0	0	0	0	0	0	0	239.086	0	0	0	0	0
												Acidianus hospitalis	0	0	0	0	0	0	0	0	0	0	0	0	0	0	0	0	0	0	0	0	0	0	0	0	0	0	0	0	0	217.543	0	203.118	0	0	0	0	0
												Bacillus clausii	0	0	0	0	0	0	0	0	0	0	0	0	0	0	0	0	0	0	0	0	0	0	0	0	0	0	0	0	0	356.373	0	180.099	0	0	0	0	0
												Microcystis aeruginosa	0	0	0	0	0	0	0	0	0	0	0	0	0	0	0	0	0	0	0	0	0	0	0	0	0	0	0	0	0	0	0	238.65	0	0	0	0	0
												Propionibacterium acidipropionici	0	0	0	0	0	0	0	0	0	0	0	0	0	0	0	0	0	0	0	0	0	0	0	0	0	0	0	0	0	0	0	238.343	0	0	0	0	0
												Synechococcus sp. PCC 7002	0	0	0	0	0	0	0	0	0	0	2.39439	0	3.89408	0	0	0	1.12828	0	0	0	0	0	0	0	0	0	0	0	0	300.191	0	183.72	0	0	0	3.6788	0
												Robiginitalea biformata	0	0	0	0	0	0	0	0	0	0	0	0	0	0	0	0	0	0	0	0	0	0	0	0	0	0	0	0	0	259.556	0	194.938	0	0	0	0	0
												Simiduia agarivorans	0	0	0	0	0	0	0	0	0	0	0	0	0	0	0	0	0	0	0	0	0	0	0	0	0	0	0	0	0	0	0	237.033	0	0	0	0	0
												Persephonella marina	0	0	0	0	0	0	0	0	0	0	41.4477	0	0	96.0296	0	0	0	0	0	0	0	0	0	0	0	0	0	0	0	185.27	0	126.947	0	0	0	124.998	0
												Slackia heliotrinireducens	0	0	0	0	0	0	0	0	0	0	0	0	0	0	0	0	0	0	0	0	0	0	0	0	0	0	0	0	0	0	0	236.176	0	0	0	0	0
												Bacillus pumilus	0	0	0	0	0	0	0	0	0	0	0	0	0	0	0	0	0	0	0	0	0	0	0	0	0	0	0	0	0	337.777	0	180.6	0	0	0	0	0
												Hyphomonas neptunium	0	0	0	0	0	0	0	0	0	0	0	0	0	0	0	0	0	0	0	0	0	0	0	0	0	0	0	0	0	0	0	235.675	0	0	0	0	0
												Exiguobacterium sp. AT1b	0	0	0	0	0	0	0	0	0	0	0	0	0	0	0	0	0	0	0	0	0	0	0	0	0	0	0	0	0	256.407	0	193.435	0	0	0	0	0
												Solibacillus silvestris	0	0	0	0	0	0	0	0	0	0	0	0	0	0	0	0	0	0	0	0	0	0	0	0	0	0	0	0	0	259.064	0	192.934	0	0	0	0	0
												Desulfurivibrio alkaliphilus	0	0	0	0	0	0	0	0	0	0	0	0	0	0	0	0	0	0	0	0	0	0	0	0	0	0	0	0	0	0	0	235.126	0	0	0	0	0
												Cyanobium gracile	0	0	0	0	0	0	0	0	0	0	0	0	0	0	0	0	0	0	0	0	0	0	0	0	0	0	0	0	0	208.688	0	200.629	0	0	0	0	0
												Streptococcus equi	0	0	0	0	0	0	0	0	0	0	0	0	0	0	0	0	0	0	0	0	0	0	0	0	0	0	0	0	0	389.334	0	152.86	0	0	0	0	0
												Desulfitobacterium dehalogenans	0	0	0	0	0	0	0	0	0	0	0	0	0	0	0	0	0	0	0	0	0	0	0	0	0	0	0	0	0	311.408	0	183.332	0	0	0	0	0
												Arthrobacter sp. FB24	0	0	0	0	0	0	0	0	0	0	0	0	0	0	0	0	0	0	0	0	0	0	0	0	0	0	0	0	0	6.69059	0	232.798	0	0	0	0	0
												Salinispora arenicola	0	0	0	0	0	0	0	0	0	0	0	0	0	0	0	0	0	0	0	0	0	0	0	0	0	0	0	0	0	0	0	233.687	0	0	0	0	0
												gamma proteobacterium HdN1	0	0	0	0	0	0	0	0	0	0	0	0	0	0	0	0	0	0	0	0	0	0	0	0	0	0	0	0	0	0	0	233.638	0	0	0	0	0
												Bifidobacterium longum	0	0	0	0	0	0	0	0	0	0	0	0	0	0	0	0	0	0	0	0	0	0	0	0	0	0	0	0	7.16432	18.5959	0	229.193	0	0	0	0	0
												Agrobacterium fabrum	0	0	0	0	0	0	0	0	0	0	0	0	0	0	0	0	0	0	0	0	0	0	0	0	0	0	0	0	0	0	0	233.105	0	0	0	0	0
												Trichormus azollae	0	0	0	0	0	0	0	0	0	0	0	0	0	0	0	0	0	0	0	0	0	0	0	0	0	0	0	0	0	515.077	0	148.237	0	0	0	0	0
												Shewanella piezotolerans	0	0	0	0	0	0	0	0	0	0	0	0	0	0	0	0	0	0	0	0	0	0	0	0	0	0	0	0	0	0	0	232.782	0	0	0	0	0
												Mycobacterium sinense	0	0	0	0	0	0	0	0	0	0	0	0	0	0	0	0	0	0	0	0	0	0	0	0	0	0	0	0	0	0	0	232.313	0	0	0	0	0
												Desulfobulbus propionicus	0	0	0	0	0	0	0	0	0	0	0	0	0	0	0	0	0	0	0	0	0	0	0	0	0	0	0	0	0	0	0	232.022	0	0	0	0	0
												Halomonas elongata	0	0	0	0	0	0	0	0	0	0	0	0	0	0	0	0	0	0	0	0	0	0	0	0	0	0	0	0	0	0	0	231.779	0	0	0	0	0
												Providencia stuartii	0	0	0	0	0	0	0	0	0	0	0	0	0	0	0	0	0	0	0	0	0	0	0	0	0	0	0	0	0	329.217	0	176.963	0	0	0	0	0
												Anabaena sp. 90	0	0	0	0	0	0	0	0	0	0	1.36232	0	0	0	0	0	0	0	0	0	0	0	0	0	0	0	0	0	0	371.033	0	168.249	0	0	0	0	0
												Geobacter sp. M18	0	0	0	0	0	0	0	0	0	0	0	0	0	0	0	0	0	0	0	0	0	0	0	0	0	0	0	0	0	0	0	230.017	0	0	0	0	0
												Moorella thermoacetica	0	0	0	0	0	0	0	0	0	0	0	0	0	0	0	0	0	0	0	0	0	0	0	0	0	0	0	0	0	216.165	0	194.211	0	0	0	0	0
												Azotobacter vinelandii	0	0	0	0	0	0	0	0	0	0	0	0	0	0	0	0	0	0	0	0	0	0	0	0	0	0	0	0	0	0	0	229.516	0	0	0	0	0
												Rubrobacter xylanophilus	0	0	0	0	0	0	0	0	0	0	0	0	0	0	0	0	0	0	0	0	0	0	0	0	0	0	0	0	0	224.922	0	192.287	0	0	0	0	0
												Methanobacterium lacus	0	0	0	0	0	0	0	0	0	0	0	0	0	145.294	0	0	0	0	0	0	0	0	0	0	0	0	0	0	0	252.373	0	136.274	0	0	0	0	0
												Arcanobacterium haemolyticum	0	0	0	0	0	0	0	0	0	0	0	0	0	0	0	0	0	0	0	0	0	0	0	0	0	0	0	0	0	0	0	228.433	0	0	0	0	0
												Xanthomonas albilineans	0	0	0	0	0	0	0	0	0	0	0	0	0	0	0	0	0	0	0	0	0	0	0	0	0	0	0	0	0	0	0	228.11	0	0	0	0	0
												Nakamurella multipartita	0	0	0	0	0	0	0	0	0	0	0	0	0	0	0	0	0	0	0	0	0	0	0	0	0	0	0	0	0	0	0	227.172	0	0	0	0	0
												Thiomicrospira crunogena	0	0	0	0	0	0	0	0	0	0	0	0	0	0	0	0	0	0	0	0	0	0	0	0	0	0	0	0	0	232.99	0	188.424	0	0	0	0	0
												[Eubacterium] eligens	0	0	0	0	0	0	0	0	0	0	0	0	0	0	0	0	0	0	0	0	0	0	0	0	0	0	0	0	0	278.447	0	159.003	0	0	0	0	0
												Methanothermobacter thermautotrophicus	0	0	0	0	0	0	0	0	0	0	52.016	0	0	110.368	0	0	0	0	0	0	0	0	0	0	0	0	0	0	0	222.561	0	85.4988	0	0	0	73.8213	0
												Cyanobacterium stanieri	0	0	0	0	0	0	0	0	0	0	0	0	0	0	0	0	0	0	0	0	0	0	0	0	0	0	0	0	0	384.709	0	162.381	0	0	0	0	0
												Haloarcula hispanica	0	0	0	0	0	0	0	0	0	0	0	0	0	0	0	0	0	0	0	0	0	0	0	0	0	0	0	0	0	0	0	225.588	0	0	0	0	0
												Heliobacterium modesticaldum	0	0	0	0	0	0	0	0	0	0	0	0	0	0	0	0	0	0	0	0	0	0	0	0	0	0	0	0	0	192.945	0	193.661	0	0	0	0	0
												Thermococcus onnurineus	0	0	0	0	0	0	0	0	0	0	0	0	0	0	0	0	0	0	0	0	0	0	0	0	0	0	0	0	0	185.762	0	182.879	0	0	0	0	0
												Zunongwangia profunda	0	0	0	0	0	0	0	0	0	0	0	0	0	0	0	0	0	0	0	0	0	0	0	0	0	0	0	0	0	331.48	0	170.593	0	0	0	0	0
												Ammonifex degensii	0	0	0	0	0	0	0	0	0	0	0	0	0	0	0	0	0	0	0	0	0	0	0	0	0	0	0	0	0	321.444	0	172.081	0	0	0	0	0
												Burkholderia ambifaria	0	0	0	0	0	0	0	0	0	0	0	0	0	0	0	0	0	0	0	0	0	0	0	0	0	0	0	0	0	0	0	224.796	0	0	0	0	0
												Nitrosococcus oceani	0	0	0	0	0	0	0	0	0	0	0	0	0	0	0	0	0	0	0	0	0	0	0	0	0	0	0	0	0	207.015	0	190.428	0	0	0	0	0
												Desulfotomaculum reducens	0	0	0	0	0	0	0	0	0	0	0	0	0	0	0	0	0	0	0	0	0	0	0	0	0	0	0	0	0	319.771	0	147.8	0	0	0	0	0
												Alcanivorax dieselolei	0	0	0	0	0	0	0	0	0	0	0	0	0	0	0	0	0	0	0	0	0	0	0	0	0	0	0	0	0	0	0	224.069	0	0	0	0	0
												Methanoculleus bourgensis	0	0	0	0	0	0	0	0	0	0	0	0	0	0	0	0	0	0	0	0	0	0	0	0	0	0	0	0	0	0	0	224.02	0	0	0	0	0
												Helicobacter cetorum	0	0	0	0	0	0	0	0	0	0	0	0	0	0	0	0	0	0	0	0	0	0	0	0	0	0	0	0	0	167.56	0	196.329	0	0	0	0	0
												Clostridium perfringens	0	0	0	0	0	0	0	0	0	0	0	0	0	0	0	0	0	0	0	0	0	0	0	0	0	0	0	0	0	206.818	0	189.669	0	0	0	0	0
												Bradyrhizobium japonicum	0	0	0	0	0	0	0	0	0	0	0	0	0	0	0	0	0	0	0	0	0	0	0	0	0	0	0	0	0	0	0	223.373	0	0	0	0	0
												Arthrobacter arilaitensis	0	0	0	0	0	0	0	0	0	0	0	0	0	0	0	0	0	0	0	0	0	0	0	0	0	0	0	0	0	0	0	222.678	0	0	0	0	0
												Flavobacterium johnsoniae	0	0	0	0	0	0	0	0	0	0	0	0	0	0	0	0	0	0	0	0	0	0	0	0	0	0	0	0	0	372.115	0	161.541	0	0	0	0	0
												Pseudoalteromonas atlantica	0	0	0	0	0	0	0	0	0	0	0	0	0	0	0	0	0	0	0	0	0	0	0	0	0	0	0	0	0	0	0	222.565	0	0	0	0	0
												Porphyromonas gingivalis	0	0	0	0	0	0	0	0	0	0	0	0	0	0	0	0	0	0	0	0	0	0	0	0	0	0	0	0	0	31.5835	0	215.549	0	0	0	0	0
												Aggregatibacter actinomycetemcomitans	0	0	0	0	0	0	0	0	0	0	0	0	0	0	0	0	0	0	0	0	0	0	0	0	0	0	0	0	0	0	0	222.161	0	0	0	0	0
												Acetobacter pasteurianus	0	0	0	0	0	0	0	0	0	0	0	0	0	0	0	0	0	0	0	0	0	0	0	0	0	0	0	0	0	328.233	0	166.989	0	0	0	0	0
												Gramella forsetii	0	0	0	0	0	0	0	0	0	0	0	0	0	0	0	0	0	0	0	0	0	0	0	0	0	0	0	0	0	281.89	0	175.685	0	0	0	0	0
												Thermovibrio ammonificans	0	0	0	0	0	0	0	0	0	0	40.9936	0	0	99.4855	0	0	0	0	0	0	0	0	0	0	0	0	0	0	0	188.517	0	140.316	0	0	0	0	0
												Methanosarcina mazei	0	0	0	0	0	0	0	0	0	0	0	0	0	0	0	0	0	0	0	0	0	0	0	0	0	0	0	0	0	315.835	0	148.77	0	0	0	0	0
												Rhizobium sp. IRBG74	0	0	0	0	0	0	0	0	0	0	0	0	0	0	0	0	0	0	0	0	0	0	0	0	0	0	0	0	0	0	0	221.078	0	0	0	0	0
												Mycobacterium chubuense	0	0	0	0	0	0	0	0	0	0	0	0	0	0	0	0	0	0	0	0	0	0	0	0	0	0	0	0	0	0	0	220.965	0	0	0	0	0
												Leptospira interrogans	0	0	0	0	0	0	0	0	0	0	0	0	0	0	0	0	0	0	0	0	0	0	0	0	0	0	0	0	0	445.613	0	147.574	0	0	0	0	0
												Clostridium cellulovorans	0	0	0	0	0	0	0	0	0	0	0	0	0	0	0	0	0	0	0	0	0	0	0	0	0	0	0	0	0	451.025	0	146.572	0	0	0	0	0
												Eubacterium rectale	0	0	0	0	0	0	0	0	0	0	0	0	0	0	0	0	0	0	0	0	0	0	0	0	0	0	0	0	0	273.134	0	150.629	0	0	0	0	0
												Archaeoglobus profundus	0	0	0	0	0	0	0	0	0	0	0	0	0	0	0	0	0	0	0	0	0	0	0	0	0	0	0	0	0	261.425	0	161.072	0	0	0	0	0
												Rhodothermus marinus	0	0	0	0	0	0	0	0	0	0	0	0	0	0	0	0	0	0	0	0	0	0	0	0	0	0	0	0	0	0	0	219.397	0	0	0	0	0
												Bacillus licheniformis	0	0	0	0	0	0	0	0	0	0	0	0	0	0	0	0	0	0	0	0	0	0	0	0	0	0	0	0	0	0	0	218.815	0	0	0	0	0
												Archaeoglobus veneficus	0	0	0	0	0	0	0	0	0	0	0	0	0	0	0	0	0	0	0	0	0	0	0	0	0	0	0	0	0	217.739	0	168.072	0	0	0	0	0
												Gordonia bronchialis	0	0	0	0	0	0	0	0	0	0	0	0	0	0	0	0	0	0	0	0	0	0	0	0	0	0	0	0	0	0	0	218.346	0	0	0	0	0
												Jonesia denitrificans	0	0	0	0	0	0	0	0	0	0	0	0	0	0	0	0	0	0	0	0	0	0	0	0	0	0	0	0	0	271.461	0	173.697	0	0	0	0	0
												[Clostridium] cellulolyticum	0	0	0	0	0	0	0	0	0	0	0	0	0	0	0	0	0	0	0	0	0	0	0	0	0	0	0	0	0	342.303	0	162.01	0	0	0	0	0
												Simkania negevensis	0	0	0	0	0	0	0	0	0	0	0	0	0	0	0	0	0	0	0	0	0	0	0	0	0	0	0	0	0	288.089	0	151.373	0	0	0	0	0
												Octadecabacter arcticus	0	0	0	0	0	0	0	0	0	0	0	0	0	0	0	0	0	0	0	0	0	0	0	0	0	0	0	0	0	0	0	217.893	0	0	0	0	0
												Acetobacterium woodii	0	0	0	0	0	0	0	0	0	0	0	0	0	0	0	0	0	0	0	0	0	0	0	0	0	0	0	0	0	288.778	0	170.416	0	0	0	0	0
												Eubacterium limosum	0	0	0	0	0	0	0	0	0	0	0	0	0	0	0	0	0	0	0	0	0	0	0	0	0	0	0	0	0	296.256	0	168.961	0	0	0	0	0
												Xanthomonas campestris	0	0	0	0	0	0	0	0	0	0	0	0	0	0	0	0	0	0	0	0	0	0	0	0	0	0	0	0	0	0	0	217.279	0	0	0	0	0
												Treponema succinifaciens	0	0	0	0	0	0	0	0	0	0	0	0	0	0	0	0	0	0	0	0	0	0	0	0	0	0	0	0	0	219.609	0	181.149	0	0	0	0	0
												Streptomyces sp. SirexAA-E	0	0	0	0	0	0	0	0	0	0	0	0	0	0	0	0	0	0	0	0	0	0	0	0	0	0	0	0	0	0	0	216.147	0	0	0	0	0
												Marinobacter adhaerens	0	0	0	0	0	0	0	0	0	0	0	0	0	0	0	0	0	0	0	0	0	0	0	0	0	0	0	0	0	0	0	215.258	0	0	0	0	0
												Wolinella succinogenes	0	0	0	0	0	0	0	0	0	0	42.3972	0	0	0	0	0	0	0	0	0	0	0	0	0	0	0	0	0	0	232.203	0	145.65	0	0	0	0	0
												Desulfurispirillum indicum	0	0	0	0	0	0	0	0	0	0	0	0	0	0	0	0	0	0	0	0	0	0	0	0	0	0	0	0	0	233.777	0	176.639	0	0	0	0	0
												Natronobacterium gregoryi	0	0	0	0	0	0	0	0	0	0	0	0	0	0	0	0	0	0	0	0	0	0	0	0	0	0	0	0	0	0	0	213.723	0	0	0	0	0
												Pandoraea sp. RB-44	0	0	0	0	0	0	0	0	0	0	0	0	0	0	0	0	0	0	0	0	0	0	0	0	0	0	0	0	0	0	0	211.896	0	0	0	0	0
												Spirochaeta africana	0	0	0	0	0	0	0	0	0	0	0	0	0	0	0	0	0	0	0	0	0	0	0	0	0	0	0	0	0	209.671	0	177.237	0	0	0	0	0
												Burkholderia gladioli	0	0	0	0	0	0	0	0	0	0	0	0	0	0	0	0	0	0	0	0	0	0	0	0	0	0	0	0	0	0	0	210.781	0	0	0	0	0
												Haemophilus parainfluenzae	0	0	0	0	0	0	0	0	0	0	0	0	0	0	0	0	0	0	0	0	0	0	0	0	0	0	0	0	0	0	0	147.574	0	0	0	0	0
												Pantoea vagans	0	0	0	0	0	0	0	0	0	0	0	0	0	0	0	0	0	0	0	0	0	0	0	0	0	0	0	0	0	0	0	210.231	0	0	0	0	0
												Methanocaldococcus infernus	0	0	0	0	0	0	0	0	0	0	31.8289	0	0	73.4561	0	0	0	0	0	0	0	0	0	0	0	0	0	0	0	152.408	0	131.134	0	0	0	0	0
												Psychroflexus torquis	0	0	0	0	0	0	0	0	0	0	0	0	0	0	0	0	0	0	0	0	0	0	0	0	0	0	0	0	0	397.992	0	144.664	0	0	0	0	0
												Riemerella anatipestifer	0	0	0	0	0	0	0	0	0	0	0	0	0	0	0	0	0	0	0	0	0	0	0	0	0	0	0	0	0	397.894	0	144.325	0	0	0	0	0
												Thermovirga lienii	0	0	0	0	0	0	0	0	0	0	53.2545	0	0	107.794	0	0	0	0	0	0	0	0	0	0	0	0	0	0	0	180.154	0	120.432	0	0	0	0	0
												Pyrococcus yayanosii	0	0	0	0	0	0	0	0	0	0	0	0	0	0	0	0	0	0	0	0	0	0	0	0	0	0	0	0	0	224.332	0	159.342	0	0	0	0	0
												Shewanella frigidimarina	0	0	0	0	0	0	0	0	0	0	0	0	0	0	0	0	0	0	0	0	0	0	0	0	0	0	0	0	0	0	0	208.566	0	0	0	0	0
												Capnocytophaga ochracea	0	0	0	0	0	0	0	0	0	0	0	0	0	0	0	0	0	0	0	0	0	0	0	0	0	0	0	0	0	0	0	208.243	0	0	0	0	0
												Desulfohalobium retbaense	0	0	0	0	0	0	0	0	0	0	0	0	0	0	0	0	0	0	0	0	0	0	0	0	0	0	0	0	0	247.06	0	167.086	0	0	0	0	0
												Desulfitobacterium dichloroeliminans	0	0	0	0	0	0	0	0	0	0	0	0	0	0	0	0	0	0	0	0	0	0	0	0	0	0	0	0	0	266.935	0	163.739	0	0	0	0	0
												Paludibacter propionicigenes	0	0	0	0	0	0	0	0	0	0	0	0	0	0	0	0	0	0	0	0	0	0	0	0	0	0	0	0	0	334.923	0	152.569	0	0	0	0	0
												Exiguobacterium sibiricum	0	0	0	0	0	0	0	0	0	0	0	0	0	0	0	0	0	0	0	0	0	0	0	0	0	0	0	0	0	0	0	207.467	0	0	0	0	0
												Treponema azotonutricium	0	0	0	0	0	0	0	0	0	0	0	0	0	0	0	0	0	0	0	0	0	0	0	0	0	0	0	0	0	230.137	0	169.187	0	0	0	0	0
												Burkholderia glumae	0	0	0	0	0	0	0	0	0	0	0	0	0	0	0	0	0	0	0	0	0	0	0	0	0	0	0	0	0	0	0	206.691	0	0	0	0	0
												Cellvibrio japonicus	0	0	0	0	0	0	0	0	0	0	0	0	0	0	0	0	0	0	0	0	0	0	0	0	0	0	0	0	0	0	0	206.27	0	0	0	0	0
												Azorhizobium caulinodans	0	0	0	0	0	0	0	0	0	0	0	0	0	0	0	0	0	0	0	0	0	0	0	0	0	0	0	0	0	0	0	206.254	0	0	0	0	0
												Methanosalsum zhilinae	0	0	0	0	0	0	0	0	0	0	0	0	0	0	0	0	0	0	0	0	0	0	0	0	0	0	0	0	0	311.801	0	138.99	0	0	0	0	0
												Pelagibacterium halotolerans	0	0	0	0	0	0	0	0	0	0	0	0	0	0	0	0	0	0	0	0	0	0	0	0	0	0	0	0	0	0	0	206.125	0	0	0	0	0
												Pseudomonas protegens	0	0	0	0	0	0	0	0	0	0	0	0	0	0	0	0	0	0	0	0	0	0	0	0	0	0	0	0	0	0	0	206.028	0	0	0	0	0
												Peptoclostridium difficile	0	0	0	0	0	0	0	0	0	0	0	0	0	0	0	0	0	0	0	0	0	0	0	0	0	0	0	0	0	322.329	0	152.553	0	0	0	0	0
												Thermodesulfobium narugense	0	0	0	0	0	0	0	0	0	0	0	0	0	0	0	0	0	0	0	0	0	0	0	0	0	0	0	0	0	223.938	0	135.207	0	0	0	0	0
												Pseudothermotoga hypogea	0	0	0	0	0	0	0	0	0	0	0	0	0	0	0	0	0	0	0	0	0	0	0	0	0	0	0	0	0	268.804	0	141.302	0	0	0	0	0
												Natranaerobius thermophilus	0	0	0	0	0	0	0	0	0	0	0	0	0	0	0	0	0	0	0	0	0	0	0	0	0	0	0	0	0	288.876	0	134.221	0	0	0	0	0
												Acidimicrobium ferrooxidans	0	0	0	0	0	0	0	0	0	0	0	0	0	0	0	0	0	0	0	0	0	0	0	0	0	0	0	0	0	0	0	204.201	0	0	0	0	0
												Gloeobacter violaceus	0	0	0	0	0	0	0	0	0	0	0	0	0	0	0	0	0	0	0	0	0	0	0	0	0	0	0	0	0	0	0	203.829	0	0	0	0	0
												Brachybacterium faecium	0	0	0	0	0	0	0	0	0	0	0	0	0	0	0	0	0	0	0	0	0	0	0	0	0	0	0	0	0	0	0	203.749	0	0	0	0	0
												Archaeoglobus fulgidus	0	0	0	0	0	0	0	0	0	0	57.1763	0	0	0	0	0	0	0	0	0	0	0	0	0	0	0	0	0	0	260.736	0	118.347	0	0	0	0	0
												Klebsiella oxytoca	0	0	0	0	0	0	0	0	0	0	0	0	0	0	0	0	0	0	0	0	0	0	0	0	0	0	0	0	0	41.7178	0	196.717	0	0	0	0	0
												Methylocella silvestris	0	0	0	0	0	0	0	0	0	0	0	0	0	0	0	0	0	0	0	0	0	0	0	0	0	0	0	0	0	0	0	202.924	0	0	0	0	0
												Flexibacter litoralis	0	0	0	0	0	0	0	0	0	0	0	0	0	0	0	0	0	0	0	0	0	0	0	0	0	0	0	0	0	291.434	0	154.832	0	0	0	0	0
												Desulfarculus baarsii	0	0	0	0	0	0	0	0	0	0	0	0	0	0	0	0	0	0	0	0	0	0	0	0	0	0	0	0	0	0	0	202.52	0	0	0	0	0
												Melioribacter roseus	0	0	0	0	0	0	0	0	0	0	0	0	0	0	0	0	0	0	0	0	0	0	0	0	0	0	0	0	0	0	0	202.31	0	0	0	0	0
												Shewanella oneidensis	0	0	0	0	0	0	0	0	0	0	0	0	0	0	0	0	0	0	0	0	0	0	0	0	0	0	0	0	0	302.848	0	151.114	0	0	0	0	0
												Candidatus Portiera aleyrodidarum	0	0	0	0	0	0	0	0	0	0	0	0	0	0	0	0	0	0	0	0	0	0	0	0	0	0	0	0	0	97.4072	0	184.609	0	0	0	0	0
												Aliivibrio fischeri	0	0	0	0	0	0	0	0	0	0	0	0	0	0	0	0	0	0	0	0	0	0	0	0	0	0	0	0	0	233.285	0	162.171	0	0	0	0	0
												Comamonas testosteroni	0	0	0	0	0	0	0	0	0	0	0	0	0	0	0	0	0	0	0	0	0	0	0	0	0	0	0	0	0	0	0	197.444	0	0	0	1.22627	0
												Candidatus Puniceispirillum marinum	0	0	0	0	0	0	0	0	0	0	0	0	0	0	0	0	0	0	0	0	0	0	0	0	0	0	0	0	0	0	0	199.95	0	0	0	0	0
												Thioalkalivibrio nitratireducens	0	0	0	0	0	0	0	0	0	0	0	0	0	0	0	0	0	0	0	0	0	0	0	0	0	0	0	0	0	0	0	199.74	0	0	0	0	0
												Amphibacillus xylanus	0	0	0	0	0	0	0	0	0	0	0	0	0	0	0	0	0	0	0	0	0	0	0	0	0	0	0	0	0	0	0	199.4	0	0	0	0	0
												Thermococcus kodakarensis	0	0	0	0	0	0	0	0	0	0	42.3972	0	0	0	0	0	0	0	0	0	0	0	0	0	0	0	0	0	0	174.743	0	141.075	0	0	0	0	0
												Flavobacteriaceae bacterium 3519-10	0	0	0	0	0	0	0	0	0	0	0	0	0	0	0	0	0	0	0	0	0	0	0	0	0	0	0	0	0	228.464	0	161.654	0	0	0	0	0
												Thermococcus cleftensis	0	0	0	0	0	0	0	0	0	0	0	0	0	0	0	0	0	0	0	0	0	0	0	0	0	0	0	0	0	187.533	0	158.954	0	0	0	0	0
												Bacillus coagulans	0	0	0	0	0	0	0	0	0	0	0	0	0	0	0	0	0	0	0	0	0	0	0	0	0	0	0	0	0	0	0	199.093	0	0	0	0	0
												Halobacteroides halobius	0	0	0	0	0	0	0	0	0	0	0	0	0	0	0	0	0	0	0	0	0	0	0	0	0	0	0	0	0	177.202	0	169.931	0	0	0	0	0
												Mycobacterium gilvum	0	0	0	0	0	0	0	0	0	0	0	0	0	0	0	0	0	0	0	0	0	0	0	0	0	0	0	0	0	0	0	198.98	0	0	0	0	0
												Truepera radiovictrix	0	0	0	0	0	0	0	0	0	0	0	0	0	0	0	0	0	0	0	0	0	0	0	0	0	0	0	0	0	0	0	198.818	0	0	0	0	0
												Sulfolobus acidocaldarius	0	0	0	0	0	0	0	0	0	0	0.577956	0	0	0.955885	0	0	0	0	0	0	0	0	0	0	0	0	0	0	1.25376	284.547	0	130.503	0	0	0	0	0
												Xanthomonas oryzae	0	0	0	0	0	0	0	0	0	0	0	0	0	0	0	0	0	0	0	0	0	0	0	0	0	0	0	0	0	0	0	198.721	0	0	0	0	0
												Cupriavidus pinatubonensis	0	0	0	0	0	0	0	0	0	0	0	0	0	0	0	0	0	0	0	0	0	0	0	0	0	0	0	0	0	0	0	198.705	0	0	0	0	0
												Pectobacterium carotovorum	0	0	0	0	0	0	0	0	0	0	0	0	0	0	0	0	0	0	0	0	0	0	0	0	0	0	0	0	0	0	0	198.608	0	0	0	0	0
												Bradyrhizobium sp. S23321	0	0	0	0	0	0	0	0	0	0	0	0	0	0	0	0	0	0	0	0	0	0	0	0	0	0	0	0	0	0	0	198.592	0	0	0	0	0
												Deinococcus gobiensis	0	0	0	0	0	0	0	0	0	0	0	0	0	0	0	0	0	0	0	0	0	0	0	0	0	0	0	0	0	0	0	198.269	0	0	0	0	0
												Ruminiclostridium thermocellum	0	0	0	0	0	0	0	0	0	0	0	0	0	0	0	0	0	0	0	0	0	0	0	0	0	0	0	0	0	289.467	0	150.403	0	0	0	0	0
												Clostridium sp. BNL1100	0	0	0	0	0	0	0	0	0	0	0	0	0	0	0	0	0	0	0	0	0	0	0	0	0	0	0	0	0	391.498	0	133.623	0	0	0	0	0
												Ilyobacter polytropus	0	0	0	0	0	0	0	0	0	0	0	0	0	0	0	0	0	0	0	0	0	0	0	0	0	0	0	0	0	296.551	0	126.931	0	0	0	0	0
												Pseudomonas sp. UW4	0	0	0	0	0	0	0	0	0	0	0	0	0	0	0	0	0	0	0	0	0	0	0	0	0	0	0	0	0	0	0	197.654	0	0	0	0	0
												Vibrio anguillarum	0	0	0	0	0	0	0	0	0	0	0	0	0	0	0	0	0	0	0	0	0	0	0	0	0	0	0	0	0	0	0	197.363	0	0	0	0	0
												Aeropyrum camini	0	0	0	0	0	0	0	0	0	0	50.117	0	0	106.544	0	0	0	0	0	0	0	0	0	0	0	0	0	0	0	169.331	0	101.503	0	0	0	61.8857	0
												Natronococcus occultus	0	0	0	0	0	0	0	0	0	0	0	0	0	0	0	0	0	0	0	0	0	0	0	0	0	0	0	0	0	0	0	197.04	0	0	0	0	0
												Mycobacterium vanbaalenii	0	0	0	0	0	0	0	0	0	0	0	0	0	0	0	0	0	0	0	0	0	0	0	0	0	0	0	0	0	0	0	196.927	0	0	0	0	0
												Polynucleobacter necessarius	0	0	0	0	0	0	0	0	0	0	0	0	0	0	0	0	0	0	0	0	0	0	0	0	0	0	0	0	0	252.275	0	155.43	0	0	0	0	0
												Natrinema pellirubrum	0	0	0	0	0	0	0	0	0	0	0	0	0	0	0	0	0	0	0	0	0	0	0	0	0	0	0	0	0	0	0	196.765	0	0	0	0	0
												Nitrosomonas sp. AL212	0	0	0	0	0	0	0	0	0	0	0	0	0	0	0	0	0	0	0	0	0	0	0	0	0	0	0	0	0	257.686	0	154.315	0	0	0	0	0
												Xenorhabdus nematophila	0	0	0	0	0	0	0	0	0	0	0	0	0	0	0	0	0	0	0	0	0	0	0	0	0	0	0	0	0	288.581	0	149.207	0	0	0	0	0
												Methanopyrus kandleri	0	0	0	0	0	0	0	0	0	0	0	0	0	0	0	0	0	0	0	0	0	0	0	0	0	0	0	0	109.525	128.696	0	155.624	0	0	0	0	0
												Segniliparus rotundus	0	0	0	0	0	0	0	0	0	0	0	0	0	0	0	0	0	0	0	0	0	0	0	0	0	0	0	0	0	0	0	196.507	0	0	0	0	0
												Burkholderia sp. CCGE1003	0	0	0	0	0	0	0	0	0	0	0	0	0	0	0	0	0	0	0	0	0	0	0	0	0	0	0	0	0	0	0	196.296	0	0	0	0	0
												Photorhabdus luminescens	0	0	0	0	0	0	0	0	0	0	0	0	0	0	0	0	0	0	0	0	0	0	0	0	0	0	0	0	0	291.041	0	148.398	0	0	0	0	0
												Morganella morganii	0	0	0	0	0	0	0	0	0	0	0	0	0	0	0	0	0	0	0	0	0	0	0	0	0	0	0	0	0	0	0	195.666	0	0	0	0	0
												Thalassolituus oleivorans	0	0	0	0	0	0	0	0	0	0	0	0	0	0	0	0	0	0	0	0	0	0	0	0	0	0	0	0	0	0	0	195.31	0	0	0	0	0
												Streptococcus mitis	0	0	0	0	0	0	0	0	0	25.8419	45.8649	135.372	138.833	0	0	0	0	0	0	0	0	0	0	0	0	0	0	0	0	49.9827	31.0375	75.5086	0	0	0	0	0
												Methanococcus maripaludis	0	0	0	0	0	0	0	0	0	0	0	0	0	0	0	0	0	0	0	0	0	0	0	0	0	0	0	0	0	257.785	0	152.585	0	0	0	0	0
												Ferroglobus placidus	0	0	0	0	0	0	0	0	0	0	0	0	0	0	0	0	0	0	0	0	0	0	0	0	0	0	0	0	0	182.811	0	151.211	0	0	0	0	0
												Vibrio cholerae	0	0	0	0	0	0	0	0	0	0	0.536673	0	0.761886	0	0	0	0	0	0	1.55113	0	0	0	0	0	0	0	0	0	52.2457	0	180.988	0	0	0	5.55908	0
												Corynebacterium argentoratense	0	0	0	0	0	0	0	0	0	0	0	0	0	0	0	0	0	0	0	0	0	0	0	0	0	0	0	0	0	0	0	142.983	0	0	0	0	0
												Lactobacillus salivarius	0	0	0	0	0	0	0	0	0	0	0	0	0	0	0	0	0	0	0	0	0	0	0	0	0	0	0	0	0	133.615	0	172.048	0	0	0	0	0
												Maribacter sp. HTCC2170	0	0	0	0	0	0	0	0	0	0	0	0	0	0	0	0	0	0	0	0	0	0	0	0	0	0	0	0	0	414.817	0	125.573	0	0	0	0	0
												Chromohalobacter salexigens	0	0	0	0	0	0	0	0	0	0	0	0	0	0	0	0	0	0	0	0	0	0	0	0	0	0	0	0	0	0	0	193.193	0	0	0	0	0
												Thioalkalivibrio sp. K90mix	0	0	0	0	0	0	0	0	0	0	0	0	0	0	0	0	0	0	0	0	0	0	0	0	0	0	0	0	0	0	0	193.096	0	0	0	0	0
												Nocardioides sp. JS614	0	0	0	0	0	0	0	0	0	0	0	0	0	0	0	0	0	0	0	0	0	0	0	0	0	0	0	0	0	0	0	192.465	0	0	0	0	0
												Mesorhizobium opportunistum	0	0	0	0	0	0	0	0	0	0	0	0	0	0	0	0	0	0	0	0	0	0	0	0	0	0	0	0	0	0	0	192.304	0	0	0	0	0
												Deinococcus peraridilitoris	0	0	0	0	0	0	0	0	0	0	0	0	0	0	0	0	0	0	0	0	0	0	0	0	0	0	0	0	0	0	0	192.093	0	0	0	0	0
												beta proteobacterium CB	0	0	0	0	0	0	0	0	0	0	0	0	0	0	0	0	0	0	0	0	0	0	0	0	0	0	0	0	0	0	0	192.061	0	0	0	0	0
												Methanocella paludicola	0	0	0	0	0	0	0	0	0	0	0	0	0	0	0	0	0	0	0	0	0	0	0	0	0	0	0	0	0	0	0	191.996	0	0	0	0	0
												Bacillus cytotoxicus	0	0	0	0	0	0	0	0	0	0	0	0	0	0	0	0	0	0	0	0	0	0	0	0	0	0	0	0	0	0	0	191.835	0	0	0	0	0
												Chloracidobacterium thermophilum	0	0	0	0	0	0	0	0	0	0	0	0	0	0	0	0	0	0	0	0	0	0	0	0	0	0	0	0	0	0	0	191.382	0	0	0	0	0
												Ignavibacterium album	0	0	0	0	0	0	0	0	0	0	0	0	0	0	0	0	0	0	0	0	0	0	0	0	0	0	0	0	0	358.045	0	132.298	0	0	0	0	0
												Nitratifractor salsuginis	0	0	0	0	0	0	0	0	0	0	0	0	0	0	0	0	0	0	0	0	0	0	0	0	0	0	0	0	0	176.218	0	162.058	0	0	0	0	0
												Alcanivorax borkumensis	0	0	0	0	0	0	0	0	0	0	0	0	0	0	0	0	0	0	0	0	0	0	0	0	0	0	0	0	0	221.478	0	154.331	0	0	0	0	0
												Alkaliphilus oremlandii	0	0	0	0	0	0	0	0	0	0	0	0	0	0	0	0	0	0	0	0	0	0	0	0	0	0	0	0	0	254.046	0	148.948	0	0	0	0	0
												[Clostridium] stercorarium	0	0	0	0	0	0	0	0	0	0	0	0	0	0	0	0	0	0	0	0	0	0	0	0	0	0	0	0	0	181.63	0	160.134	0	0	0	0	0
												Acidaminococcus fermentans	0	0	0	0	0	0	0	0	0	0	0	0	0	0	0	0	0	0	0	0	0	0	0	0	0	0	0	0	0	356.864	0	131.311	0	0	0	0	0
												Idiomarina loihiensis	0	0	0	0	0	0	0	0	0	0	0	0	0	0	0	0	0	0	0	0	0	0	0	0	0	0	0	0	0	195.995	0	157.661	0	0	0	0	0
												Collimonas fungivorans	0	0	0	0	0	0	0	0	0	0	0	0	0	0	0	0	0	0	0	0	0	0	0	0	0	0	0	0	0	0	0	189.814	0	0	0	0	0
												Pelodictyon phaeoclathratiforme	0	0	0	0	0	0	0	0	0	0	0	0	0	0	0	0	0	0	0	0	0	0	0	0	0	0	0	0	0	216.46	0	154.186	0	0	0	0	0
												Haloferax mediterranei	0	0	0	0	0	0	0	0	0	0	0	0	0	0	0	0	0	0	0	0	0	0	0	0	0	0	0	0	0	0	0	189.442	0	0	0	0	0
												Bdellovibrio exovorus	0	0	0	0	0	0	0	0	0	0	0	0	0	0	0	0	0	0	0	0	0	0	0	0	0	0	0	0	0	325.97	0	135.547	0	0	0	0	0
												Rhodospirillum rubrum	0	0	0	0	0	0	0	0	0	0	0	0	0	0	0	0	0	0	0	0	0	0	0	0	0	0	0	0	0	0	0	188.973	0	0	0	0	0
												Enterococcus faecium	0	0	0	0	0	0	0	0	0	0	0	0	0	0	0	0	0	0	0	0	0	0	0	0	0	0	0	0	0	249.126	0	146.281	0	0	0	0	0
												Vulcanisaeta moutnovskia	0	0	0	0	0	0	0	0	0	0	0	0	0	0	0	0	0	0	0	0	0	0	0	0	0	0	0	0	0	299.207	0	122.421	0	0	0	0	0
												Chlorobium limicola	0	0	0	0	0	0	0	0	0	0	0	0	0	0	0	0	0	0	0	0	0	0	0	0	0	0	0	0	0	213.607	0	153.07	0	0	0	0	0
												Ignisphaera aggregans	0	0	0	0	0	0	0	0	0	0	0	0	0	0	0	0	0	0	0	0	0	0	0	0	0	0	0	0	0	244.895	0	134.06	0	0	0	0	0
												Pseudomonas resinovorans	0	0	0	0	0	0	0	0	0	0	0	0	0	0	0	0	0	0	0	0	0	0	0	0	0	0	0	0	0	0	0	187.632	0	0	0	0	0
												Burkholderia thailandensis	0	0	0	0	0	0	0	0	0	0	0	0	0	0	0	0	0	0	0	0	0	0	0	0	0	0	0	0	0	0	0	186.888	0	0	0	0	0
												Thioflavicoccus mobilis	0	0	0	0	0	0	0	0	0	0	0	0	0	0	0	0	0	0	0	0	0	0	0	0	0	0	0	0	0	0	0	186.888	0	0	0	0	0
												Aromatoleum aromaticum	0	0	0	0	0	0	0	0	0	0	0	0	0	0	0	0	0	0	0	0	0	0	0	0	0	0	0	0	0	0	0	186.807	0	0	0	0	0
												Methanosaeta harundinacea	0	0	0	0	0	0	0	0	0	0	0	0	0	0	0	0	0	0	0	0	0	0	0	0	0	0	0	0	0	204.949	0	152.811	0	0	0	0	0
												Methanobacterium sp. MB1	0	0	0	0	0	0	0	0	0	0	0	0	0	0	0	0	0	0	0	0	0	0	0	0	0	0	0	0	0	240.074	0	132.071	0	0	0	0	0
												Mesorhizobium australicum	0	0	0	0	0	0	0	0	0	0	0	0	0	0	0	0	0	0	0	0	0	0	0	0	0	0	0	0	0	0	0	186.128	0	0	0	0	0
												Arthrobacter chlorophenolicus	0	0	0	0	0	0	0	0	0	0	0	0	0	0	0	0	0	0	0	0	0	0	0	0	0	0	0	0	0	0	0	185.934	0	0	0	0	0
												Pyrobaculum aerophilum	0	0	0	0	0	0	0	0	0	0	0	0	0	0	0	0	0	0	0	0	0	0	0	0	0	0	0	0	0	260.736	0	124.102	0	0	0	0	0
												Lactobacillus brevis	0	0	0	0	0	0	0	0	0	0	0	0	0	0	0	0	0	0	0	0	0	0	0	0	0	0	0	0	0	26.5656	0	179.743	0	0	0	0	0
												Glaciecola nitratireducens	0	0	0	0	0	0	0	0	0	0	0	0	0	0	0	0	0	0	0	0	0	0	0	0	0	0	0	0	0	0	0	183.93	0	0	0	0	0
												Pyrococcus abyssi	0	0	0	0	0	0	0	0	0	0	0	0	0	123.383	0	0	0	0	0	0	0	0	0	0	0	0	0	0	0	200.816	0	110.555	0	0	0	0	0
												Novosphingobium aromaticivorans	0	0	0	0	0	0	0	0	0	0	0	0	0	0	0	0	0	0	0	0	0	0	0	0	0	0	0	0	0	0	0	183.558	0	0	0	0	0
												Candidatus Profftella armatura	0	0	0	0	0	0	0	0	0	0	0	0	0	0	0	0	0	0	0	0	0	0	0	0	0	0	0	0	0	0	0	183.542	0	0	0	0	0
												Corynebacterium resistens	0	0	0	0	0	0	0	0	0	0	0	0	0	0	0	0	0	0	0	0	0	0	0	0	0	0	0	0	0	147.783	0	159.213	0	0	0	0	0
												Aliivibrio salmonicida	0	0	0	0	0	0	0	0	0	0	0	0	0	0	0	0	0	0	0	0	0	0	0	0	0	0	0	0	0	249.815	0	142.239	0	0	0	0	0
												Paracoccus denitrificans	0	0	0	0	0	0	0	0	0	0	0	0	0	0	0	0	0	0	0	0	0	0	0	0	0	0	0	0	0	0	0	182.604	0	0	0	0	0
												Candidatus Sulfuricurvum sp. RIFRC-1	0	0	0	0	0	0	0	0	0	0	0	0	0	0	0	0	0	0	0	0	0	0	0	0	0	0	0	0	0	0	0	181.715	0	0	0	0	0
												Enterobacteriaceae bacterium strain FGI 57	0	0	0	0	0	0	0	0	0	0	0	0	0	0	0	0	0	0	0	0	0	0	0	0	0	0	0	0	0	0	0	181.699	0	0	0	0	0
												Petrotoga mobilis	0	0	0	0	0	0	0	0	0	0	0	0	0	0	0	0	0	0	0	0	0	0	0	0	0	0	0	0	0	187.73	0	150.322	0	0	0	0	0
												Azospira oryzae	0	0	0	0	0	0	0	0	0	0	0	0	0	0	0	0	0	0	0	0	0	0	0	0	0	0	0	0	0	0	0	181.117	0	0	0	0	0
												Parachlamydia acanthamoebae	0	0	0	0	0	0	0	0	0	0	0	0	0	0	0	0	0	0	0	0	0	0	0	0	0	0	0	0	0	253.947	0	139.168	0	0	0	0	0
												Meiothermus ruber	0	0	0	0	0	0	0	0	0	0	0	0	0	0	0	0	0	0	0	0	0	0	0	0	0	0	0	0	0	289.171	0	132.54	0	0	0	0	0
												Caldivirga maquilingensis	0	0	0	0	0	0	0	0	0	0	0	0	0	0	0	0	0	0	0	0	0	0	0	0	0	0	0	0	0	241.255	0	122.873	0	0	0	0	0
												Halalkalicoccus jeotgali	0	0	0	0	0	0	0	0	0	0	0	0	0	0	0	0	0	0	0	0	0	0	0	0	0	0	0	0	0	0	0	179.436	0	0	0	0	0
												Clostridium saccharobutylicum	0	0	0	0	0	0	0	0	0	0	0	0	0	0	0	0	0	0	0	0	0	0	0	0	0	0	0	0	0	245.584	0	138.925	0	0	0	0	0
												Enterobacter aerogenes	0	0	0	0	0	0	0	0	0	0	0	0	0	0	0	0	0	0	0	0	0	0	0	0	0	0	0	0	0	0	0	179.129	0	0	0	0	0
												Taylorella asinigenitalis	0	0	0	0	0	0	0	0	0	0	0	0	0	0	0	0	0	0	0	0	0	0	0	0	0	0	0	0	0	0	0	178.417	0	0	0	0	0
												Thermotoga neapolitana	0	0	0	0	0	0	0	0	0	0	0	0	0	0	0	0	0	0	0	0	0	0	0	0	0	0	0	0	0	294.091	0	115.211	0	0	0	0	0
												Kytococcus sedentarius	0	0	0	0	0	0	0	0	0	0	0	0	0	0	0	0	0	0	0	0	0	0	0	0	0	0	0	0	0	0	0	177.787	0	0	0	0	0
												Corynebacterium maris	0	0	0	0	0	0	0	0	0	0	0	0	0	0	0	0	0	0	0	0	0	0	0	0	0	0	0	0	0	0	0	176.72	0	0	0	0	0
												Leptotrichia buccalis	0	0	0	0	0	0	0	0	0	0	0	0	0	0	0	0	0	0	0	0	0	0	0	0	0	0	0	0	0	132.238	0	153.765	0	0	0	0	0
												Corynebacterium ulcerans	0	0	0	0	0	0	0	0	0	0	0	0	0	0	0	0	0	0	0	0	0	0	0	0	0	0	0	0	0	240.074	0	134.561	0	0	0	0	0
												Thermomicrobium roseum	0	0	0	0	0	0	0	0	0	0	0	0	0	0	0	0	0	0	0	0	0	0	0	0	0	0	0	0	0	0	0	175.459	0	0	0	0	0
												Polymorphum gilvum	0	0	0	0	0	0	0	0	0	0	0	0	0	0	0	0	0	0	0	0	0	0	0	0	0	0	0	0	0	0	0	175.411	0	0	0	0	0
												Pseudoxanthomonas spadix	0	0	0	0	0	0	0	0	0	0	0	0	0	0	0	0	0	0	0	0	0	0	0	0	0	0	0	0	0	0	0	175.104	0	0	0	0	0
												Gottschalkia acidurici	0	0	0	0	0	0	0	0	0	0	0	0	0	0	0	0	0	0	0	0	0	0	0	0	0	0	0	0	0	260.146	0	132.281	0	0	0	0	0
												Corynebacterium aurimucosum	0	0	0	0	0	0	0	0	0	0	0	0	0	0	0	0	0	0	0	0	0	0	0	0	0	0	0	0	0	0	0	174.813	0	0	0	0	0
												Aminobacterium colombiense	0	0	0	0	0	0	0	0	0	0	0	0	0	0	0	0	0	0	0	0	0	0	0	0	0	0	0	0	0	226.693	0	137.422	0	0	0	0	0
												Starkeya novella	0	0	0	0	0	0	0	0	0	0	0	0	0	0	0	0	0	0	0	0	0	0	0	0	0	0	0	0	0	0	0	174.328	0	0	0	0	0
												Pseudomonas syringae group genomosp. 3	0	0	0	0	0	0	0	0	0	0	0	0	0	0	0	0	0	0	0	0	0	0	0	0	0	0	0	0	0	0	0	174.198	0	0	0	0	0
												Hyphomicrobium nitrativorans	0	0	0	0	0	0	0	0	0	0	0	0	0	0	0	0	0	0	0	0	0	0	0	0	0	0	0	0	0	0	0	174.069	0	0	0	0	0
												Phycisphaera mikurensis	0	0	0	0	0	0	0	0	0	0	0	0	0	0	0	0	0	0	0	0	0	0	0	0	0	0	0	0	0	0	0	174.053	0	0	0	0	0
												Magnetospirillum gryphiswaldense	0	0	0	0	0	0	0	0	0	0	0	0	0	0	0	0	0	0	0	0	0	0	0	0	0	0	0	0	0	0	0	173.616	0	0	0	0	0
												Janthinobacterium sp. Marseille	0	0	0	0	0	0	0	0	0	0	0	0	0	0	0	0	0	0	0	0	0	0	0	0	0	0	0	0	0	0	0	173.277	0	0	0	0	0
												Thermaerobacter marianensis	0	0	0	0	0	0	0	0	0	0	0	0	0	0	0	0	0	0	0	0	0	0	0	0	0	0	0	0	0	0	0	173.196	0	0	0	0	0
												Acidilobus saccharovorans	0	0	0	0	0	0	0	0	0	0	44.8329	0	0	95.9561	0	0	0	0	0	0	0	0	0	0	0	0	0	0	0	170.807	0	93.8724	0	0	0	0	0
												Syntrophomonas wolfei	0	0	0	0	0	0	0	0	0	0	0	0	0	0	0	0	0	0	0	0	0	0	0	0	0	0	0	0	0	243.518	0	131.796	0	0	0	0	0
												Nitrosospira multiformis	0	0	0	0	0	0	0	0	0	0	0	0	0	0	0	0	0	0	0	0	0	0	0	0	0	0	0	0	0	246.175	0	131.021	0	0	0	0	0
												Streptococcus agalactiae	0	0	0	0	0	0	0	0	0	0	0	0	0	0	0	0	0	0	0	0	0	0	0	0	0	0	0	0	0	446.991	0	95.7638	0	0	0	0	0
												Granulibacter bethesdensis	0	0	0	0	0	0	0	0	0	0	0	0	0	0	0	0	0	0	0	0	0	0	0	0	0	0	0	0	0	0	0	170.933	0	0	0	0	0
												Sanguibacter keddieii	0	0	0	0	0	0	0	0	0	0	0	0	0	0	0	0	0	0	0	0	0	0	0	0	0	0	0	0	0	0	0	170.933	0	0	0	0	0
												Cronobacter sakazakii	0	0	0	0	0	0	0	0	0	0	0	0	0	0	0	0	0	0	0	0	0	0	0	0	0	0	0	0	0	21.1541	0	167.166	0	0	0	0	0
												Sphingobium japonicum	0	0	0	0	0	0	0	0	0	0	0	0	0	0	0	0	0	0	0	0	0	0	0	0	0	0	0	0	0	0	0	170.513	0	0	0	0	0
												Halorhabdus tiamatea	0	0	0	0	0	0	0	0	0	0	0	0	0	0	0	0	0	0	0	0	0	0	0	0	0	0	0	0	0	0	0	170.416	0	0	0	0	0
												Geodermatophilus obscurus	0	0	0	0	0	0	0	0	0	0	0	0	0	0	0	0	0	0	0	0	0	0	0	0	0	0	0	0	0	0	0	170.399	0	0	0	0	0
												Chlamydia pecorum	0	0	0	0	0	0	0	0	0	0	0	0	0	3.60295	0	0	0	0	0	0	0	0	0	0	0	0	0	0	0	485.855	0	77.1089	0	0	0	0	0
												Enterobacter sp. 638	0	0	0	0	0	0	0	0	0	0	0	0	0	0	0	0	0	0	0	0	0	0	0	0	0	0	0	0	0	11.0198	0	168.152	0	0	0	0	0
												Caulobacter segnis	0	0	0	0	0	0	0	0	0	0	0	0	0	0	0	0	0	0	0	0	0	0	0	0	0	0	0	0	0	0	0	169.785	0	0	0	0	0
												Olsenella uli	0	0	0	0	0	0	0	0	0	0	0	0	0	0	0	0	0	0	0	0	0	0	0	0	0	0	0	0	0	0	0	169.72	0	0	0	0	0
												Prevotella sp. oral taxon 299	0	0	0	0	0	0	0	0	0	0	0	0	0	0	0	0	0	0	0	0	0	0	0	0	0	0	0	0	0	162.05	0	143.064	0	0	0	0	0
												Rhodococcus pyridinivorans	0	0	0	0	0	0	0	0	0	0	0	0	0	0	0	0	0	0	0	0	0	0	0	0	0	0	0	0	0	0	0	169.672	0	0	0	0	0
												Nitrosomonas europaea	0	0	0	0	0	0	0	0	0	0	0	0	0	0	0	0	0	0	0	0	0	0	0	0	0	0	0	0	0	201.603	0	136.113	0	0	0	0	0
												Kineococcus radiotolerans	0	0	0	0	0	0	0	0	0	0	0	0	0	0	0	0	0	0	0	0	0	0	0	0	0	0	0	0	0	0	0	169.219	0	0	0	0	0
												Micavibrio aeruginosavorus	0	0	0	0	0	0	0	0	0	0	0	0	0	0	0	0	0	0	0	0	0	0	0	0	0	0	0	0	0	0	0	168.443	0	0	0	0	0
												Lactobacillus buchneri	0	0	0	0	0	0	0	0	0	0	0	0	0	0	0	0	0	0	0	0	0	0	0	0	0	0	0	0	0	196.585	0	135.935	0	0	0	0	0
												Clostridium kluyveri	0	0	0	0	0	0	0	0	0	0	2.14669	0	0	0	0	0	0	0	0	0	0	0	0	0	0	0	0	0	0	281.399	0	120.351	0	0	0	3.1883	0
												Clostridium acetobutylicum	0	0	0	0	0	0	0	0	0	0	0	0	0	0	0	0	0	0	0	0	0	0	0	0	0	0	0	0	0	292.517	0	118.929	0	0	0	0	0
												Aeromonas veronii	0	0	0	0	0	0	0	0	0	0	0	0	0	0	0	0	0	0	0	0	0	0	0	0	0	0	0	0	0	174.447	0	138.133	0	0	0	0	0
												[Cellvibrio] gilvus	0	0	0	0	0	0	0	0	0	0	0	0	0	0	0	0	0	0	0	0	0	0	0	0	0	0	0	0	0	0	0	166.778	0	0	0	0	0
												Nitrosomonas sp. Is79A3	0	0	0	0	0	0	0	0	0	0	0	0	0	0	0	0	0	0	0	0	0	0	0	0	0	0	0	0	0	279.824	0	120.804	0	0	0	0	0
												Salinispora tropica	0	0	0	0	0	0	0	0	0	0	0	0	0	0	0	0	0	0	0	0	0	0	0	0	0	0	0	0	0	0	0	166.552	0	0	0	0	0
												Parvularcula bermudensis	0	0	0	0	0	0	0	0	0	0	0	0	0	0	0	0	0	0	0	0	0	0	0	0	0	0	0	0	0	0	0	166.164	0	0	0	0	0
												Desulfotomaculum carboxydivorans	0	0	0	0	0	0	0	0	0	0	0	0	0	0	0	0	0	0	0	0	0	0	0	0	0	0	0	0	0	180.252	0	136.032	0	0	0	0	0
												Sodalis glossinidius	0	0	0	0	0	0	0	0	0	0	0	0	0	0	0	0	0	0	0	0	0	0	0	0	0	0	0	0	0	0	0	165.226	0	0	0	0	0
												Carnobacterium maltaromaticum	0	0	0	0	0	0	0	0	0	0	0	0	0	0	0	0	0	0	0	0	0	0	0	0	0	0	0	0	0	301.962	0	115.227	0	0	0	0	0
												Frateuria aurantia	0	0	0	0	0	0	0	0	0	0	0	0	0	0	0	0	0	0	0	0	0	0	0	0	0	0	0	0	0	0	0	164.774	0	0	0	0	0
												Oceanobacillus iheyensis	0	0	0	0	0	0	0	0	0	0	0	0	0	0	0	0	0	0	0	0	0	0	0	0	0	0	0	0	0	252.373	0	122.954	0	0	0	0	0
												Aeromonas salmonicida	0	0	0	0	0	0	0	0	0	0	0	0	0	0	0	0	0	0	0	0	0	0	0	0	0	0	0	0	0	0	0	164.305	0	0	0	0	0
												Streptococcus mutans	0	0	0	0	0	0	0	0	0	0	5.53186	0	0	1.91177	0	0	0	0	0	0	0	0	0	0	0	0	0	0	0	314.655	0	108.777	0	0	0	0	0
												Thermoanaerobacterium thermosaccharolyticum	0	0	0	0	0	0	0	0	0	0	0	0	0	0	0	0	0	0	0	0	0	0	0	0	0	0	0	0	0	238.402	0	125.088	0	0	0	0	0
												Thermococcus sibiricus	0	0	0	0	0	0	0	0	0	0	0	0	0	84.7061	0	0	0	0	0	0	0	0	0	0	0	0	0	0	0	203.079	0	98.4472	0	0	0	0	0
												Ferroplasma acidarmanus	0	0	0	0	0	0	0	0	0	0	0	0	0	0	0	0	0	0	0	0	0	0	0	0	0	0	0	0	0	144.635	0	139.863	0	0	0	0	0
												Phenylobacterium zucineum	0	0	0	0	0	0	0	0	0	0	0	0	0	0	0	0	0	0	0	0	0	0	0	0	0	0	0	0	0	0	0	163.594	0	0	0	0	0
												Vibrio parahaemolyticus	0	0	0	0	0	0	0	0	0	0	0	0	0	0	0	0	0	0	0	0	0	0	0	0	0	0	0	0	0	44.1776	0	154.509	0	0	0	0	0
												Thermobacillus composti	0	0	0	0	0	0	0	0	0	0	0	0	0	0	0	0	0	0	0	0	0	0	0	0	0	0	0	0	0	0	0	163.173	0	0	0	0	0
												Methylotenera versatilis	0	0	0	0	0	0	0	0	0	0	0	0	0	0	0	0	0	0	0	0	0	0	0	0	0	0	0	0	0	213.705	0	127.545	0	0	0	0	0
												Natrinema sp. J7-2	0	0	0	0	0	0	0	0	0	0	0	0	0	0	0	0	0	0	0	0	0	0	0	0	0	0	0	0	0	5.11634	0	161.25	0	0	0	0	0
												Modestobacter marinus	0	0	0	0	0	0	0	0	0	0	0	0	0	0	0	0	0	0	0	0	0	0	0	0	0	0	0	0	0	0	0	162.398	0	0	0	0	0
												Kosmotoga olearia	0	0	0	0	0	0	0	0	0	0	0	0	0	0	0	0	0	0	0	0	0	0	0	0	0	0	0	0	0	314.655	0	110.507	0	0	0	0	0
												Candidatus Desulforudis audaxviator	0	0	0	0	0	0	0	0	0	0	0	0	0	0	0	0	0	0	0	0	0	0	0	0	0	0	0	0	0	173.759	0	133.623	0	0	0	0	0
												Mesorhizobium ciceri	0	0	0	0	0	0	0	0	0	0	0	0	0	0	0	0	0	0	0	0	0	0	0	0	0	0	0	0	0	0	0	162.026	0	0	0	0	0
												Thermobispora bispora	0	0	0	0	0	0	0	0	0	0	0	0	0	0	0	0	0	0	0	0	0	0	0	0	0	0	0	0	0	0	0	161.799	0	0	0	0	0
												Aeromonas hydrophila	0	0	0	0	0	0	0	0	0	0	0	0	0	0	0	0	0	0	0	0	0	0	0	0	0	0	0	0	0	55.591	0	152.585	0	0	0	0	0
												Helicobacter mustelae	0	0	0	0	0	0	0	0	0	0	0	0	0	101.618	0	0	0	0	0	0	0	0	0	0	0	0	0	0	0	191.567	0	94.3089	0	0	0	0	0
												Thiobacillus denitrificans	0	0	0	0	0	0	0	0	0	0	0	0	0	0	0	0	0	0	0	0	0	0	0	0	0	0	0	0	0	0	0	161.169	0	0	0	0	0
												Methylocystis sp. SC2	0	0	0	0	0	0	0	0	0	0	0	0	0	0	0	0	0	0	0	0	0	0	0	0	0	0	0	0	0	0	0	161.137	0	0	0	0	0
												Laribacter hongkongensis	0	0	0	0	0	0	0	0	0	0	0	0	0	0	0	0	0	0	0	0	0	0	0	0	0	0	0	0	0	0	0	160.619	0	0	0	0	0
												Komagataeibacter medellinensis	0	0	0	0	0	0	0	0	0	0	0	0	0	0	0	0	0	0	0	0	0	0	0	0	0	0	0	0	0	0	0	160.183	0	0	0	0	0
												Ethanoligenens harbinense	0	0	0	0	0	0	0	0	0	0	0	0	0	0	0	0	0	0	0	0	0	0	0	0	0	0	0	0	0	0	0	159.795	0	0	0	0	0
												Sphingobium sp. SYK-6	0	0	0	0	0	0	0	0	0	0	0	0	0	0	0	0	0	0	0	0	0	0	0	0	0	0	0	0	0	0	0	158.469	0	0	0	0	0
												Caldanaerobacter subterraneus	0	0	0	0	0	0	0	0	0	0	0	0	0	0	0	0	0	0	0	0	0	0	0	0	0	0	0	0	0	252.865	0	93.3713	0	0	0	0	0
												Ruegeria sp. TM1040	0	0	0	0	0	0	0	0	0	0	0	0	0	0	0	0	0	0	0	0	0	0	0	0	0	0	0	0	0	16.0377	0	155.301	0	0	0	0	0
												Burkholderia cepacia	0	0	0	0	0	0	0	0	0	0	0	0	0	0	0	0	0	0	0	0	0	0	0	0	0	0	0	0	0	0	0	157.887	0	0	0	0	0
												Photorhabdus asymbiotica	0	0	0	0	0	0	0	0	0	0	0	0	0	1.32353	0	0	0	0	0	0	0	0	0	0	0	0	0	0	0	1.47587	0	156.756	0	0	0	0	0
												Eggerthella sp. YY7918	0	0	0	0	0	0	0	0	0	0	0	0	0	0	0	0	0	0	0	0	0	0	0	0	0	0	0	0	0	0	0	157.629	0	0	0	0	0
												Bordetella avium	0	0	0	0	0	0	0	0	0	0	0	0	0	0	0	0	0	0	0	0	0	0	0	0	0	0	0	0	0	0	0	157.483	0	0	0	0	0
												Pyrococcus sp. NA2	0	0	0	0	0	0	0	0	0	0	44.3788	0	0	0	0	0	0	0	0	0	0	0	0	0	0	0	0	0	0	205.539	0	93.0318	0	0	0	0	0
												Lactobacillus delbrueckii	0	0	0	0	0	0	0	0	0	0	0	0	0	0	0	0	0	0	0	0	0	0	0	0	0	0	0	0	0	166.675	0	129.501	0	0	0	0	0
												Symbiobacterium thermophilum	0	0	0	0	0	0	0	0	0	0	0	0	0	0	0	0	0	0	0	0	0	0	0	0	0	0	0	0	0	0	0	156.788	0	0	0	0	0
												Acholeplasma laidlawii	0	0	0	0	0	0	0	0	0	0	0	0	0	0	0	0	0	0	0	0	0	0	0	0	0	0	0	0	0	0	0	156.707	0	0	0	0	0
												Thermodesulfatator indicus	0	0	0	0	0	0	0	0	0	0	0	0	0	0	0	0	0	0	0	0	0	0	0	0	0	0	0	0	0	202.095	0	123.423	0	0	0	0	0
												Pyrolobus fumarii	0	0	0	0	0	0	0	0	0	0	0	0	0	0	0	0	0	0	0	0	0	0	0	0	0	0	0	0	0	249.028	0	100.161	0	0	0	0	0
												Treponema brennaborense	0	0	0	0	0	0	0	0	0	0	0	0	0	0	0	0	0	0	0	0	0	0	0	0	0	0	0	0	0	0	0	156.158	0	0	0	0	0
												Mahella australiensis	0	0	0	0	0	0	0	0	0	0	0	0	0	0	0	0	0	0	0	0	0	0	0	0	0	0	0	0	0	0	0	156.045	0	0	0	0	0
												Methanocaldococcus fervens	0	0	0	0	0	0	0	0	0	0	0	0	0	0	0	0	0	0	0	0	0	0	0	0	0	0	0	0	0	180.744	0	125.977	0	0	0	0	0
												Pseudothermotoga thermarum	0	0	0	0	0	0	0	0	0	0	0	0	0	0	0	0	0	0	0	0	0	0	0	0	0	0	0	0	0	200.423	0	108.373	0	0	0	0	0
												Ignicoccus hospitalis	0	0	0	0	0	0	0	0	0	0	0	0	0	64.9266	0	0	0	0	0	0	0	0	0	0	0	0	0	0	0	129.483	0	110.652	0	0	0	0	0
												Synechococcus sp. WH 8102	0	0	0	0	0	0	0	0	0	0	0	0	0	0	0	0	0	0	0	0	0	0	0	0	0	0	0	0	0	190.092	0	123.116	0	0	0	0	0
												Delftia sp. Cs1-4	0	0	0	0	0	0	0	0	0	0	0	0	0	0	0	0	0	0	0	0	0	0	0	0	0	0	0	0	0	0	0	154.137	0	0	0	0	0
												Geobacillus sp. JF8	0	0	0	0	0	0	0	0	0	0	0	0	0	0	0	0	0	0	0	0	0	0	0	0	0	0	0	0	0	0	0	153.248	0	0	0	0	0
												Acidithiobacillus ferrooxidans	0	0	0	0	0	0	0	0	0	0	0	0	0	0	0	0	0	0	0	0	0	0	0	0	0	0	0	0	0	46.9325	0	145.634	0	0	0	0	0
												Thermus scotoductus	0	0	0	0	0	0	0	0	0	0	42.6862	0	0	88.8237	0	0	0	0	0	0	0	0	0	0	0	0	0	0	0	151.817	0	80.6653	0	0	0	0	0
												Sulfuricurvum kujiense	0	0	0	0	0	0	0	0	0	0	0	0	0	0	0	0	0	0	0	0	0	0	0	0	0	0	0	0	0	0	0	152.714	0	0	0	0	0
												Geobacter sp. M21	0	0	0	0	0	0	0	0	0	0	0	0	0	0	0	0	0	0	0	0	0	0	0	0	0	0	0	0	0	193.732	0	120.497	0	0	0	0	0
												Candidatus Methanomassiliicoccus intestinalis	0	0	0	0	0	0	0	0	0	0	45.9475	0	0	0	0	0	0	0	0	0	0	0	0	0	0	0	0	0	0	181.236	0	90.3484	0	0	0	0	0
												Listeria monocytogenes	0	0	0	0	0	0	0	0	0	0	5.03647	0	0	5.66178	0	0	0	0	0	0	0	0	0	0	0	0	0	0	0	48.9988	0	136.436	0	0	0	0	0
												Faecalitalea cylindroides	0	0	0	0	0	0	0	0	0	0	0	0	0	0	0	0	0	0	0	0	0	0	0	0	0	0	0	0	0	173.759	0	122.744	0	0	0	0	0
												Sulfolobus solfataricus	0	0	0	0	0	0	0	0	0	0	0	0	0	0	0	0	0	0	0	0	0	0	0	0	0	0	0	0	0	189.403	0	120.028	0	0	0	0	0
												Pelotomaculum thermopropionicum	0	0	0	0	0	0	0	0	0	0	0	0	0	0	0	0	0	0	0	0	0	0	0	0	0	0	0	0	0	225.808	0	113.982	0	0	0	0	0
												Thioalkalivibrio sulfidiphilus	0	0	0	0	0	0	0	0	0	0	0	0	0	0	0	0	0	0	0	0	0	0	0	0	0	0	0	0	0	0	0	150.952	0	0	0	0	0
												Alicycliphilus denitrificans	0	0	0	0	0	0	0	0	0	0	0	0	0	0	0	0	0	0	0	0	0	0	0	0	0	0	0	0	0	0	0	150.92	0	0	0	0	0
												Proteus mirabilis	0	0	0	0	0	0	0	0	0	0	0	0	0	0	0	0	0	0	0	0	0	0	0	0	0	0	0	0	0	0	0	150.904	0	0	0	0	0
												Bacillus cereus	0	0	0	0	0	0	0	0	0	0	0	0	0	0	0	0	0	0	0	0	0	0	0	0	0	0	0	0	0	184.385	0	120.287	0	0	0	0	0
												Synechococcus sp. CC9902	0	0	0	0	0	0	0	0	0	0	0	0	0	0	0	0	0	0	0	0	0	0	0	0	0	0	0	0	0	174.349	0	107.726	0	0	0	0	0
												Thermoproteus uzoniensis	0	0	0	0	0	0	0	0	0	0	0	0	0	0	0	0	0	0	0	0	0	0	0	0	0	0	0	0	0	160.771	0	124.086	0	0	0	0	0
												Bifidobacterium bifidum	0	0	0	0	0	0	0	0	0	0	0	0	0	0	0	0	0	0	0	0	0	0	0	0	0	0	0	0	0	0	0	150.322	0	0	0	0	0
												Candidatus Hamiltonella defensa	0	0	0	0	0	0	0	0	0	0	0	0	0	0	0	0	0	0	0	0	0	0	0	0	0	0	0	0	0	140.994	0	127.125	0	0	0	0	0
												Corynebacterium jeikeium	0	0	0	0	0	0	0	0	0	0	0	0	0	0	0	0	0	0	0	0	0	0	0	0	0	0	0	0	0	0	0	150.144	0	0	0	0	0
												Campylobacter concisus	0	0	0	0	0	0	0	0	0	0	0	0	0	0	0	0	0	0	0	0	0	0	0	0	0	0	0	0	0	141.782	0	126.834	0	0	0	0	0
												Methanobacterium paludis	0	0	0	0	0	0	0	0	0	0	0	0	0	0	0	0	0	0	0	0	0	0	0	0	0	0	0	0	0	204.162	0	97.6713	0	0	0	0	0
												Roseobacter denitrificans	0	0	0	0	0	0	0	0	0	0	0	0	0	0	0	0	0	0	0	0	0	0	0	0	0	0	0	0	0	0	0	149.223	0	0	0	0	0
												Rhodobacter capsulatus	0	0	0	0	0	0	0	0	0	0	0	0	0	0	0	0	0	0	0	0	0	0	0	0	0	0	0	0	0	0	0	148.867	0	0	0	0	0
												Deinococcus geothermalis	0	0	0	0	0	0	0	0	0	0	0	0	0	0	0	0	0	0	0	0	0	0	0	0	0	0	0	0	0	187.73	0	117.894	0	0	0	0	0
												Psychromonas sp. CNPT3	0	0	0	0	0	0	0	0	0	0	0	0	0	0	0	0	0	0	0	0	0	0	0	0	0	0	0	0	0	217.149	0	113.028	0	0	0	0	0
												Leptothrix cholodnii	0	0	0	0	0	0	0	0	0	0	0	0	0	0	0	0	0	0	0	0	0	0	0	0	0	0	0	0	0	0	0	148.075	0	0	0	0	0
												Streptococcus thermophilus	0	0	0	0	0	4.19869	0	0	0	0	3.34389	0	0	0.955885	0	0	1.77302	0	0	0	0	0	0	0	0	0	0	0	0	96.5217	0	112.333	0	0	0	0	0
												Cryptobacterium curtum	0	0	0	0	0	0	0	0	0	0	0	0	0	0	0	0	0	0	0	0	0	0	0	0	0	0	0	0	0	0	0	147.784	0	0	0	0	0
												Lactobacillus rhamnosus	0	0	0	0	0	0	0	0	0	0	0	0	0	0	0	0	0	0	0	0	0	0	0	0	0	0	0	0	0	3.3453	0	146.588	0	0	0	0	0
												Enterococcus hirae	0	0	0	0	0	0	0	0	0	0	0	0	0	0	0	0	0	0	0	0	0	0	0	0	0	0	0	0	0	224.332	0	110.587	0	0	0	0	0
												Brevundimonas subvibrioides	0	0	0	0	0	0	0	0	0	0	0	0	0	0	0	0	0	0	0	0	0	0	0	0	0	0	0	0	0	0	0	147.348	0	0	0	0	0
												Roseobacter litoralis	0	0	0	0	0	0	0	0	0	0	0	0	0	0	0	0	0	0	0	0	0	0	0	0	0	0	0	0	0	0	0	147.234	0	0	0	0	0
												Halorhabdus utahensis	0	0	0	0	0	0	0	0	0	0	0	0	0	0	0	0	0	0	0	0	0	0	0	0	0	0	0	0	0	0	0	146.604	0	0	0	0	0
												Pseudogulbenkiania sp. NH8B	0	0	0	0	0	0	0	0	0	0	0	0	0	0	0	0	0	0	0	0	0	0	0	0	0	0	0	0	0	0	0	146.539	0	0	0	0	0
												[Clostridium] sticklandii	0	0	0	0	0	0	0	0	0	0	0	0	0	0	0	0	0	0	0	0	0	0	0	0	0	0	0	0	0	201.505	0	113.174	0	0	0	0	0
												Pyrobaculum neutrophilum	0	0	0	0	0	0	0	0	0	0	42.6862	0	0	0	0	0	0	0	0	0	0	0	0	0	0	0	0	0	0	170.807	0	101.47	0	0	0	0	0
												Oceanimonas sp. GK1	0	0	0	0	0	0	0	0	0	0	0	0	0	0	0	0	0	0	0	0	0	0	0	0	0	0	0	0	0	0	0	145.699	0	0	0	0	0
												Thermus sp. CCB_US3_UF1	0	0	0	0	0	0	0	0	0	0	34.5948	0	0.507924	91.8385	2.11186	0	0	0	0	0	0	0	0	0	0	0	0	0	0	125.842	0	81.8131	0	0	0	0.981015	0
												Methanohalophilus mahii	0	0	0	0	0	0	0	0	0	0	0	0	0	0	0	0	0	0	0	0	0	0	0	0	0	0	0	0	0	183.499	0	100.306	0	0	0	0	0
												Alistipes finegoldii	0	0	0	0	0	0	0	0	0	0	0	0	0	0	0	0	0	0	0	0	0	0	0	0	0	0	0	0	0	0	0	144.664	0	0	0	0	0
												Methanocella conradii	0	0	0	0	0	0	0	0	0	0	0	0	0	0	0	0	0	0	0	0	0	0	0	0	0	0	0	0	0	0	0	144.616	0	0	0	0	0
												Methanocorpusculum labreanum	0	0	0	0	0	0	0	0	0	0	0	0	0	0	0	0	0	0	0	0	0	0	0	0	0	0	0	0	0	131.352	0	122.986	0	0	0	0	0
												Methanoregula boonei	0	0	0	0	0	0	0	0	0	0	0	0	0	0	0	0	0	0	0	0	0	0	0	0	0	0	0	0	0	0	0	143.985	0	0	0	0	0
												Synechococcus sp. JA-3-3Ab	0	0	0	0	0	0	0	0	0	0	0	0	0	0	0	0	0	0	0	0	0	0	0	0	0	0	0	0	0	211.738	0	109.036	0	0	0	0	0
												Sulfurimonas denitrificans	0	0	0	0	0	0	0	0	0	0	0	0	0	0	0	0	0	0	0	0	0	0	0	0	0	0	0	0	0	177.301	0	114.467	0	0	0	0	0
												Thermus oshimai	0	0	0	0	0	0	0	0	0	0	43.6769	0	0	82.1326	0	0	0	0	0	0	0	0	0	0	0	0	0	0	0	129.876	0	87.0021	0	0	0	0	0
												Salmonella bongori	0	0	0	0	0	0	0	0	0	0	0	0	0	0	0	0	0	0	0	0	0	0	0	0	0	0	0	0	0	16.9233	0	140.51	0	0	0	0	0
												Methanocaldococcus vulcanius	0	0	0	0	0	0	0	0	0	0	0	0	0	0	0	0	0	0	0	0	0	0	0	0	0	0	0	0	0	147.882	0	118.719	0	0	0	0	0
												Thermococcus sp. AM4	0	0	0	0	0	0	0	0	0	0	0	0	0	0	0	0	0	0	0	0	0	0	0	0	0	0	0	0	0	251.684	0	101.276	0	0	0	0	0
												Acidaminococcus intestini	0	0	0	0	0	0	0	0	0	0	0	0	0	0	0	0	0	0	0	0	0	0	0	0	0	0	0	0	0	187.14	0	111.8	0	0	0	0	0
												Chlamydophila caviae	0	0	0	0	0	0	0	0	0	0	0	0	0	0	0	0	0	0	0	0	0	0	0	0	0	0	0	0	0	366.704	0	82.0555	0	0	0	0	0
												Salinarchaeum sp. Harcht-Bsk1	0	0	0	0	0	0	0	0	0	0	0	0	0	0	0	0	0	0	0	0	0	0	0	0	0	0	0	0	0	0	0	142.158	0	0	0	0	0
												Isoptericola variabilis	0	0	0	0	0	0	0	0	0	0	0	0	0	0	0	0	0	0	0	0	0	0	0	0	0	0	0	0	0	0	0	142.061	0	0	0	0	0
												Synechococcus sp. CC9605	0	0	0	0	0	0	0	0	0	0	0	0	0	0	0	0	0	0	0	0	0	0	0	0	0	0	0	0	0	160.476	0	115.583	0	0	0	0	0
												Tepidanaerobacter acetatoxydans	0	0	0	0	0	0	0	0	0	0	0	0	0	0	0	0	0	0	0	0	0	0	0	0	0	0	0	0	0	0	0	141.932	0	0	0	0	0
												Carboxydothermus hydrogenoformans	0	0	0	0	0	0	0	0	0	0	0	0	0	0	0	0	0	0	0	0	0	0	0	0	0	0	0	0	0	170.315	0	113.546	0	0	0	0	0
												Mageeibacillus indolicus	0	0	0	0	0	0	0	0	0	0	0	0	0	0	0	0	0	0	0	0	0	0	0	0	0	0	0	0	0	152.998	0	103.151	0	0	0	0	0
												Methanobrevibacter ruminantium	0	0	0	0	0	0	0	0	0	0	0	0	0	0	0	0	0	0	0	0	0	0	0	0	0	0	0	0	0	246.175	0	100.694	0	0	0	0	0
												Chloroherpeton thalassium	0	0	0	0	0	0	0	0	0	0	0	0	0	0	0	0	0	0	0	0	0	0	0	0	0	0	0	0	0	0	0	141.108	0	0	0	0	0
												Sphingobium chlorophenolicum	0	0	0	0	0	0	0	0	0	0	0	0	0	0	0	0	0	0	0	0	0	0	0	0	0	0	0	0	0	0	0	140.914	0	0	0	0	0
												Geobacillus sp. WCH70	0	0	0	0	0	0	0	0	0	0	0	0	0	0	0	0	0	0	0	0	0	0	0	0	0	0	0	0	0	1.47587	0	139.847	0	0	0	1.38977	0
												Enterobacter asburiae	0	0	0	0	0	0	0	0	0	0	0	0	0	0	0	0	0	0	0	0	0	0	0	0	0	0	0	0	0	0	0	140.493	0	0	0	0	0
												Gallionella capsiferriformans	0	0	0	0	0	0	0	0	0	0	0	0	0	0	0	0	0	0	0	0	0	0	0	0	0	0	0	0	0	0	0	140.267	0	0	0	0	0
												Corynebacterium urealyticum	0	0	0	0	0	0	0	0	0	0	0	0	0	0	0	0	0	0	0	0	0	0	0	0	0	0	0	0	0	0	0	140.122	0	0	0	0	0
												Nitratiruptor sp. SB155-2	0	0	0	0	0	0	0	0	0	0	0	0	0	0	0	0	0	0	0	0	0	0	0	0	0	0	0	0	0	146.406	0	116.003	0	0	0	0	0
												Enterobacter sp. R4-368	10.7852	0	0	0	0	0	0	0	0	0	0	0	0	0	0	0	0	0	0	0	0	0	0	0	0	0	0	0	9.04496	0	0	131.473	0	0	0	0	0
												Shewanella putrefaciens	0	0	0	0	0	0	0	0	0	0	0	0	0	0	0	0	0	0	0	0	0	0	0	0	0	0	0	0	0	23.2203	0	136.161	0	0	0	0	0
												Thermoplasmatales archaeon BRNA1	0	0	0	0	0	0	0	0	0	0	0	0	0	0	0	0	0	0	0	0	0	0	0	0	0	0	0	0	0	234.958	0	101.325	0	0	0	0	0
												Bifidobacterium asteroides	0	0	0	0	0	0	0	0	0	0	0	0	0	0	0	0	0	0	0	0	0	0	0	0	0	0	0	0	0	160.869	0	112.996	0	0	0	0	0
												Cellulophaga lytica	0	0	0	0	0	0	0	0	0	0	0	0	0	0	0	0	0	0	0	0	0	0	0	0	0	0	0	0	0	231.711	0	101.276	0	0	0	0	0
												Adlercreutzia equolifaciens	0	0	0	0	0	0	0	0	0	0	0	0	0	0	0	0	0	0	0	0	0	0	0	0	0	0	0	0	0	0	0	139.281	0	0	0	0	0
												Flexistipes sinusarabici	0	0	0	0	0	0	0	0	0	0	0	0	0	0	0	0	0	0	0	0	0	0	0	0	0	0	0	0	0	219.215	0	102.181	0	0	0	0	0
												Bordetella petrii	0	0	0	0	0	0	0	0	0	0	0	0	0	0	0	0	0	0	0	0	0	0	0	0	0	0	0	0	0	0	0	137.664	0	0	0	0	0
												Allochromatium vinosum	0	0	0	0	0	0	0	0	0	0	0	0	0	0	0	0	0	0	0	0	0	0	0	0	0	0	0	0	0	0	0	137.519	0	0	0	0	0
												Lactobacillus reuteri	0	0	0	0	0	0	0	0	0	0	0	0	0	0	0	0	0	0	0	0	0	0	0	0	0	0	0	0	0	42.013	0	130.616	0	0	0	0	0
												Sulfurihydrogenibium azorense	0	0	0	0	0	0	0	0	0	0	0	0	0	0	0	0	0	0	0	0	0	0	0	0	0	0	0	0	0	124.563	0	106.659	0	0	0	0	0
												Dokdonia sp. 4H-3-7-5	0	0	0	0	0	0	0	0	0	0	0	0	0	0	0	0	0	0	0	0	0	0	0	0	0	0	0	0	0	0	0	137.374	0	0	0	0	0
												Clostridium tetani	0	0	0	0	0	0	0	0	0	0	0	0	0	0	0	0	0	0	0	0	0	0	0	0	0	0	0	0	0	237.123	0	98.1724	0	0	0	0	0
												Aequorivita sublithincola	0	0	0	0	0	0	0	0	0	0	0	0	0	0	0	0	0	0	0	0	0	0	0	0	0	0	0	0	0	215.378	0	101.648	0	0	0	0	0
												Lactococcus garvieae	0	0	0	0	0	0	0	0	0	0	0	0	0	0	0	0	0	0	0	0	0	0	0	0	0	0	0	0	0	218.625	0	100.468	0	0	0	0	0
												Pseudomonas entomophila	0	0	0	0	0	0	0	0	0	0	0	0	0	0	0	0	0	0	0	0	0	0	0	0	0	0	0	0	0	0	0	136.048	0	0	0	0	0
												Coxiella burnetii	0	0	0	0	0	0	0	0	0	0	1.07335	0	0	4.41178	0	0	0	0	0	0	0	0	0	0	0	0	0	0	0	123.874	0	114.063	0	0	0	0	0
												Filifactor alocis	0	0	0	0	0	0	0	0	0	0	0	0	0	0	0	0	0	0	0	0	0	0	0	0	0	0	0	0	0	271.559	0	90.1382	0	0	0	0	0
												Candidatus Carsonella ruddii	0	0	0	0	0	0	0	0	0	0	0	0	0	0	0	0	0	0	0	0	0	0	0	0	0	0	0	0	37.5231	63.0687	0	106.789	0	0	0	0	0
												Shimwellia blattae	0	0	0	0	0	0	0	0	0	0	0	0	0	0	0	0	0	0	0	0	0	0	0	0	0	0	0	0	0	0	0	134.157	0	0	0	0	0
												Methanoregula formicica	0	0	0	0	0	0	0	0	0	0	0	0	0	0	0	0	0	0	0	0	0	0	0	0	0	0	0	0	0	0	0	134.124	0	0	0	0	0
												Exiguobacterium antarcticum	0	0	0	0	0	0	0	0	0	0	0	0	0	0	0	0	0	0	0	0	0	0	0	0	0	0	0	0	0	0	0	133.979	0	0	0	0	0
												Chromobacterium violaceum	0	0	0	0	0	0	0	0	0	0	0	0	0	0	0	0	0	0	0	0	0	0	0	0	0	0	0	0	0	0	0	133.914	0	0	0	0	0
												Thermococcus gammatolerans	0	0	0	0	0	0	0	0	0	0	0	0	0	0	0	0	0	0	0	0	0	0	0	0	0	0	0	0	0	164.018	0	96.2649	0	0	0	0	0
												Pseudoalteromonas haloplanktis	0	0	0	0	0	0	0	0	0	0	0	0	0	0	0	0	0	0	0	0	0	0	0	0	0	0	0	0	0	0	0	133.364	0	0	0	0	0
												Candidatus Riesia pediculicola	0	0	0	0	0	0	0	0	0	0	0	0	0	0	0	0	0	0	0	0	0	0	0	0	0	0	0	0	0	63.4623	0	122.712	0	0	0	0	0
												Thauera sp. MZ1T	0	0	0	0	0	0	0	0	0	0	0	0	0	0	0	0	0	0	0	0	0	0	0	0	0	0	0	0	0	0	0	132.702	0	0	0	0	0
												Chlamydophila felis	0	0	0	0	0	0	0	0	0	0	0	0	0	0	0	0	0	0	0	0	0	0	0	0	0	0	0	0	0	157.623	0	99.013	0	0	0	0	0
												Staphylococcus epidermidis	0	0	0	0	0	0	0	0	0	0	0	0	0	0	0	0	0	0	0	0	0	0	0	0	0	0	0	0	0	182.024	0	101.745	0	0	0	0	0
												Aciduliprofundum boonei	0	0	0	0	0	0	0	0	0	0	0	0	0	91.5443	0	0	0	0	0	0	0	0	0	0	0	0	0	0	0	157.426	0	54.833	0	0	0	0	0
												Geobacillus thermodenitrificans	0	0	0	0	0	0	0	0	0	0	0	0	0	0	0	0	0	0	0	0	0	0	0	0	0	0	0	0	0	0	0	131.295	0	0	0	0	0
												Kangiella koreensis	0	0	0	0	0	0	0	0	0	0	0	0	0	0	0	0	0	0	0	0	0	0	0	0	0	0	0	0	0	0	0	131.166	0	0	0	0	0
												Spiribacter sp. UAH-SP71	0	0	0	0	0	0	0	0	0	0	0	0	0	0	0	0	0	0	0	0	0	0	0	0	0	0	0	0	0	0	0	130.891	0	0	0	0	0
												Elusimicrobium minutum	0	0	0	0	0	0	0	0	0	0	0	0	0	0	0	0	0	0	0	0	0	0	0	0	0	0	0	0	0	0	0	130.665	0	0	0	0	0
												Helicobacter pylori	0	0	0	0	0	0	0	0	0	0	0.33026	0	0	0	0	0	2.25657	0	0	0	0	0	0	0	0	0	0	0	0	67.7915	0	117.813	0	0	0	0.572258	0
												Anoxybacillus flavithermus	0	0	0	0	0	0	0	0	0	0	0	0	0	0	0	0	0	0	0	0	0	0	0	0	0	0	0	0	0	0	0	130.325	0	0	0	0	0
												Croceibacter atlanticus	0	0	0	0	0	0	0	0	0	0	0	0	0	0	0	0	0	0	0	0	0	0	0	0	0	0	0	0	0	176.71	0	101.292	0	0	0	0	0
												Pseudomonas syringae	0	0	0	0	0	0	0	0	0	0	0	0	0	0	0	0	0	0	0	0	0	0	0	0	0	0	0	0	0	0	0	130.261	0	0	0	0	0
												Treponema pedis	0	0	0	0	0	0	0	0	0	0	0	0	0	0	0	0	0	0	0	0	0	0	0	0	0	0	0	0	0	0	0	130.131	0	0	0	0	0
												Desulfurococcus mucosus	0	0	0	0	0	0	0	0	0	0	0	0	0	0	0	0	0	0	0	0	0	0	0	0	0	0	0	0	0	202.292	0	75.2822	0	0	0	0	0
												Pseudomonas savastanoi	0	0	0	0	0	0	0	0	0	0	0	0	0	0	0	0	0	0	0	0	0	0	0	0	0	0	0	0	0	0	0	129.824	0	0	0	0	0
												Weissella koreensis	0	0	0	0	0	0	0	0	0	0	0	0	0	0	0	0	0	0	0	0	0	0	0	0	0	0	0	0	0	130.27	0	107.92	0	0	0	0	0
												Bifidobacterium dentium	0	0	0	0	0	0	0	0	0	0	0	0	0	0	0	0	0	0	0	0	0	0	0	0	0	0	0	0	0	0	0	129.194	0	0	0	0	0
												Corynebacterium variabile	0	0	0	0	0	0	0	0	0	0	0	0	0	0	0	0	0	0	0	0	0	0	0	0	0	0	0	0	0	0	0	129.016	0	0	0	0	0
												Halothiobacillus neapolitanus	0	0	0	0	0	0	0	0	0	0	0	0	0	0	0	0	0	0	0	0	0	0	0	0	0	0	0	0	0	0	0	128.871	0	0	0	0	0
												Halanaerobium hydrogeniformans	0	0	0	0	0	0	0	0	0	0	0	0	0	0	0	0	0	0	0	0	0	0	0	0	0	0	0	0	0	262.803	0	85.0138	0	0	0	0	0
												Methylococcus capsulatus	0	0	0	0	0	0	0	0	0	0	0	0	0	0	0	0	0	0	0	0	0	0	0	0	0	0	0	0	0	0	0	128.192	0	0	0	0	0
												Natronomonas moolapensis	0	0	0	0	0	0	0	0	0	0	0	0	0	0	0	0	0	0	0	0	0	0	0	0	0	0	0	0	0	0	0	127.852	0	0	0	0	0
												Acidithiobacillus ferrivorans	0	0	0	0	0	0	0	0	0	0	0	0	0	0	0	0	0	0	0	0	0	0	0	0	0	0	0	0	0	0	0	127.804	0	0	0	0	0
												Halothermothrix orenii	0	0	0	0	0	0	0	0	0	0	0	0	0	0	0	0	0	0	0	0	0	0	0	0	0	0	0	0	0	246.273	0	86.5495	0	0	0	0	0
												Leuconostoc citreum	0	0	0	0	0	0	0	0	0	0	0	0	0	0	0	0	0	0	0	0	0	0	0	0	0	0	0	0	0	0	0	126.785	0	0	0	0	0
												Staphylothermus hellenicus	0	0	0	0	0	0	0	0	0	0	0	0	0	0	0	0	0	0	0	0	0	0	0	0	0	0	0	0	0	115.216	0	107.241	0	0	0	0	0
												Polaribacter sp. MED152	0	0	0	0	0	0	0	0	0	0	0	0	0	0	0	0	0	0	0	0	0	0	0	0	0	0	0	0	0	234.171	0	87.1476	0	0	0	0	0
												Thermosynechococcus sp. NK55a	0	0	0	0	0	0	0	0	0	0	0	0	0	0	0	0	0	0	0	0	0	0	0	0	0	0	0	0	0	88.3552	0	111.072	0	0	0	0	0
												Nitrosococcus watsonii	0	0	0	0	0	0	0	0	0	0	0	0	0	0	0	0	0	0	0	0	0	0	0	0	0	0	0	0	0	169.528	0	97.5582	0	0	0	0	0
												Natronomonas pharaonis	0	0	0	0	0	0	0	0	0	0	0	0	0	0	0	0	0	0	0	0	0	0	0	0	0	0	0	0	0	0	0	125.363	0	0	0	0	0
												Thermococcus sp. 4557	0	0	0	0	0	0	0	0	0	0	0	0	0	0	0	0	0	0	0	0	0	0	0	0	0	0	0	0	0	109.608	0	107.322	0	0	0	0	0
												Erythrobacter litoralis	0	0	0	0	0	0	0	0	0	0	0	0	0	0	0	0	0	0	0	0	0	0	0	0	0	0	0	0	0	0	0	125.282	0	0	0	0	0
												Psychrobacter sp. PRwf-1	0	0	0	0	0	0	0	0	0	0	0	0	0	0	0	0	0	0	0	0	0	0	0	0	0	0	0	0	0	1.47587	0	124.506	0	0	0	0	0
												Vibrio antiquarius	0	0	0	0	0	0	0	0	0	0	0	0	0	0	0	0	0	0	0	0	0	0	0	0	0	0	0	0	0	109.411	0	106.724	0	0	0	0	0
												Aciduliprofundum sp. MAR08-339	0	0	0	0	0	0	0	0	0	0	30.3014	0	0	0	0	0	0	0	0	0	0	0	0	0	0	0	0	0	0	127.81	0	80.051	0	0	0	0	0
												Oenococcus oeni	0	0	0	0	0	0	0	0	0	0	0	0	0	0	0	0	0	0	0	0	0	0	0	0	0	0	0	0	0	0	0	123.568	0	0	0	0	0
												Dictyoglomus turgidum	0	0	0	0	0	0	0	0	0	0	0	0	0	0	0	0	0	0	0	0	0	0	0	0	0	0	0	0	0	158.016	0	85.3371	0	0	0	0	0
												Halomicrobium mukohataei	0	0	0	0	0	0	0	0	0	0	0	0	0	0	0	0	0	0	0	0	0	0	0	0	0	0	0	0	0	0	0	123.067	0	0	0	0	0
												Treponema denticola	0	0	0	0	0	0	0	0	0	0	0	0	0	0	0	0	0	0	0	0	0	0	0	0	0	0	0	0	0	0	0	123.019	0	0	0	0	0
												Thermosphaera aggregans	0	0	0	0	0	0	0	0	0	0	0	0	0	0	0	0	0	0	0	0	0	0	0	0	0	0	0	0	0	144.241	0	89.427	0	0	0	0	0
												Dictyoglomus thermophilum	0	0	0	0	0	0	0	0	0	0	0	0	0	0	0	0	0	0	0	0	0	0	0	0	0	0	0	0	0	156.147	0	85.7412	0	0	0	0	0
												Thermoplasma acidophilum	0	0	0	0	0	0	0	0	0	0	0	0	0	0	0	0	0	0	0	0	0	0	0	0	0	0	0	0	0	192.551	0	90.5909	0	0	0	0	0
												Sulfurospirillum barnesii	0	0	0	0	0	0	0	0	0	0	0	0	0	0	0	0	0	0	0	0	0	0	0	0	0	0	0	0	0	169.725	0	94.2442	0	0	0	0	0
												Deferribacter desulfuricans	0	0	0	0	0	0	0	0	0	0	0	0	0	0	0	0	0	0	0	0	0	0	0	0	0	0	0	0	0	185.959	0	91.4638	0	0	0	0	0
												Buchnera aphidicola	0	0	0	0	0	0	0	0	0	0	0	0	0	0	0	0	0	0	0	0	0	0	0	0	0	0	0	0	0	70.448	0	110.426	0	0	0	0	0
												Corynebacterium pseudotuberculosis	0	0	0	0	0	0	0	0	0	0	0	0	0	0	0	0	0	0	0	0	0	0	0	0	0	0	0	0	0	171.594	0	93.5168	0	0	0	0	0
												Staphylothermus marinus	0	0	0	0	0	0	0	0	0	0	0	0	0	0	0	0	0	0	0	0	0	0	0	0	0	0	0	0	0	254.833	0	79.6307	0	0	0	0	0
												Staphylococcus aureus	0	0	0	0	0	0	0	0	0	0	0	0	0	1.91177	0	0	0	0	0	0	0	0	0	0	0	0	0	0	0	31.7803	0	112.915	0	0	0	0	0
												Nitrosomonas eutropha	0	0	0	0	0	0	0	0	0	0	0	0	0	0	0	0	0	0	0	0	0	0	0	0	0	0	0	0	0	0	0	121.208	0	0	0	0	0
												Serratia proteamaculans	0	0	0	0	0	0	0	0	0	0	0	0	0	0	0	0	0	0	0	0	0	0	0	0	0	0	0	0	0	0	0	121.095	0	0	0	0	0
												Methylobacterium populi	0	0	0	0	0	0	0	0	0	0	0	0	0	0	0	0	0	0	0	0	0	0	0	0	0	0	0	0	0	0	0	121.079	0	0	0	0	0
												Eggerthella lenta	0	0	0	0	0	0	0	0	0	0	0	0	0	0	0	0	0	0	0	0	0	0	0	0	0	0	0	0	0	0	0	120.836	0	0	0	0	0
												Mannheimia haemolytica	0	0	0	0	0	0	0	0	0	0	0	0	0	0	0	0	0	0	0	0	0	0	0	0	0	0	0	0	0.895541	0	0	120.335	0	0	0	0	0
												Shewanella sp. ANA-3	0	0	0	0	0	0	0	0	0	0	0	0	0	0	0	0	0	0	0	0	0	0	0	0	0	0	0	0	8.95541	14.2667	0	114.758	0	0	0	0	0
												Burkholderia pseudomallei	0	0	0	0	0	0	0	0	0	0	0	0	0	0	0	0	0	0	0	0	0	0	0	0	0	0	0	0	0	23.1219	0	114.257	0	0	0	0	0
												Rahnella aquatilis	0	0	0	0	0	0	0	0	0	0	0	0	0	0	0	0	0	0	0	0	0	0	0	0	0	0	0	0	0	20.5637	0	116.326	0	0	0	0	0
												Chlorobium phaeovibrioides	0	0	0	0	0	0	0	0	0	0	0	0	0	0	0	0	0	0	0	0	0	0	0	0	0	0	0	0	0	145.914	0	95.7153	0	0	0	0	0
												Tropheryma whipplei	0	0	0	0	0	0	0	0	0	0	0	0	0	0	0	0	0	0	0	0	0	0	0	0	0	0	0	0	0	95.0458	0	96.8954	0	0	0	1.88028	0
												Synechococcus sp. RCC307	0	0	0	0	0	0	0	0	0	0	0	0	0	0	0	0	0	0	0	0	0	0	0	0	0	0	0	0	0	0	0	119.398	0	0	0	0	0
												Streptococcus pyogenes	6.9582	0	0	0	0	0	0	0	0	0	2.72465	0	0	3.89707	0	0	0	0	0	0	0	0	0	0	0	0	0	0	0	116.003	0	93.5168	0	0	0	0	0
												Serratia liquefaciens	0	0	0	0	0	0	0	0	0	0	0	0	0	0	0	0	0	0	0	0	0	0	0	0	0	0	0	0	0	0	0	118.993	0	0	0	0	0
												Helicobacter bizzozeronii	0	0	0	0	0	0	0	0	0	0	0	0	0	0	0	0	0	0	0	0	0	0	0	0	0	0	0	0	0	189.6	0	74.571	0	0	0	0	0
												Burkholderia lata	0	0	0	0	0	0	0	0	0	0	0	0	0	0	0	0	0	0	0	0	0	0	0	0	0	0	0	0	0	0	0	118.541	0	0	0	0	0
												Candidatus Methanomethylophilus alvus	0	0	0	0	0	0	0	0	0	0	0	0	0	0	0	0	0	0	0	0	0	0	0	0	0	0	0	0	0	129.876	0	96.5882	0	0	0	0	0
												Carnobacterium sp. WN1359	0	0	0	0	0	0	0	0	0	0	0	0	0	0	0	0	0	0	0	0	0	0	0	0	0	0	0	0	0	131.155	0	95.7315	0	0	0	0	0
												Xylanimonas cellulosilytica	0	0	0	0	0	0	0	0	0	0	0	0	0	0	0	0	0	0	0	0	0	0	0	0	0	0	0	0	0	0	0	117.458	0	0	0	0	0
												Candidatus Uzinura diaspidicola	0	0	0	0	0	0	0	0	0	0	0	0	0	0	0	0	0	0	0	0	0	0	0	0	0	0	0	0	0	75.466	0	101.276	0	0	0	0	0
												Herminiimonas arsenicoxydans	0	0	0	0	0	0	0	0	0	0	0	0	0	0	0	0	0	0	0	0	0	0	0	0	0	0	0	0	0	0	0	116.698	0	0	0	0	0
												Thermosynechococcus elongatus	0	0	0	0	0	0	0	0	0	0	0	0	0	0	0	0	0	0	0	0	0	0	0	0	0	0	0	0	0	276.873	0	70.7074	0	0	0	0	0
												Caulobacter vibrioides	0	0	0	0	0	0	0	0	0	0	0	0	0	0	0	0	0	0	0	0	0	0	0	0	0	0	0	0	0	0	0	115.631	0	0	0	0	0
												Cupriavidus taiwanensis	0	0	0	0	0	0	0	0	0	0	0	0	0	0	0	0	0	0	0	0	0	0	0	0	0	0	0	0	0	0	0	115.631	0	0	0	0	0
												Kocuria rhizophila	0	0	0	0	0	0	0	0	0	0	0	0	0	0	0	0	0	0	0	0	0	0	0	0	0	0	0	0	0	0	0	115.502	0	0	0	0	0
												Staphylococcus pseudintermedius	0	0	0	0	0	0	0	0	0	0	0	0	0	0	0	0	0	0	0	0	0	0	0	0	0	0	0	0	0	156.639	0	89.3785	0	0	0	0	0
												Burkholderia multivorans	0	0	0	0	0	0	0	0	0	0	0	0	0	0	0	0	0	0	0	0	0	0	0	0	0	0	0	0	0	0	0	115.098	0	0	0	0	0
												Mycoplasma haemofelis	0	0	0	0	0	0	0	0	0	0	21.0541	0	0	37.5001	0	0	0	0	0	0	0	0	0	0	0	0	0	0	0	121.021	0	57.9044	0	0	0	47.2522	0
												Thermosediminibacter oceani	0	0	0	0	0	0	0	0	0	0	0	0	0	0	0	0	0	0	0	0	0	0	0	0	0	0	0	0	0	0	0	114.693	0	0	0	0	0
												Capnocytophaga canimorsus	0	0	0	0	0	0	0	0	0	0	0	0	0	0	0	0	0	0	0	0	0	0	0	0	0	0	0	0	0	0	0	114.225	0	0	0	0	0
												Burkholderia vietnamiensis	0	0	0	0	0	0	0	0	0	0	0	0	0	0	0	0	0	0	0	0	0	0	0	0	0	0	0	0	0	0	0	113.998	0	0	0	0	0
												Acidothermus cellulolyticus	0	0	0	0	0	0	0	0	0	0	0	0	0	0	0	0	0	0	0	0	0	0	0	0	0	0	0	0	0	0	0	113.885	0	0	0	0	0
												Anaplasma phagocytophilum	0	0	0	0	0	0	0	0	0	0	0	0	0	0	0	0	0	0	0	0	0	0	0	0	0	0	0	0	0	165.887	0	75.1529	0	0	0	0	0
												Citrobacter koseri	0	0	0	0	0	0	0	0	0	0	0	0	0	0	0	0	0	0	0	0	0	0	0	0	0	0	0	0	0	0	0	113.594	0	0	0	0	0
												Helicobacter felis	0	0	0	0	0	0	0	0	0	0	0	0	0	0	0	0	0	0	0	0	0	0	0	0	0	0	0	0	0	243.912	0	73.3424	0	0	0	0	0
												Candidatus Tremblaya princeps	57.7531	0	0	13.8606	0	0	0	0	0	0	8.21523	14.5166	0	7.9412	0	0	0	0	0	0	12.4563	0	0	0	0	0	0	0	51.3145	24.4994	0	57.4356	0	0	0	0	0
												Tetragenococcus halophilus	0	0	0	0	0	0	0	0	0	0	0	0	0	0	0	0	0	0	0	0	0	0	0	0	0	0	0	0	0	169.233	0	85.2078	0	0	0	0	0
												Helicobacter cinaedi	0	0	0	0	0	0	0	0	0	0	0	0	0	0	0	0	0	0	0	0	0	0	0	0	0	0	0	0	0	189.501	0	81.6514	0	0	0	0	0
												Calyptogena okutanii thioautotrophic gill symbiont	0	0	0	0	0	0	0	0	0	0	0	0	0	0	0	0	0	0	0	0	0	0	0	0	0	0	0	0	0	64.2494	0	102.181	0	0	0	0	0
												Sulfurimonas autotrophica	0	0	0	0	0	0	0	0	0	0	0	0	0	0	0	0	0	0	0	0	0	0	0	0	0	0	0	0	0	159.197	0	86.3232	0	0	0	0	0
												Fervidicoccus fontis	0	0	0	0	0	0	0	0	0	0	0	0	0	0	0	0	0	0	0	0	0	0	0	0	0	0	0	0	0	123.973	0	82.8315	0	0	0	0	0
												Plautia stali symbiont	0	0	0	0	0	0	0	0	0	0	0	2.09879	0	0	0	0	0	0	0	0	0	0	0	0	0	0	0	0	0	3.3453	0	111.105	0	0	0	0	0
												Nitrosopumilus maritimus	0	0	0	0	0	0	0	0	0	0	0	0	0	0	0	0	0	0	0	0	0	0	0	0	0	0	0	0	0	148.866	0	59.521	0	0	0	0	0
												Thioalkalimicrobium cyclicum	0	0	0	0	0	0	0	0	0	0	0	0	0	0	0	0	0	0	0	0	0	0	0	0	0	0	0	0	0	127.22	0	90.6555	0	0	0	0	0
												Pseudomonas brassicacearum	0	0	0	0	0	0	0	0	0	0	0	0	0	0	0	0	0	0	0	0	0	0	0	0	0	0	0	0	0	0	0	111.396	0	0	0	0	0
												Streptococcus intermedius	0	0	0	0	0	0	0	0	0	0	0	0	0	0	0	0	0	0	0	0	0	0	0	0	0	0	0	0	0	124.366	0	90.4292	0	0	0	0	0
												Ornithobacterium rhinotracheale	0	0	0	0	0	0	0	0	0	0	0	0	0	0	0	0	0	0	0	0	0	0	0	0	0	0	0	0	0	138.043	0	88.1661	0	0	0	0	0
												Chlamydia pneumoniae	0	0	0	0	0	0	0	0	0	0	34.1407	0	0	15.8089	0	0	0	0	0	0	0	0	0	0	0	0	0	0	0	129.679	0	61.3153	0	0	0	0	0
												Caldicellulosiruptor saccharolyticus	0	0	0	0	0	0	0	0	0	0	0	0	0	0	0	0	0	0	0	0	0	0	0	0	0	0	0	0	0	156.934	0	72.9059	0	0	0	0	0
												Halorhodospira halophila	0	0	0	0	0	0	0	0	0	0	0	0	0	0	0	0	0	0	0	0	0	0	0	0	0	0	0	0	0	0	0	109.601	0	0	0	0	0
												Campylobacter fetus	0	0	0	0	0	0	0	0	0	0	0	0	0	0	0	0	0	0	0	0	0	0	0	0	0	0	0	0	0	0	0	108.922	0	0	0	0	0
												Taylorella equigenitalis	0	0	0	0	0	0	0	0	0	0	0.784369	0	0	0	0	0	0	0	0	0	0	0	0	0	0	0	0	0	0	147.39	0	83.9307	0	0	0	0	0
												Fervidobacterium pennivorans	0	0	0	0	0	0	0	0	0	0	0	0	0	0	0	0	0	0	0	0	0	0	0	0	0	0	0	0	0	163.329	0	81.8292	0	0	0	0	0
												Candidatus Saccharibacteria bacterium RAAC3_TM7_1	0	0	0	0	0	0	0	0	0	0	0	0	0	0	0	0	0	0	0	0	0	0	0	0	0	0	0	0	0	0	0	108.534	0	0	0	0	0
												Pseudoalteromonas sp. SM9913	0	0	0	0	0	0	0	0	0	0	0	0	0	0	0	0	0	0	0	0	0	0	0	0	0	0	0	0	0	0	0	108.518	0	0	0	0	0
												Marinitoga piezophila	0	0	0	0	0	0	0	0	0	0	0	0	0	0	0	0	0	0	0	0	0	0	0	0	0	0	0	0	0	164.805	0	81.1988	0	0	0	0	0
												Bartonella australis	0	0	0	0	0	0	0	0	0	0	0	0	0	0	0	0	0	0	0	0	0	0	0	0	0	0	0	0	0	0	0	108.017	0	0	0	0	0
												Flavobacterium indicum	0	0	0	0	0	0	0	0	0	0	0	0	0	0	0	0	0	0	0	0	0	0	0	0	0	0	0	0	0	162.444	0	81.3281	0	0	0	0	0
												Leuconostoc gelidum	0	0	0	0	0	0	0	0	0	0	0	0	0	0	0	0	0	0	0	0	0	0	0	0	0	0	0	0	0	130.27	0	86.1777	0	0	0	0	0
												Chlorobium chlorochromatii	0	0	0	0	0	0	0	0	0	0	0	0	0	0	0	0	0	0	0	0	0	0	0	0	0	0	0	0	0	0	0	107.532	0	0	0	0	0
												Chlamydia muridarum	0	0	0	0	0	0	0	0	0	0	0	0	0	0	0	0	0	0	0	0	0	0	0	0	0	0	0	0	0	129.483	0	85.9676	0	0	0	0	0
												Methanoculleus marisnigri	0	0	0	0	0	0	0	0	0	0	0	0	0	0	0	0	0	0	0	0	0	0	0	0	0	0	0	0	0	0	0	106.546	0	0	0	0	0
												Dehalogenimonas lykanthroporepellens	0	0	0	0	0	0	0	0	0	0	0	0	0	0	0	0	0	0	0	0	0	0	0	0	0	0	0	0	0	0	0	106.465	0	0	0	0	0
												Candidatus Endolissoclinum faulkneri	0	0	0	0	0	0	0	0	0	0	0	0	0	0	0	0	0	0	0	0	0	0	0	0	0	0	0	0	0	105.672	0	88.9582	0	0	0	0	0
												Bifidobacterium animalis	0	0	0	0	0	0	0	0	0	0	0	0	0	0	0	0	0	0	0	0	0	0	0	0	0	0	0	0	0	0	0	106.223	0	0	0	0	0
												Flavobacterium psychrophilum	0	0	0	0	0	0	0	0	0	0	0	0	0	0	0	0	0	0	0	0	0	0	0	0	0	0	0	0	0	202.981	0	72.7281	0	0	0	0	0
												Marinithermus hydrothermalis	0	0	0	0	0	0	0	0	0	0	0	0	0	0	0	0	0	0	0	0	0	0	0	0	0	0	0	0	0	0	0	105.835	0	0	0	0	0
												Methylotenera mobilis	0	0	0	0	0	0	0	0	0	0	0	0	0	0	0	0	0	0	0	0	0	0	0	0	0	0	0	0	0	0	0	105.172	0	0	0	0	0
												Sulfurospirillum deleyianum	0	0	0	0	0	0	0	0	0	0	0	0	0	0	0	0	0	0	0	0	0	0	0	0	0	0	0	0	0	123.973	0	84.7228	0	0	0	0	0
												Candidatus Tremblaya phenacola	35.1389	0	0	0	0	0	0	0	0	0	7.63727	0	0	12.7941	0	0	0	0	0	0	0	0	0	0	0	0	0	0	34.4783	38.2741	0	53.6529	0	0	0	16.2685	0
												Vibrio alginolyticus	0	0	0	0	0	0	0	0	0	0	0	0	0	0	0	0	0	0	0	0	0	0	0	0	0	0	0	0	0	136.173	0	82.492	0	0	0	0	0
												Pseudomonas poae	0	0	0	0	0	0	0	0	0	0	0	0	0	0	0	0	0	0	0	0	0	0	0	0	0	0	0	0	0	0	0	104.8	0	0	0	0	0
												Lactobacillus fermentum	0	0	0	0	0	0	0	0	0	0	0	0	0	0	0	0	0	0	0	0	0	0	0	0	0	0	0	0	0	146.111	0	80.6168	0	0	0	0	0
												Coriobacterium glomerans	0	0	0	0	0	0	0	0	0	0	0	0	0	0	0	0	0	0	0	0	0	0	0	0	0	0	0	0	0	0	0	104.024	0	0	0	0	0
												Candidatus Nitrosopumilus sp. AR2	0	0	0	0	0	0	0	0	0	0	32.3242	0	0	0	0	0	0	0	0	0	0	0	0	0	0	0	0	0	0	171.692	0	51.115	0	0	0	0	0
												Arcobacter nitrofigilis	0	0	0	0	0	0	0	0	0	0	0	0	0	0	0	0	0	0	0	0	0	0	0	0	0	0	0	0	0	195.306	0	71.0631	0	0	0	0	0
												Francisella tularensis	0	0	0	0	0	0	0	0	0	0	0	0	0	0	0	0	0	0	0	0	0	0	0	0	0	0	0	0	0	189.206	0	71.0792	0	0	0	0	0
												Burkholderia sp. CCGE1001	0	0	0	0	0	0	0	0	0	0	0	0	0	0	0	0	0	0	0	0	0	0	0	0	0	0	0	0	0	0	0	101.955	0	0	0	0	0
												Ketogulonicigenium vulgare	0	0	0	0	0	0	0	0	0	0	0	0	0	0	0	0	0	0	0	0	0	0	0	0	0	0	0	0	0	0	0	101.551	0	0	0	0	0
												Desulfurobacterium thermolithotrophum	0	0	0	0	0	0	0	0	0	0	0	0	0	0	0	0	0	0	0	0	0	0	0	0	0	0	0	0	0	102.917	0	61.6871	0	0	0	0	0
												secondary endosymbiont of Ctenarytaina eucalypti	0	0	0	0	0	0	0	0	0	0	0	0	0	0	0	0	0	0	0	0	0	0	0	0	0	0	0	0	0	137.256	0	78.7255	0	0	0	0	0
												Leuconostoc mesenteroides	0	0	0	0	0	0	0	0	0	0	0	0	0	0	0	0	0	0	0	0	0	0	0	0	0	0	0	0	0	119.348	0	81.6352	0	0	0	0	0
												Streptobacillus moniliformis	0	0	0	0	0	0	0	0	0	0	0	0	0	0	0	0	0	0	0	0	0	0	0	0	0	0	0	0	0	79.7952	0	87.277	0	0	0	0	0
												Streptococcus uberis	0	0	0	0	0	0	0	0	0	0	0	0	0	0	0	0	0	0	0	0	0	0	0	0	0	0	0	0	0	0	0	100.355	0	0	0	0	0
												Haemophilus influenzae	0	0	0	0	0	0	0	0	0	0	0	0	0	0	0	0	0	0	0	0	0	0	0	0	0	0	0	0	0	16.1361	0	96.8307	0	0	0	0	0
												Staphylococcus carnosus	0	0	0	0	0	0	0	0	0	0	0	0	0	0	0	0	0	0	0	0	0	0	0	0	0	0	0	0	0	156.934	0	74.0537	0	0	0	0	0
												Caldisericum exile	0	0	0	0	0	0	0	0	0	0	0	0	0	0	0	0	0	0	0	0	0	0	0	0	0	0	0	0	0	157.131	0	73.9728	0	0	0	0	0
												Lacinutrix sp. 5H-3-7-4	0	0	0	0	0	0	0	0	0	0	0	0	0	0	0	0	0	0	0	0	0	0	0	0	0	0	0	0	0	171.496	0	70.7883	0	0	0	0	0
												Corynebacterium terpenotabidum	0	0	0	0	0	0	0	0	0	0	0	0	0	0	0	0	0	0	0	0	0	0	0	0	0	0	0	0	0	0	0	98.7382	0	0	0	0	0
												Lactobacillus acidophilus	0	0	0	0	0	0	0	0	0	0	0	0	0	0	0	0	0	0	0	0	0	0	0	0	0	0	0	0	0	140.207	0	73.3747	0	0	0	0	0
												Candidatus Azobacteroides pseudotrichonymphae	0	0	0	0	0	0	0	0	0	0	0	0	0	0	0	0	0	0	0	0	0	0	0	0	0	0	0	0	0	88.1584	0	83.3488	0	0	0	0	0
												Candidatus Midichloria mitochondrii	0	0	0	0	0	0	0	0	0	0	0	0	0	0	0	0	0	0	0	0	0	0	0	0	0	0	0	0	0	128.892	0	76.5755	0	0	0	0	0
												candidate division SR1 bacterium RAAC1_SR1_1	0	0	0	0	0	0	0	0	0	0	0	0	0	0	0	0	0	0	0	0	0	0	0	0	0	0	0	0	0	149.161	0	73.1646	0	0	0	0	0
												Carnobacterium sp. 17-4	0	0	0	0	0	0	0	0	0	0	0	0	0	0	0	0	0	0	0	0	0	0	0	0	0	0	0	0	0	144.93	0	73.4879	0	0	0	0	0
												Thermoplasma volcanium	0	0	0	0	0	0	0	0	0	0	0	0	0	0	0	0	0	0	0	0	0	0	0	0	0	0	0	0	0	162.05	0	70.7559	0	0	0	0	0
												Candidatus Protochlamydia amoebophila	0	0	0	0	0	0	0	0	0	0	0	0	0	0	0	0	0	0	0	0	0	0	0	0	0	0	0	0	0	160.771	0	70.9337	0	0	0	0	0
												Oceanithermus profundus	0	0	0	0	0	0	0	0	0	0	0	0	0	0	0	0	0	0	0	0	0	0	0	0	0	0	0	0	0	0	0	97.3318	0	0	0	0	0
												Flavobacterium columnare	0	0	0	0	0	0	0	0	0	0	0	0	0	0	0	0	0	0	0	0	0	0	0	0	0	0	0	0	0	0	0	97.1379	0	0	0	0	0
												Nautilia profundicola	0	0	0	0	0	0	0	0	0	0	0	0	0	0	0	0	0	0	0	0	0	0	0	0	0	0	0	0	0	0	0	97.1379	0	0	0	0	0
												Enterobacter lignolyticus	0	0	0	0	0	0	0	0	0	0	0	0	0	0	0	0	0	0	0	0	0	0	0	0	0	0	0	0	0	0	0	96.8954	0	0	0	0	0
												Cardinium endosymbiont of Encarsia pergandiella	0	0	0	0	0	0	0	0	0	0	0	0	0	0	0	0	0	0	0	0	0	0	0	0	0	0	0	0	0	97.112	0	79.8732	0	0	0	0	0
												Weeksella virosa	0	0	0	0	0	0	0	0	0	0	0	0	0	0	0	0	0	0	0	0	0	0	0	0	0	0	0	0	0	0	0	95.4082	0	0	0	0	0
												Finegoldia magna	0	0	0	0	0	0	0	0	0	0	0	0	0	0	0	0	0	0	0	0	0	0	0	0	0	0	0	0	0	136.173	0	72.7766	0	0	0	0	0
												Mycoplasma genitalium	0	0	0	0	0	0	0	0	0	0	0	0	0	0	0	0	0	0	0	0	0	0	0	0	0	0	0	0	0	43.9808	0	87.4709	0	0	0	0	0
												Candidatus Liberibacter asiaticus	0	0	0	0	0	0	0	0	0	0	0	0	0	1.83824	0	0	0	0	0	0	0	0	0	0	0	0	0	0	0	115.806	0	74.9266	0	0	0	0	0
												Erysipelothrix rhusiopathiae	0	0	0	0	0	0	0	0	0	0	0	0	0	1.54412	0	0	0	0	0	0	0	0	0	0	0	0	0	0	0	147.98	0	69.2525	0	0	0	1.47152	0
												Pasteurella multocida	0	0	0	0	0	0	0	0	0	0	0	0	0	0	0	0	0	0	0	0	0	0	0	0	0	0	0	0	0	23.3187	0	90.1382	0	0	0	0	0
												Staphylococcus saprophyticus	0	0	0	0	0	0	0	0	0	0	0	0	0	0	0	0	0	0	0	0	0	0	0	0	0	0	0	0	0	133.123	0	71.7905	0	0	0	0	0
												Bibersteinia trehalosi	0	0	0	0	0	0	0	0	0	0	0	0	0	0	0	0	0	0	0	0	0	0	0	0	0	0	0	0	0	0	0	93.4845	0	0	0	0	0
												Acholeplasma brassicae	0	0	0	0	0	0	0	0	0	0	0	0	0	0	0	0	0	0	0	0	0	0	0	0	0	0	0	0	0	147.783	0	68.6059	0	0	0	0	0
												Pectobacterium atrosepticum	0	0	0	0	0	0	0	0	0	0	0	0	0	0	0	0	0	0	0	0	0	0	0	0	0	0	0	0	0	0	0	92.7732	0	0	0	0	0
												Chlorobaculum parvum	0	0	0	0	0	0	0	0	0	0	0	0	0	0	0	0	0	0	0	0	0	0	0	0	0	0	0	0	0	0	0	92.4176	0	0	0	0	0
												Acidovorax avenae	0	0	0	0	0	0	0	0	0	0	0	0	0	0	0	0	0	0	0	0	0	0	0	0	0	0	0	0	0	0	0	92.3044	0	0	0	0	0
												Histophilus somni	0	0	0	0	0	0	0	0	0	0	0	0	0	0	0	0	0	0	0	0	0	0	0	0	0	0	0	0	0	24.1058	0	87.4224	0	0	0	0	0
												Pelodictyon luteolum	0	0	0	0	0	0	0	0	0	0	0	0	0	0	0	0	0	0	0	0	0	0	0	0	0	0	0	0	0	0	0	91.0112	0	0	0	0	0
												Cellulomonas fimi	0	0	0	0	0	0	0	0	0	0	0	0	0	0	0	0	0	0	0	0	0	0	0	0	0	0	0	0	0	0	0	90.898	0	0	0	0	0
												Streptomyces sp. PAMC26508	0	0	0	0	0	0	0	0	0	0	0	0	0	0	0	0	0	0	0	0	0	0	0	0	0	0	0	0	1.88064	0	0	90.3807	0	0	0	0	0
												Streptococcus dysgalactiae	0	0	0	0	0	0	0	0	0	0	0	0	2.37031	0	0	0	0	0	0	0	0	0	0	0	0	0	0	0	0	123.481	0	68.218	0	0	0	0	0
												Propionibacterium freudenreichii	0	0	0	0	0	0	0	0	0	0	0	0	0	0	0	0	0	0	0	0	0	0	0	0	0	0	0	0	0	0	0	90.3161	0	0	0	0	0
												Erwinia tasmaniensis	0	0	0	0	0	0	0	0	0	0	0	0	0	0	0	0	0	0	0	0	0	0	0	0	0	0	0	0	0	0	0	90.2029	0	0	0	0	0
												Candidatus Amoebophilus asiaticus	0	0	0	0	0	0	0	0	0	0	0	0	0	0	0	0	0	0	0	0	0	0	0	0	0	0	0	0	0	139.42	0	67.1349	0	0	0	0	0
												Moraxella catarrhalis	0	0	0	0	0	0	0	0	0	0	0	0	0	0	0	0	0	0	0	0	0	0	0	0	0	0	0	0	0	0	0	89.9281	0	0	0	0	0
												Anaeromyxobacter dehalogenans	0	0	0	0	0	0	0	0	0	0	0	0	0	0	0	0	0	0	0	0	0	0	0	0	0	0	0	0	0	0	0	89.8796	0	0	0	0	0
												Pseudomonas fulva	0	0	0	0	0	0	0	0	0	0	0	0	0	0	0	0	0	0	0	0	0	0	0	0	0	0	0	0	0	0	0	89.8311	0	0	0	0	0
												Streptococcus parauberis	0	0	0	0	0	0	0	0	0	0	0	0	0	0	0	0	0	0	0	0	0	0	0	0	0	0	0	0	0	151.129	0	64.5646	0	0	0	0	0
												Acidovorax citrulli	0	0	0	0	0	0	0	0	0	0	0	0	0	0	0	0	0	0	0	0	0	0	0	0	0	0	0	0	0	0	0	88.9258	0	0	0	0	0
												Lactobacillus crispatus	0	0	0	0	0	0	0	0	0	0	0	0	0	0	0	0	0	0	0	0	0	0	0	0	0	0	0	0	0	103.803	0	54.9785	0	0	0	0	0
												Pseudoxanthomonas suwonensis	0	0	0	0	0	0	0	0	0	0	0	0	0	0	0	0	0	0	0	0	0	0	0	0	0	0	0	0	0	0	0	86.6788	0	0	0	0	0
												[Haemophilus] parasuis	0	0	0	0	0	0	0	0	0	0	0	0	0	0	0	0	0	0	0	0	0	0	0	0	0	0	0	0	0	130.959	0	64.1604	0	0	0	0	0
												Bartonella bacilliformis	0	0	0	0	0	0	0	0	0	0	0	0	0	0	0	0	0	0	0	0	0	0	0	0	0	0	0	0	0	0	0	85.3209	0	0	0	0	0
												alpha proteobacterium HIMB59	0	0	0	0	0	0	0	0	0	0	0	0	0	0	0	0	0	0	0	0	0	0	0	0	0	0	0	0	0	105.967	0	66.9732	0	0	0	0	0
												Macrococcus caseolyticus	0	0	0	0	0	0	0	0	0	0	0	0	0	0	0	0	0	0	0	0	0	0	0	0	0	0	0	0	0	0	0	84.3025	0	0	0	0	0
												Ramlibacter tataouinensis	0	0	0	0	0	0	0	0	0	0	0	0	0	0	0	0	0	0	0	0	0	0	0	0	0	0	0	0	0	0	0	83.9954	0	0	0	0	0
												Helicobacter hepaticus	0	0	0	0	0	0	0	0	0	0	0	0	0	0	0	0	0	0	0	0	0	0	0	0	0	0	0	0	0	159	0	57.3387	0	0	0	0	0
												Lactobacillus johnsonii	0	0	0	0	0	0	0	0	0	0	0	0	0	0	0	0	0	0	0	0	0	0	0	0	0	0	0	0	0	155.851	0	57.7913	0	0	0	0	0
												Listeria seeligeri	0	0	0	0	0	0	0	0	0	0	0	0	0	0	0	0	0	0	0	0	0	0	0	0	0	0	0	0	0	0	0	83.3811	0	0	0	0	0
												Caldisphaera lagunensis	0	0	0	0	0	0	0	0	0	0	0	0	0	0	0	0	0	0	0	0	0	0	0	0	0	0	0	0	0	131.45	0	61.5093	0	0	0	0	0
												Staphylococcus haemolyticus	0	0	0	0	0	0	0	0	0	0	0	0	0	0	0	0	0	0	0	0	0	0	0	0	0	0	0	0	0	165.494	0	55.6898	0	0	0	0	0
												Pediococcus claussenii	0	0	0	0	0	0	0	0	0	0	0	0	0	0	0	0	0	0	0	0	0	0	0	0	0	0	0	0	0	123.678	0	62.4469	0	0	0	0	0
												Phaeobacter inhibens	0	0	0	0	0	0	0	0	0	0	0	0	0	0	0	0	0	0	0	0	0	0	0	0	0	0	0	0	0	0	0	82.0394	0	0	0	0	0
												Psychrobacter arcticus	0	0	0	0	0	0	0	0	0	0	0	0	0	0	0	0	0	0	0	0	0	0	0	0	0	0	0	0	0	0	0	80.633	0	0	0	0	0
												Actinobacillus succinogenes	0	0	0	0	0	0	0	0	0	0	0	0	0	0	0	0	0	0	0	0	0	0	0	0	0	0	0	0	0	0	0	80.1965	0	0	0	0	0
												Halanaerobium praevalens	0	0	0	0	0	0	0	0	0	0	0	0	0	0	0	0	0	0	0	0	0	0	0	0	0	0	0	0	0	115.019	0	61.0567	0	0	0	0	0
												[Mannheimia] succiniciproducens	0	0	0	0	0	0	0	0	0	0	0	0	0	0	0	0	0	0	0	0	0	0	0	0	0	0	0	0	0	0	0	78.4183	0	0	0	0	0
												Listeria welshimeri	0	0	0	0	0	0	0	0	0	0	0	0	0	0	0	0	0	0	0	0	0	0	0	0	0	0	0	0	0	102.032	0	61.0405	0	0	0	0	0
												Fervidobacterium nodosum	0	0	0	0	0	0	0	0	0	0	0	0	0	0	0	0	0	0	0	0	0	0	0	0	0	0	0	0	0	113.15	0	59.1007	0	0	0	0	0
												Liberibacter crescens	0	0	0	0	0	0	0	0	0	0	0	0	0	0	0	0	0	0	0	0	0	0	0	0	0	0	0	0	0	98.7847	0	61.1214	0	0	0	0	0
												Spiribacter salinus	0	0	0	0	0	0	0	0	0	0	0	0	0	0	0	0	0	0	0	0	0	0	0	0	0	0	0	0	0	0	0	77.1413	0	0	0	0	0
												Thermoanaerobacterium xylanolyticum	0	0	0	0	0	0	0	0	0	0	0	0	0	0	0	0	0	0	0	0	0	0	0	0	0	0	0	0	0	163.034	0	49.8379	0	0	0	0	0
												Leuconostoc carnosum	0	0	0	0	0	0	0	0	0	0	0	0	0	0	0	0	0	0	0	0	0	0	0	0	0	0	0	0	0	103.606	0	58.9875	0	0	0	0	0
												Pyrobaculum oguniense	0	0	0	0	0	0	0	0	0	0	0	0	0	0	0	0	0	0	0	0	0	0	0	0	0	0	0	0	0	120.431	0	55.5928	0	0	0	0	0
												Burkholderia phenoliruptrix	0	0	0	0	0	0	0	0	0	0	0	0	0	0	0	0	0	0	0	0	0	0	0	0	0	0	0	0	0	0	0	74.7326	0	0	0	0	0
												Bartonella clarridgeiae	0	0	0	0	0	0	0	0	0	0	0	0	0	0	0	0	0	0	0	0	0	0	0	0	0	0	0	0	0	116.79	0	55.4796	0	0	0	0	0
												Methanotorris igneus	0	0	0	0	0	0	0	0	0	0	0	0	0	0	0	0	0	0	0	0	0	0	0	0	0	0	0	0	0	165.395	0	47.4939	0	0	0	0	0
												Melissococcus plutonius	0	0	0	0	0	0	0	0	0	0	0	0	0	0	0	0	0	0	0	0	0	0	0	0	0	0	0	0	0	117.577	0	55.2372	0	0	0	0	0
												Sulfurihydrogenibium sp. YO3AOP1	0	0	0	0	0	0	0	0	0	0	0	0	0	0	0	0	0	0	0	0	0	0	0	0	0	0	0	0	0	117.085	0	55.2695	0	0	0	0	0
												Listeria ivanovii	0	0	0	0	0	0	0	0	0	0	0	0	0	0	0	0	0	0	0	0	0	0	0	0	0	0	0	0	0	0	0	74.28	0	0	0	0	0
												Lactobacillus helveticus	0	0	0	0	0	0	0	0	0	0	0	0	0	0	0	0	0	0	0	0	0	0	0	0	0	0	0	0	0	117.676	0	54.5905	0	0	0	0	0
												Mycoplasma haemocanis	0	0	0	0	0	0	0	0	0	0	0	0	0	0	0	0	0	0	0	0	0	0	0	0	0	0	0	0	0	89.4375	0	42.7413	0	0	0	0	0
												Methanocaldococcus sp. FS406-22	0	0	0	0	0	0	0	0	0	0	0	0	0	0	0	0	0	0	0	0	0	0	0	0	0	0	0	0	0	127.318	0	52.683	0	0	0	0	0
												Bifidobacterium breve	0	0	0	0	0	0	0	0	0	0	0	0	0	0	0	0	0	0	0	0	0	0	0	0	0	0	0	0	0	0	0	73.2131	0	0	0	0	0
												Candidatus Nitrosopumilus koreensis	0	0	0	0	0	0	0	0	0	0	0	0	0	0	0	0	0	0	0	0	0	0	0	0	0	0	0	0	0	120.726	0	44.0345	0	0	0	0	0
												Wolbachia endosymbiont of Onchocerca ochengi	0	0	0	0	0	0	0	0	0	0	0	0	0	0	0	0	0	0	0	0	0	0	0	0	0	0	0	0	0	195.011	0	41.0763	0	0	0	0	0
												Lactobacillus sanfranciscensis	0	0	0	0	0	0	0	0	0	0	0	0	0	0	0	0	0	0	0	0	0	0	0	0	0	0	0	0	0	88.2568	0	58.5187	0	0	0	0	0
												Campylobacter curvus	0	0	0	0	0	0	0	0	0	0	0	0	0	0	0	0	0	0	0	0	0	0	0	0	0	0	0	0	0	0	0	72.9221	0	0	0	0	0
												Thiomonas arsenitoxydans	0	0	0	0	0	0	0	0	0	0	0	0	0	0	0	0	0	0	0	0	0	0	0	0	0	0	0	0	0	0	0	71.8875	0	0	0	0	0
												Methanothermus fervidus	0	0	0	0	0	0	0	0	0	0	0	0	0	0	0	0	0	0	0	0	0	0	0	0	0	0	0	0	0	144.93	0	47.3646	0	0	0	0	0
												Methanobrevibacter sp. AbM4	0	0	0	0	0	0	0	0	0	0	0	0	0	0	0	0	0	0	0	0	0	0	0	0	0	0	0	0	0	119.939	0	51.0665	0	0	0	0	0
												Candidatus Liberibacter solanacearum	0	0	0	0	0	0	0	0	0	0	0	0	0	0	0	0	0	0	0	0	0	0	0	0	0	0	0	0	0	75.5644	0	56.595	0	0	0	0	0
												Lactobacillus casei	0	0	0	0	0	0	0	0	0	0	0	0	0	0	0	0	0	0	0	0	0	0	0	0	0	0	0	0	0	19.0879	0	65.8255	0	0	0	0	0
												Chlamydia trachomatis	1.27567	0	0	0	0	0	0	0	0	0	0	0	0	0	0	0	0	0	0	0	0	0	0	0	0	0	0	0	0	73.9901	0	48.5285	0	0	0	1.06277	0
												Streptococcus sp. I-P16	0	0	0	0	0	0	0	0	0	0	0	0	0	0	0	0	0	0	0	0	0	0	0	0	0	0	0	0	0	63.2655	0	40.3003	0	0	0	0	0
												Clostridium novyi	0	0	0	0	0	0	0	0	0	0	0	0	0	0	0	0	0	0	0	0	0	0	0	0	0	0	0	0	0	140.601	0	43.9052	0	0	0	0	0
												Candidatus Pantoea carbekii	0	0	0	0	0	0	0	0	0	0	0	0	0	0	0	0	0	0	0	0	0	0	0	0	0	0	0	0	0	0	0	66.9732	0	0	0	0	0
												Thermosipho africanus	0	0	0	0	0	0	0	0	0	0	0	0	0	0	0	0	0	0	0	0	0	0	0	0	0	0	0	0	0	114.134	0	48.0274	0	0	0	0	0
												Bacillus weihenstephanensis	0	0	0	0	0	0	0	0	0	0	0	0	0	0	0	0	0	0	0	0	0	0	0	0	0	0	0	0	0	0	0	65.6638	0	0	0	0	0
												Methanosphaera stadtmanae	0	0	0	0	0	0	0	0	0	0	0	0	0	0	0	0	0	0	0	0	0	0	0	0	0	0	0	0	0	95.5377	0	49.2236	0	0	0	0	0
												Mycoplasma wenyonii	0	0	0	0	0	0	0	0	0	0	13.004	0	0	26.9854	0	0	0	0	0	0	0	0	0	0	0	0	0	0	0	57.9524	0	25.2342	0	0	0	22.3998	0
												Methanobrevibacter smithii	0	0	0	0	0	0	0	0	0	0	0	0	0	0	0	0	0	0	0	0	0	0	0	0	0	0	0	0	0	105.278	0	47.1221	0	0	0	0	0
												Thermosipho melanesiensis	0	0	0	0	0	0	0	0	0	0	0	0	0	0	0	0	0	0	0	0	0	0	0	0	0	0	0	0	0	126.728	0	43.3879	0	0	0	0	0
												Campylobacter hominis	0	0	0	0	0	0	0	0	0	0	0	0	0	0	0	0	0	0	0	0	0	0	0	0	0	0	0	0	0	0	0	63.9988	0	0	0	0	0
												Erwinia amylovora	0	0	0	0	0	0	0	0	0	0	0	0	0	0	0	0	0	0	0	0	0	0	0	0	0	0	0	0	0	0	0	63.7563	0	0	0	0	0
												[Haemophilus] ducreyi	0	0	0	0	0	0	0	0	0	0	0	0	0	0	0	0	0	0	0	0	0	0	0	0	0	0	0	0	0	0	0	63.4168	0	0	0	0	0
												Wigglesworthia glossinidia	0	0	0	0	0	0	0	0	0	0	0	0	0	0	0	0	0	0	0	0	0	0	0	0	0	0	0	0	0	0	0	63.2552	0	0	0	0	0
												Escherichia fergusonii	0	0	0	0	0	0	0	0	0	0	0	0	0	0	0	0	0	0	0	0	0	0	0	0	0	0	0	0	0	0	0	62.6894	0	0	0	0	0
												Arthrobacter aurescens	0	0	0	0	0	0	0	0	0	0	0	0	0	0	0	0	0	0	0	0	0	0	0	0	0	0	0	0	0	50.6714	0	54.1864	0	0	0	0	0
												Ehrlichia ruminantium	0	0	0	0	0	0	0	0	0	0	0	0	0	0	0	0	0	0	0	0	0	0	0	0	0	0	0	0	0	79.008	0	49.159	0	0	0	0	0
												Chlorobaculum tepidum	0	0	0	0	0	0	0	0	0	0	0	0	0	0	0	0	0	0	0	0	0	0	0	0	0	0	0	0	0	0	0	61.9135	0	0	0	0	0
												Staphylococcus lugdunensis	0	0	0	0	0	0	0	0	0	0	0	0	0	0	0	0	0	0	0	0	0	0	0	0	0	0	0	0	0	0	0	61.5578	0	0	0	0	0
												Bifidobacterium adolescentis	0	0	0	0	0	0	0	0	0	0	0	0	0	0	0	0	0	0	0	0	0	0	0	0	0	0	0	0	0	0	0	61.5255	0	0	0	0	0
												Serratia plymuthica	0	0	0	0	0	0	0	0	0	0	0	0	0	0	0	0	0	0	0	0	0	0	0	0	0	0	0	0	0	0	0	61.5093	0	0	0	0	0
												Listeria innocua	0	0	0	0	0	0	0	0	0	0	0	0	0	0	0	0	0	0	0	0	0	0	0	0	0	0	0	0	0	0	0	61.4932	0	0	0	0	0
												Caldicellulosiruptor obsidiansis	0	0	0	0	0	0	0	0	0	0	0	0	0	0	0	0	0	0	0	0	0	0	0	0	0	0	0	0	0	34.5353	0	55.3341	0	0	0	0	0
												Acholeplasma palmae	0	0	0	0	0	0	0	0	0	0	0	0	0	0	0	0	0	0	0	0	0	0	0	0	0	0	0	0	0	86.9777	0	46.2007	0	0	0	0	0
												Mycobacterium sp. JLS	0	0	0	0	0	0	0	0	0	0	0	0	0	0	0	0	0	0	0	0	0	0	0	0	0	0	0	0	0	0	0	60.2969	0	0	0	0	0
												Candidatus Atelocyanobacterium thalassa	0	0	0	0	0	0	0	0	0	0	0	0	0	0	0	0	0	0	0	0	0	0	0	0	0	0	0	0	0	90.0278	0	45.0206	0	0	0	0	0
												Arthrobacter sp. Rue61a	11.0172	0	0	0	0	0	0	0	0	0	0	0	0	0	0	0	0	0	0	0	0	0	0	0	0	0	0	0	0	57.7556	0	45.5702	0	0	0	0	0
												Mycoplasma penetrans	0	0	0	0	0	0	0	0	0	0	0	0	0	0	0	0	0	0	0	0	0	0	0	0	0	0	0	0	0	63.5606	0	47.8819	0	0	0	0	0
												Edwardsiella ictaluri	0	0	0	0	0	0	0	0	0	0	0	0	0	0	0	0	0	0	0	0	0	0	0	0	0	0	0	0	0	0	0	58.3086	0	0	0	0	0
												Candidatus Moranella endobia	0	0	0	0	0	0	0	0	0	0	0	0	0	0	0	0	0	0	0	0	0	0	0	0	0	0	0	0	0	64.9381	0	46.9766	0	0	0	0	0
												Anaplasma centrale	0	0	0	0	0	0	0	0	0	0	0	0	0	37.1324	0	0	0	0	0	0	0	0	0	0	0	0	0	0	0	63.1671	0	33.818	0	0	0	0	0
												Methanococcus aeolicus	0	0	0	0	0	0	0	0	0	0	0	0	0	0	0	0	0	0	0	0	0	0	0	0	0	0	0	0	0	130.663	0	35.9033	0	0	0	0	0
												Lactobacillus gasseri	0	0	0	0	0	0	0	0	0	0	0	0	0	0	0	0	0	0	0	0	0	0	0	0	0	0	0	0	0	115.413	0	37.73	0	0	0	0	0
												Acinetobacter oleivorans	0	0	0	0	0	0	0	0	0	0	0	0	0	0	0	0	0	0	0	0	0	0	0	0	0	0	0	0	0	0	0	56.4496	0	0	0	0	0
												Mycoplasma suis	0	0	0	0	0	0	0	0	0	0	0	0	0	0	0	0	0	0	0	0	0	0	0	0	0	0	0	0	0	73.1046	0	39.2819	0	0	0	0	0
												Bartonella vinsonii	0	0	0	0	0	0	0	0	0	0	0	0	0	0	0	0	0	0	0	0	0	0	0	0	0	0	0	0	0	90.6182	0	40.8984	0	0	0	0	0
												Lactobacillus kefiranofaciens	0	0	0	0	0	0	0	0	0	0	0	0	0	0	0	0	0	0	0	0	0	0	0	0	0	0	0	0	0	0	0	54.4612	0	0	0	0	0
												Methanococcus voltae	0	0	0	0	0	0	0	0	0	0	0	0	0	0	0	0	0	0	0	0	0	0	0	0	0	0	0	0	0	0	0	54.2996	0	0	0	0	0
												Bartonella grahamii	0	0	0	0	0	0	0	0	0	0	0	0	0	0	0	0	0	0	0	0	0	0	0	0	0	0	0	0	0	102.622	0	37.1642	0	0	0	0	0
												Bartonella quintana	0	0	0	0	0	0	0	0	0	0	0	0	0	0	0	0	0	0	0	0	0	0	0	0	0	0	0	0	0	78.6145	0	40.9954	0	0	0	0	0
												Acidiphilium multivorum	0	0	0	0	0	0	0	0	0	0	0	0	0	0	0	0	0	0	0	0	0	0	0	0	0	0	0	0	0	0	0	53.8469	0	0	0	0	0
												Picrophilus torridus	0	0	0	0	0	0	0	0	0	0	0	0	0	0	0	0	0	0	0	0	0	0	0	0	0	0	0	0	0	0	0	53.7661	0	0	0	0	0
												Mycobacterium sp. KMS	0	0	0	0	0	0	0	0	0	0	0	0	0	0	0	0	0	0	0	0	0	0	0	0	0	0	0	0	0	0	0	53.362	0	0	0	0	0
												Streptococcus constellatus	0	0	0	0	0	0	0	0	0	0	1.07335	0	0	2.13236	0	0	0	0	0	0	0	0	0	0	0	0	0	0	59.5534	48.802	0	25.3797	0	0	0	0	0
												Actinobacillus pleuropneumoniae	0	0	0	0	0	0	0	0	0	0	0	0	0	0	0	0	0	0	0	0	0	0	0	0	0	0	0	0	0	0	0	52.2466	0	0	0	0	0
												Candidatus Pelagibacter sp. IMCC9063	0	0	0	0	0	0	0	0	0	0	0	0	0	0	0	0	0	0	0	0	0	0	0	0	0	0	0	0	0	83.9276	0	38.1342	0	0	0	0	0
												Brachyspira murdochii	0	0	0	0	0	0	0	0	0	0	0	0	0	0	0	0	0	0	0	0	0	0	0	0	0	0	0	0	0	0	0	51.6484	0	0	0	0	0
												Mycoplasma gallisepticum	3.01522	0	0	0	0	0	0	0	0	0	0	0	0	0	0	0	0	0	0	0	0	0	0	0	0	0	0	0	0	10.9214	0	48.092	0	0	0	0	0
												Candidatus Kinetoplastibacterium oncopeltii	0	0	0	0	0	0	0	0	0	0	0	0	0	0	0	0	0	0	0	0	0	0	0	0	0	0	0	0	0	0	0	51.4221	0	0	0	0	0
												Francisella sp. TX077308	0	0	0	0	0	0	0	0	0	0	0	0	0	0	0	0	0	0	0	0	0	0	0	0	0	0	0	0	0	80.9759	0	37.5199	0	0	0	0	0
												Neisseria meningitidis	0	0	0	0	0	0	0	0	0	0	0	0	0	0	0	0	0	0	0	0	0	0	0	2.73922	0	0	0	0	0	10.7246	0	45.942	0	0	0	3.5153	0
												Geobacillus thermoleovorans	0	0	0	0	0	0	0	0	0	0	0	0	0	0	0	0	0	0	0	0	0	0	0	0	0	0	0	0	0	0	0	49.9996	0	0	0	0	0
												Delftia acidovorans	0	0	0	0	0	0	0	0	0	0	0	0	0	0	0	0	0	0	0	0	0	0	0	0	0	0	0	0	0	0	0	49.9672	0	0	0	0	0
												Orientia tsutsugamushi	0	0	0	0	0	0	0	0	0	0	0	0	0	0	0	0	0	0	0	0	0	0	0	0	0	0	0	0	0	0	0	47.8172	0	0	0	0	0
												alpha proteobacterium HIMB5	0	0	0	0	0	0	0	0	0	0	0	0	0	0	0	0	0	0	0	0	0	0	0	0	0	0	0	0	0	90.7166	0	32.5409	0	0	0	0	0
												Actinobacillus suis	0	0	0	0	0	0	0	0	0	0	0	0	0	0	0	0	0	0	0	0	0	0	0	0	0	0	0	0	0	0	0	47.2191	0	0	0	0	0
												Mycoplasma pneumoniae	0	0	0	0	0	0	0	0	0	0	0	0	0	0	0	0	0	0	0	0	0	0	0	0	0	0	0	0	0	54.1151	0	37.3744	0	0	0	0	0
												Acidiphilium cryptum	0	0	0	0	0	0	0	0	0	0	0	0	0	0	0	0	0	0	0	0	0	0	0	0	0	0	0	0	0	0	0	46.2169	0	0	0	0	0
												Acinetobacter calcoaceticus	0	0	0	0	0	0	0	0	0	0	0	0	0	0	0	0	0	0	0	0	0	0	0	0	0	0	0	0	0	0	0	46.1845	0	0	0	0	0
												Candidatus Liberibacter americanus	0	0	0	0	0	0	0	0	0	0	0	0	0	0	0	0	0	0	0	0	0	0	0	0	0	0	0	0	0	0	0	46.0714	0	0	0	0	0
												Arcobacter butzleri	0	0	0	0	0	0	0	0	0	0	0	0	0	0	0	0	0	0	0	0	0	0	0	0	0	0	0	0	0	17.0217	0	43.1939	0	0	0	0	0
												Bartonella tribocorum	0	0	0	0	0	0	0	0	0	0	0	0	0	0	0	0	0	0	0	0	0	0	0	0	0	0	0	0	0	0	0	45.6996	0	0	0	0	0
												Thermoanaerobacter italicus	0	0	0	0	0	0	0	0	0	0	0	0	0	0	0	0	0	0	0	0	0	0	0	0	0	0	0	0	0	17.612	0	42.515	0	0	0	0	0
												Mycoplasma pulmonis	0	0	0	0	0	0	0	0	0	0	0	0	0	0	0	0	0	0	0	0	0	0	0	0	0	0	0	0	0	67.7915	0	33.624	0	0	0	0	0
												Yersinia pseudotuberculosis	0	0	0	0	0	0	0	0	0	0	0	0	0	0	0	0	0	0	0	0	0	0	0	0	0	0	0	0	0	55.2958	0	34.3515	0	0	0	0	0
												Campylobacter lari	0	0	0	0	0	0	0	0	0	0	0	0	0	0	0	0	0	0	0	0	0	0	0	0	0	0	0	0	0	0	0	44.18	0	0	0	0	0
												Streptococcus gallolyticus	0	0	0	0	0	0	0	0	0	0	0	0	0	0	0	0	0	0	0	0	0	0	0	0	0	0	0	0	0	49.5891	0	35.6124	0	0	0	0	0
												Streptomyces pratensis	0	0	0	0	0	0	0	0	0	0	0	0	0	0	0	0	0	0	0	0	0	0	0	0	0	0	0	0	0	0	0	43.7436	0	0	0	0	0
												Methanothermococcus okinawensis	0	0	0	0	0	0	0	0	0	0	0	0	0	0	0	0	0	0	0	0	0	0	0	0	0	0	0	0	0	85.797	0	29.4533	0	0	0	0	0
												Streptococcus sp. I-G2	0	0	0	0	0	0	0	0	0	0	0	0	0	0	0	0	0	0	0	0	0	0	0	0	0	0	0	0	0	22.0396	0	23.7631	0	0	0	0	0
												Brachyspira hyodysenteriae	0	0	0	0	0	0	0	0	0	0	0	0	0	0	0	0	0	0	0	0	0	0	0	0	0	0	0	0	0	0	0	41.739	0	0	0	0	0
												Arcobacter sp. L	0	0	0	0	0	0	0	0	0	0	0	0	0	0	0	0	0	0	0	0	0	0	0	0	0	0	0	0	0	0	0	41.7229	0	0	0	0	0
												Candidatus Babela massiliensis	0	0	0	0	0	0	0	0	0	0	0	0	0	0	0	0	0	0	0	0	0	0	0	0	0	0	0	0	0	78.2209	0	28.6612	0	0	0	0	0
												Campylobacter coli	0	0	0	0	0	0	0	0	0	0	0	0	0	0	0	0	0	0	0	0	0	0	0	0	0	0	0	0	0	2.75495	0	41.0439	0	0	0	0	0
												Brachyspira pilosicoli	0	0	0	0	0	0	0	0	0	0	0	0	0	0	0	0	0	0	0	0	0	0	0	0	0	0	0	0	0	6.19864	0	40.3003	0	0	0	0	0
												Candidatus Pelagibacter ubique	0	0	0	0	0	0	0	0	0	0	0	0	0	0	0	0	0	0	0	0	0	0	0	0	0	0	0	0	0	87.4697	0	26.8184	0	0	0	0	0
												Candidatus Mycoplasma haemominutum	0	0	0	0	0	0	0	0	0	0	0	0	0	0	0	0	0	0	0	0	0	0	0	0	0	0	0	0	0	64.2494	0	21.9364	0	0	0	25.7516	0
												Bordetella bronchiseptica	0	0	0	0	0	0	0	0	0	0	0	0	0	0	0	0	0	0	0	0	0	0	0	0	0	0	0	0	0	0	0	40.0093	0	0	0	0	0
												Shewanella sp. MR-7	0	0	0	0	0	0	0	0	0	0	0	0	0	0	0	0	0	0	0	0	0	0	0	0	0	0	0	0	0	0	0	39.977	0	0	0	0	0
												Mycobacterium liflandii	0	0	0	0	0	0	0	0	0	0	0	0	0	0	0	0	0	0	0	0	0	0	0	0	0	0	0	0	0	0	0	39.9285	0	0	0	0	0
												Micromonospora aurantiaca	0	0	0	0	0	0	0	0	0	0	0	0	0	0	0	0	0	0	0	0	0	0	0	0	0	0	0	0	0	0	0	39.8154	0	0	0	0	0
												Mycoplasma hyopneumoniae	0	0	0	0	0	0	0	0	0	0	0	0	0	0	0	0	0	0	0	0	0	0	0	0	0	0	0	0	0	5.60829	0	37.827	0	0	0	0	0
												Siccibacter turicensis	0	0	0	0	0	0	0	0	0	0	0	0	0	0	0	0	0	0	0	0	0	0	0	0	0	0	0	0	0	0	0	38.7484	0	0	0	0	0
												Methanococcus vannielii	0	0	0	0	0	0	0	0	0	0	0	0	0	0	0	0	0	0	0	0	0	0	0	0	0	0	0	0	0	0	0	38.5868	0	0	0	0	0
												Spiroplasma taiwanense	0	0	0	0	0	0	0	0	0	0	0	0	0	0	0	0	0	0	0	0	0	0	0	0	0	0	0	0	0	0	0	38.5383	0	0	0	0	0
												Lactobacillus amylovorus	0	0	0	0	0	0	0	0	0	0	0	0	0	0	0	0	0	0	0	0	0	0	0	0	0	0	0	0	0	15.2506	0	35.8063	0	0	0	0	0
												Nanoarchaeum equitans	0	0	0	0	0	0	0	0	0	0	0	0	0	0	0	0	0	0	0	0	0	0	0	0	0	0	0	0	0	45.6535	0	30.4556	0	0	0	0	0
												Dichelobacter nodosus	0	0	0	0	0	0	0	0	0	0	0	0	0	0	0	0	0	0	0	0	0	0	0	0	0	0	0	0	0	0	0	37.9402	0	0	0	0	0
												Wolbachia endosymbiont of Brugia malayi	0	0	0	0	0	0	0	0	0	0	0	0	0	0	0	0	0	0	0	0	0	0	0	0	0	0	0	0	0	61.7896	0	27.0609	0	0	0	0	0
												Ureaplasma urealyticum	0	0	0	0	0	0	0	0	0	0	0	0	0	0	0	0	0	0	0	0	0	0	0	0	0	0	0	0	0	0	0	0	0	0	0	186.802	0
												secondary endosymbiont of Heteropsylla cubana	0	0	0	0	0	0	0	0	0	0	0	0	0	0	0	0	0	0	0	0	0	0	0	0	0	0	0	0	0	0	0	36.7439	0	0	0	0	0
												Micromonospora sp. L5	0	0	0	0	0	0	0	0	0	0	0	0	0	0	0	0	0	0	0	0	0	0	0	0	0	0	0	0	0	0	0	36.5015	0	0	0	0	0
												Candidatus Sulcia muelleri	0	0	0	0	0	0	0	0	0	0	0	0	0	0	0	0	0	0	0	0	0	0	0	0	0	0	0	0	0	20.2686	0	29.712	0	0	0	0	0
												Mycobacterium intracellulare	0	0	0	0	0	0	0	0	0	0	0	0	0	0	0	0	0	0	0	0	0	0	0	0	0	0	0	0	0	5.80507	0	35.2891	0	0	0	0	0
												Mycobacterium marinum	0	0	0	0	0	0	0	0	0	0	0	0	0	0	0	0	0	0	0	0	0	0	0	0	0	0	0	0	0	0	0	36.0812	0	0	0	0	0
												Spiroplasma apis	0	0	0	0	0	0	0	0	0	0	0	0	0	0	0	0	0	0	0	0	0	0	0	0	0	0	0	0	0	64.4462	0	25.0887	0	0	0	0	0
												Xanthomonas fuscans	0	0	0	0	0	0	0	0	0	0	0	0	0	0	0	0	0	0	0	0	0	0	0	0	0	0	0	0	0	0	0	35.5962	0	0	0	0	0
												Mycoplasma ovis	0	0	0	0	0	0	0	0	0	0	0	0	0	0	0	0	0	0	0	0	0	0	0	0	0	0	0	0	0	69.0705	0	19.5601	0	0	0	0	0
												Campylobacter jejuni	0	0	0	0	0	0	0	0	0	0	0	0	0	0	0	0	0	0	0	0	0	0	0	0	0	0	0	0	0	30.5996	0	29.2109	0	0	0	0	0
												Bacillus sp. JS	0	0	0	0	0	0	0	0	0	0	0	0	0	0	0	0	0	0	0	0	0	0	0	0	0	0	0	0	0	0	0	34.1413	0	0	0	0	0
												Francisella philomiragia	0	0	0	0	0	0	0	0	0	0	0	0	0	0	0	0	0	0	0	0	0	0	0	0	0	0	0	0	0	0	0	34.109	0	0	0	0	0
												Ehrlichia canis	0	0	0	0	0	0	0	0	0	0	0	0	0	0	0	0	0	0	0	0	0	0	0	0	0	0	0	0	0	54.8038	0	24.9755	0	0	0	0	0
												Candidatus Ruthia magnifica	0	0	0	0	0	0	0	0	0	0	0	0	0	0	0	0	0	0	0	0	0	0	0	0	0	0	0	0	0	59.3298	0	24.1511	0	0	0	0	0
												Methylovorus glucosotrophus	0	0	0	0	0	0	0	0	0	0	0	0	0	0	0	0	0	0	0	0	0	0	0	0	0	0	0	0	0	0	0	33.8503	0	0	0	0	0
												Ehrlichia chaffeensis	0	0	0	0	0	0	0	0	0	0	0	0	0	0	0	0	0	0	0	0	0	0	0	0	0	0	0	0	0	60.0186	0	22.8579	0	0	0	0	0
												Pyrobaculum arsenaticum	0	0	0	0	0	0	0	0	0	0	0	0	0	0	0	0	0	0	0	0	0	0	0	0	0	0	0	0	0	41.3243	0	21.9849	0	0	0	0	0
												Psychrobacter sp. G	0	0	0	0	0	0	0	0	0	0	0	0	0	0	0	0	0	0	0	0	0	0	0	0	0	0	0	0	0	0	0	32.2338	0	0	0	0	0
												Caldicellulosiruptor hydrothermalis	0	0	0	0	0	0	0	0	0	0	0	0	0	0	0	0	0	0	0	0	0	0	0	0	0	0	0	0	0	56.9684	0	22.68	0	0	0	0	0
												Brachyspira intermedia	0	0	0	0	0	0	0	0	0	0	0	0	0	0	0	0	0	0	0	0	0	0	0	0	0	0	0	0	0	0	0	31.7973	0	0	0	0	0
												Staphylococcus argenteus	0	0	0	0	0	0	0	0	0	0	0	0	0	0	0	0	0	0	0	0	0	0	0	0	0	0	0	0	0	0	0	31.7003	0	0	0	0	0
												Mycoplasma hominis	0	0	0	0	0	0	0	0	0	0	0	0	0	0	0	0	0	0	0	0	0	0	0	0	0	0	0	0	0	0	0	18.8812	0	0	0	57.9616	0
												Ehrlichia muris	0	0	0	0	0	0	0	0	0	0	0	0	0	0	0	0	0	0	0	0	0	0	0	0	0	0	0	0	0	58.3459	0	20.4977	0	0	0	0	0
												Mycoplasma arthritidis	0	0	0	0	0	0	0	0	0	0	0	0	0	0	0	0	0	0	0	0	0	0	0	0	0	0	0	0	0	64.2494	0	19.5278	0	0	0	0	0
												Candidatus Baumannia cicadellinicola	0	0	0	0	0	0	0	0	0	0	0	0	0	0	0	0	0	0	0	0	0	0	0	0	0	0	0	0	0	0	0	29.4695	0	0	0	0	0
												Cyanothece sp. PCC 8802	0	0	0	0	0	0	0	0	0	0	0	0	0	0	0	0	0	0	0	0	0	0	0.305563	0	0	0	0	0	0	31.3868	0	23.6661	0	0	0	0	0
												Mycobacterium canettii	0	0	0	0	0	0	0	0	0	0	0	0	0	0	0	0	0	0	0	0	0	0	0	0	0	0	0	0	0	18.8911	0	25.606	0	0	0	0	0
												Francisella noatunensis	0	0	0	0	0	0	0	0	0	0	0	0	0	0	0	0	0	0	0	0	0	0	0	0	0	0	0	0	0	56.0829	0	19.5601	0	0	0	0	0
												Neisseria gonorrhoeae	0	0	0	0	0	0	0	0	0	0	0	0	0	0	0	0	0	0	0	0	0	0	0	0	0	0	0	0	0	3.24691	0	28.1601	0	0	0	0	0
												Mycoplasma hyorhinis	0	0	0	0	0	0	0	0	0	0	0	0	0	0	0	0	0	0	0	0	0	0	0	0	0	0	0	0	0	31.4851	0	23.262	0	0	0	0	0
												Candidatus Blochmannia floridanus	0	0	0	0	0	0	0	0	0	0	0	0	0	0	0	0	0	0	0	0	0	0	0	0	0	0	0	0	0	43.8824	0	20.9019	0	0	0	0	0
												Neorickettsia risticii	0	0	0	0	0	0	0	0	0	0	0	0	0	0	0	0	0	0	0	0	0	0	0	0	0	0	0	0	0	36.6999	0	18.2022	0	0	0	0	0
												Caldicellulosiruptor owensensis	0	0	0	0	0	0	0	0	0	0	0	0	0	0	0	0	0	0	0	0	0	0	0	0	0	0	0	0	0	46.7358	0	19.9481	0	0	0	0	0
												Candidatus Kinetoplastibacterium desouzaii	0	0	0	0	0	0	0	0	0	0	0	0	0	0	0	0	0	0	0	0	0	0	0	0	0	0	0	0	0	50.0811	0	19.3823	0	0	0	0	0
												Mycoplasma conjunctivae	0	0	0	0	0	0	0	0	0	0	0	0	0	0	0	0	0	0	0	0	0	0	0	0	0	0	0	0	0	0	0	27.5458	0	0	0	0	0
												Rickettsia bellii	0	0	0	0	0	0	0	0	0	0	0	0	0	0	0	0	0	0	0	0	0	0	0	0	0	0	0	0	0	0	0	27.1902	0	0	0	0	0
												Pectobacterium sp. SCC3193	0	0	0	0	0	0	0	0	0	0	0	0	0	0	0	0	0	0	0	0	0	0	0	0	0	0	0	0	0	21.2525	0	23.553	0	0	0	0	0
												Mycoplasma parvum	0	0	0	0	0	0	0	0	0	0	0	0	0	0	0	0	0	0	0	0	0	0	0	0	0	0	0	0	0	48.9004	0	13.5143	0	0	0	0	0
												Spiroplasma diminutum	0	0	0	0	0	0	0	0	0	0	0	0	0	0	0	0	0	0	0	0	0	0	0	0	0	0	0	0	0	0	0	26.5274	0	0	0	0	0
												Streptococcus infantarius	0	0	0	0	0	0	0	0	0	0	0	0	0	0	0	0	0	0	0	0	0	0	0	0	0	0	0	0	0	0	0	26.4951	0	0	0	0	0
												Wolbachia endosymbiont of Culex quinquefasciatus	0	0	0	0	0	0	0	0	0	0	0	0	0	0	0	0	0	0	0	0	0	0	0	0	0	0	0	0	0	43.5873	0	19.2853	0	0	0	0	0
												Candidatus Arthromitus sp. SFB-mouse	0	0	0	0	0	0	0	0	0	0	0	0	0	2.57354	0	0	0	0	0	0	0	0	0	0	0	0	0	0	0	3.14851	0	24.3612	0	0	0	1.22627	0
												Hydrogenobaculum sp. Y04AAS1	0	0	0	0	0	0	0	0	0	0	0	0	0	0	0	0	0	0	0	0	0	0	0	0	0	0	0	0	0	47.7197	0	17.9759	0	0	0	0	0
												Geobacillus sp. Y4.1MC1	1.62358	0	0	0	0	0	0	0	0	0	0.412826	0	0	0	0	0	0	0	0	0	0	0	0	0	0	0	0	0	0	22.0396	0	21.1767	0	0	0	0	0
												Thermotoga petrophila	0	0	0	0	0	0	0	0	0	0	0	0	0	0	0	0	0	0	0	0	0	0	0	0	0	0	0	0	0	29.3205	0	14.7267	0	0	0	0	0
												Candidatus Kinetoplastibacterium crithidii	0	0	0	0	0	0	0	0	0	0	0	0	0	0	0	0	0	0	0	0	0	0	0	0	0	0	0	0	0	50.4746	0	17.297	0	0	0	0	0
												Kinetoplastibacterium blastocrithidii	0	0	0	0	0	0	0	0	0	0	0	0	0	0	0	0	0	0	0	0	0	0	0	0	0	0	0	0	0	40.3403	0	18.9458	0	0	0	0	0
												Thermotoga sp. RQ2	0	0	0	0	0	0	0	0	0	0	0	0	0	3.67648	0	0	0	0	0	0	0	0	0	0	0	0	0	0	0	8.16646	0	22.3082	0	0	0	0	0
												Shewanella sp. MR-4	0	0	0	0	0	0	0	0	0	0	0	0	0	0	0	0	0	0	0	0	0	0	0	0	0	0	0	0	0	0	0	25.024	0	0	0	0	0
												Xanthomonas euvesicatoria	0	0	0	0	0	0	0	0	0	0	0	0	0	0	0	0	0	0	0	0	0	0	0	0	0	0	0	0	0	0	0	24.9109	0	0	0	0	0
												Neisseria lactamica	0	0	0	0	0	0	0	0	0	0	0	0	0	0	0	0	0	0	0	0	0	0	0	0	0	0	0	0	0	0	0	24.5714	0	0	0	0	0
												Geobacillus thermoglucosidasius	0	0	0	0	0	0	0	0	0	0	0	0	0	0	0	0	0	0	0	0	0	0	0	0	0	0	0	0	0	26.4672	0	20.1582	0	0	0	0	0
												Mycoplasma cynos	0	0	0	0	0	0	0	0	0	0	0	0	0	0	0	0	0	0	0	0	0	0	0	0	0	0	0	0	0	0	0	23.9409	0	0	0	0	0
												Acidovorax sp. JS42	0	0	0	0	0	0	0	0	0	0	0	0	0	0	0	0	0	0	0	0	0	0	0	0	0	0	0	0	0	0	0	23.5368	0	0	0	0	0
												Candidatus Blochmannia vafer	0	0	0	0	0	0	0	0	0	0	0	0	0	0	0	0	0	0	0	0	0	0	0	0	0	0	0	0	0	39.6516	0	16.7958	0	0	0	0	0
												Mycoplasma fermentans	0	0	0	0	0	0	0	0	0	0	0	0	0	0	0	0	0	0	0	0	0	0	0	0	0	0	0	0	0	0	0	23.2297	0	0	0	0	0
												Candidatus Arthromitus sp. SFB-rat-Yit	0	0	0	0	0	0	0	0	0	0	0	0	0	0	0	0	0	0	0	0	0	0	0	0	0	0	0	0	0	0	0	23.1973	0	0	0	0	0
												Thermoanaerobacter wiegelii	0	0	0	0	0	0	0	0	0	0	0	0	0	0	0	0	0	0	0	0	0	0	0	0	0	0	0	0	0	0	0	23.1973	0	0	0	0	0
												Neorickettsia sennetsu	0	0	0	0	0	0	0	0	0	0	0	0	0	0	0	0	0	0	0	0	0	0	0	0	0	0	0	0	0	32.5675	0	14.5489	0	0	0	0	0
												Candidatus Phytoplasma solani	0	0	0	0	0	0	0	0	0	0	0	0	0	0	0	0	0	0	0	0	0	0	0	0	0	0	0	0	0	0	0	22.5022	0	0	0	0	0
												Cycloclasticus zancles	0	0	0	0	0	0	0	0	0	0	0	0	0	0	0	0	0	0	0	0	0	0	0	0	0	0	0	0	0	31.9771	0	17.103	0	0	0	0	0
												Thiomonas intermedia	0	0	0	0	0	0	0	0	0	0	0	0	0	0	0	0	0	0	0	0	0	0	0	0	0	0	0	0	0	0	0	22.0334	0	0	0	0	0
												Chlamydia psittaci	0	0	0	0	0	0	0	0	0	0	0	0.874496	0	0.955885	0	0	0	0	0	0	0	0	0	0	0	0	0	0	0	37.0934	0	14.6943	0	0	0	0	0
												Anaeromyxobacter sp. K	0	0	0	0	0	0	0	0	0	0	0	0	0	0	0	0	0	0	0	0	0	0	0	0	0	0	0	0	0	0	0	21.1767	0	0	0	0	0
												Borrelia duttonii	0	0	0	0	0	0	0	0	0	0	0	0	0	0	0	0	0	0	0	0	0	0	0	0	0	0	0	0	0	13.4796	0	18.8004	0	0	0	0	0
												Candidatus Phytoplasma australiense	0	0	0	0	0	0	0	0	0	0	0	0	0	0	0	0	0	0	0	0	0	0	0	0	0	0	0	0	0	0	0	20.9019	0	0	0	0	0
												Pectobacterium wasabiae	0	0	0	0	0	0	0	0	0	0	0	0	0	0	0	0	0	0	0	0	0	0	0	0	0	0	0	0	0	22.0396	0	16.521	0	0	0	0	0
												Wolbachia endosymbiont of Drosophila simulans	0	0	0	0	0	0	0	0	0	0	0	0	0	0	0	0	0	0	0	0	0	0	0	0	0	0	0	0	0	54.0167	0	11.0733	0	0	0	0	0
												Rahnella sp. Y9602	0	0	0	0	0	0	0	0	0	0	0	0	0	0	0	0	0	0	0	0	0	0	0	0	0	0	0	0	0	9.74072	0	17.006	0	0	0	0	0
												Candidatus Kinetoplastibacterium galatii	0	0	0	0	0	0	0	0	0	0	0	0	0	0	0	0	0	0	0	0	0	0	0	0	0	0	0	0	0	45.4567	0	11.5421	0	0	0	0	0
												Staphylococcus pasteuri	0	0	0	0	0	0	0	0	0	0	0	0	0	0	0	0	0	0	0	0	0	0	0	0	0	0	0	0	0	0	0	18.8812	0	0	0	0	0
												Klebsiella variicola	0	0	0	0	0	0	0	0	0	0	0	0	0	0	0	0	0	0	0	0	0	0	0	0	0	0	0	0	0	0	0	18.7357	0	0	0	0	0
												Streptococcus lutetiensis	0	0	0	0	0	0	0	0	0	0	0	0	0	0	0	0	0	0	0	0	0	0	0	0	0	0	0	0	0	0	0	18.5255	0	0	0	0	0
												Mycoplasma mobile	0	0	0	0	0	0	0	0	0	0	0	0	0	0	0	0	0	0	0	0	0	0	0	0	0	0	0	0	0	0	0	18.1537	0	0	0	0	0
												Rickettsia canadensis	0	0	0	0	0	0	0	0	0	0	0	0	0	0	0	0	0	0	0	0	0	0	0	0	0	0	0	0	0	0	0	18.0729	0	0	0	0	0
												Burkholderia sp. KJ006	0	0	0	0	0	0	0	0	0	0	0	0	0	0	0	0	0	0	0	0	0	0	0	0	0	0	0	0	0	0	0	17.4263	0	0	0	0	0
												Psychrobacter cryohalolentis	0	0	0	0	0	0	0	0	0	0	0	0	0	0	0	0	0	0	0	0	0	0	0	0	0	0	0	0	0	0	0	17.6364	0	0	0	0	0
												Shigella flexneri	0	0	0	0	0	0	0	0	0	0	0	0	0	0	0	0	0	0	0	0	0	0	0	0	0	0	0	0	0	3.83725	0	16.3594	0	0	0	0	0
												Clostridium ljungdahlii	0	0	0	0	0	0	0	0	0	0	0	0	0	0	0	0	0	0	0	0	0	0	0	0	0	0	0	0	0	29.9109	0	11.7199	0	0	0	0	0
												Mesoplasma florum	0	0	0	0	0	0	0	0	0	0	0	0	0	0	0	0	0	0	0	0	0	0	0	0	0	0	0	0	0	0	0	16.5372	0	0	0	0	0
												Streptococcus pasteurianus	0	0	0	0	0	0	0	0	0	0	0	0	0	0	0	0	0	0	0	0	0	0	0	0	0	0	0	0	0	23.7123	0	12.6252	0	0	0	0	0
												Mycobacterium yongonense	0	0	0	0	0	0	0	0	0	0	0	0	0	0	0	0	0	0	0	0	0	0	0	0	0	0	0	0	0	0	0	16.4402	0	0	0	0	0
												Borrelia hermsii	0	0	0	0	0	0	0	0	0	0	0	0	0	0	0	0	0	0	0	0	0	0	0	0	0	0	0	0	0	32.6658	0	10.9763	0	0	0	0	0
												Desulfurococcus kamchatkensis	0	0	0	0	0	0	0	0	0	0	0	0	0	0	0	0	0	0	0	0	0	0	0	0	0	0	0	0	0	37.2902	0	10.071	0	0	0	0	0
												Methylovorus sp. MP688	0	0	0	0	0	0	0	0	0	0	0	0	0	0	0	0	0	0	0	0	0	0	0	0	0	0	0	0	0	0	0	16.0361	0	0	0	0	0
												Mycoplasma agalactiae	0	0	0	0	0	0	0	0	0	0	0	0	0	0	0	0	0	0	0	0	0	0	0	0	0	0	0	0	0	0	0	15.9391	0	0	0	0	0
												Caldicellulosiruptor kronotskyensis	0	0	0	0	0	0	0	0	0	0	0	0	0	0	0	0	0	0	0	0	0	0	0	0	0	0	0	0	0	20.2686	0	11.7199	0	0	0	0	0
												Caldicellulosiruptor bescii	0	0	0	0	0	0	0	0	0	0	0	0	0	0	0	0	0	0	0	0	0	0	0	0	0	0	0	0	0	28.5334	0	10.2812	0	0	0	0	0
												Mycoplasma bovis	0	0	0	0	0	0	0	0	0	0	0	0	0	0	0	0	0	0	0	0	0	0	0	0	0	0	0	0	0	4.4276	0	13.9022	0	0	0	0	0
												Blattabacterium sp. (Mastotermes darwiniensis)	0	0	0	0	0	0	0	0	0	0	0	0	0	0	0	0	0	0	0	0	0	0	0	0	0	0	0	0	0	17.0217	0	11.7846	0	0	0	0	0
												Erwinia pyrifoliae	0	0	0	0	0	0	0	0	0	0	0	0	0	0	0	0	0	0	0	0	0	0	0	0	0	0	0	0	0	19.7766	0	11.3319	0	0	0	0	0
												Edwardsiella tarda	0	0	0	0	0	0	0	0	0	0	0	0	0	0	0	0	0	0	0	0	0	0	0	0	0	0	0	0	0	6.88738	0	13.2233	0	0	0	0	0
												Thermotoga maritima	0	0	0	0	0	0	0	0	0	0	0	0	0	0	0	0	0	0	0	0	0	0	0	0	0	0	0	0	0	12.0037	0	11.2188	0	0	0	0	0
												Geobacillus sp. GHH01	0	0	0	0	0	0	0	0	0	0	0	0	0	0	0	0	0	0	0	0	0	0	0	0	0	0	0	0	0	0	0	13.9022	0	0	0	0	0
												Borrelia afzelii	0	0	0	0	0	0	0	0	0	0	0	0	0	0	0	0	0	0	0	0	0	0	0	0	0	0	0	0	0	2.85334	0	13.1586	0	0	0	0	0
												Spiroplasma chrysopicola	0	0	0	0	0	0	0	0	0	0	0	0	0	0	0	0	0	0	0	0	0	0	0	0	0	0	0	0	0	0	0	13.5466	0	0	0	0	0
												Geobacillus kaustophilus	0	0	0	0	0	0	0	0	0	0	0	0	0	0	0	0	0	0	0	0	0	0	0	0	0	0	0	0	0	23.1219	0	9.61841	0	0	0	0	0
												Desulfurococcus fermentans	0	0	0	0	0	0	0	0	0	0	0	0	0	0	0	0	0	0	0	0	0	0	0	0	0	0	0	0	0	24.4994	0	7.45225	0	0	0	0	0
												Mycoplasma crocodyli	0	0	0	0	0	0	0	0	0	0	0	0	0	0	0	0	0	0	0	0	0	0	0	0	0	0	0	0	0	0	0	13.3203	0	0	0	0	0
												Yersinia pestis	0	0	0	0	0	0	0	0	0	0	0	0	0	0	0	0	0	0	0	0	0	0	0	0	0	0	0	0	0	11.6101	0	11.2834	0	0	0	0	0
												Candidatus Zinderia insecticola	9.85745	0	0	0	0	0	0	0	0	0	0	0	0	3.01471	0	0	0	0	0	0	0	0	0	0	0	0	0	0	0	9.34715	0	9.48909	0	0	0	0	0
												Xanthomonas alfalfae	0	0	0	0	0	0	0	0	0	0	0	0	0	0	0	0	0	0	0	0	0	0	0	0	0	0	0	0	0	0	0	12.9485	0	0	0	0	0
												Cyanothece sp. PCC 8801	1.50761	0	0	0	0	0	0	0	0	0	0	0	0.338616	0	0	0	0	0	0	0	0	0	0	0	0	0	0	0	0	22.8267	0.433815	8.00187	0	0	0	0	0
												Chlamydophila abortus	0	0	0	0	0	0	0	0	0	0	0	0	0	0	0	0	0	0	0	0	0	0	0	0	0	0	0	0	0	30.4028	0	7.85638	0	0	0	0	0
												Mycoplasma synoviae	0	0	0	0	0	0	0	0	0	0	0	0	0	0	0	0	0	0	0	0	0	0	0	0	0	0	0	0	0	0	0	12.5282	0	0	0	0	0
												Mycobacterium indicus pranii	0	0	0	0	0	0	0	0	0	0	0	0	0	0	0	0	0	0	0	0	0	0	0	0	0	0	0	0	0	0	0	12.4474	0	0	0	0	0
												Clostridium autoethanogenum	0	0	0	0	0	0	0	0	0	0	0	0	0	0	0	0	0	0	0	0	0	0	0	0	0	0	0	0	0	23.2203	0	8.61615	0	0	0	0	0
												Streptococcus macedonicus	0	0	0	0	0	0	0	0	0	0	0	0	0	0	0	0	0	0	0	0	0	0	0	0	0	0	0	0	0	20.5637	0	8.76164	0	0	0	0	0
												Caldicellulosiruptor kristjanssonii	0	0	0	0	0	0	0	0	0	0	0	0	0	0	0	0	0	0	0	0	0	0	0	0	0	0	0	0	0	19.6782	0	6.62781	0	0	0	0	0
												Acidovorax ebreus	0	0	0	0	0	0	0	0	0	0	0	0	0	0	0	0	0	0	0	0	0	0	0	0	0	0	0	0	0	0	0	11.6714	0	0	0	0	0
												Shewanella sp. W3-18-1	0	0	0	0	0	0	0	0	0	0	0	0	0	0	0	0	0	0	0	0	0	0	0	0	0	0	0	0	0	0	0	11.5744	0	0	0	0	0
												Dehalobacter sp. CF	0	0	0	0	0	0	0	0	0	0	0	0	0	0	0	0	0	0	0	0	0	0	0	0	0	0	0	0	0	14.0699	0	6.14285	0	0	0	0	0
												Borrelia crocidurae	0	0	0	0	0	0	0	0	0	0	3.3026	0	0	0	0	0	0	0	0	0	0	0	0	0	0	0	0	0	0	31.4851	0	3.57255	0	0	0	0	0
												Borrelia turicatae	0	0	0	0	0	0	0	0	0	0	0	0	0	0	0	0	0	0	0	0	0	0	0	0	0	0	0	0	0	18.104	0	8.21202	0	0	0	0	0
												Spiroplasma syrphidicola	0	0	0	0	0	0	0	0	0	0	0	0	0	0	0	0	0	0	0	0	0	0	0	0	0	0	0	0	0	0	0	10.9763	0	0	0	0	0
												Staphylococcus warneri	0	0	0	0	0	0	0	0	0	0	0	0	0	0	0	0	0	0	0	0	0	0	0	0	0	0	0	0	0	0	0	10.8308	0	0	0	0	0
												Mycoplasma putrefaciens	0	0	0	0	0	0	0	0	0	0	0	0	0	0	0	0	0	0	0	0	0	0	0	0	0	0	0	0	0	0	0	10.5237	0	0	0	0	0
												Geobacillus sp. C56-T3	0	0	0	0	0	0	0	0	0	0	0	0	0	0	0	0	0	0	0	0	0	0	0	0	0	0	0	0	0	16.6281	0	7.67856	0	0	0	0	0
												Blattabacterium sp. (Blattella germanica)	0	0	0	0	0	0	0	0	0	0	0	0	0	0	0	0	0	0	0	0	0	0	0	0	0	0	0	0	0	20.0718	0	6.95112	0	0	0	0	0
												Bacillus anthracis	0	0	0	0	0	0	0	0	0	0	0	0	0	0	0	0	0	0	0	0	0	0	0	0	0	0	0	0	0	0	0	9.73157	0	0	0	0	0
												Lactobacillus paracasei	0	0	0	0	0	0	0	0	0	0	0	0	0	0	0	0	0	0	0	0	0	0	0	0	0	0	0	0	0	0	0	9.48909	0	0	0	0	0
												Caldicellulosiruptor lactoaceticus	0	0	0	0	0	0	0	0	0	0	0	0	0	0	0	0	0	0	0	0	0	0	0	0	0	0	0	0	0	0	0	9.39209	0	0	0	0	0
												Mycobacterium sp. MOTT36Y	0	0	0	0	0	0	0	0	0	0	0	0	0	0	0	0	0	0	0	0	0	0	0	0	0	0	0	0	0	0	0	9.35976	0	0	0	0	0
												Helicobacter acinonychis	0	0	0	0	0	0	0	0	0	0	0	0	0	0	0	0	0	0	0	0	0	0	0	0	0	0	0	0	0	0	0	9.10112	0	0	0	0	0
												Edwardsiella piscicida	0	0	0	0	0	0	0	0	0	0	0	0	0	0	0	0	0	0	0	0	0	0	0	0	0	0	0	0	0	0	0	8.95563	0	0	0	0	0
												Borrelia burgdorferi	0	0	0	0	0	0	0	0	0	0	0	0	0	0	0	0	0	0	0	0	0	0	0	0	0	0	0	0	0	12.6925	0	6.36917	0	0	0	0	0
												Bordetella parapertussis	0	0	0	0	0	0	0	0	0	0	0	0	0	0	0	0	0	0	0	0	0	0	0	0	0	0	0	0	0	0	0	8.38984	0	0	0	0	0
												Thermoanaerobacter mathranii	0	0	0	0	0	0	0	0	0	0	0	0	0	0	0	0	0	0	0	0	0	0	0	0	0	0	0	0	0	14.1683	0	5.91653	0	0	0	0	0
												Aster yellows witches'-broom phytoplasma	0	0	0	0	0	0	0	0	0	0	0	0	0	0	0	0	0	0	0	0	0	0	0	0	0	0	0	0	0	17.12	0	5.28608	0	0	0	0	0
												Leuconostoc kimchii	0	0	0	0	0	0	0	0	0	0	0	0	0	0	0	0	0	0	0	0	0	0	0	0	0	0	0	0	0	20.6621	0	4.70413	0	0	0	0	0
												Erwinia sp. Ejp617	0	0	0	0	0	0	0	0	0	0	0	0	0	0	0	0	0	0	0	0	0	0	0	0	0	0	0	0	0	0	0	8.0827	0	0	0	0	0
												Cycloclasticus sp. P1	0	0	0	0	0	0	0	0	0	0	0	0	0	0	0	0	0	0	0	0	0	0	0	0	0	0	0	0	0	0	0	7.9857	0	0	0	0	0
												Blattabacterium punctulatus	0	0	0	0	0	0	0	0	0	0	0	0	0	0	0	0	0	0	0	0	0	0	0	0	0	0	0	0	0	0	0	7.69473	0	0	0	0	0
												Xanthomonas citri	0	0	0	0	0	0	0	0	0	0	0	0	0	0	0	0	0	0	0	0	0	0	0	0	0	0	0	0	3.85082	7.18255	0	5.59323	0	0	0	0	0
												Blattabacterium sp. (Panesthia angustipennis spadica)	0	0	0	0	0	0	0	0	0	0	0	0	0	0	0	0	0	0	0	0	0	0	0	0	0	0	0	0	0	17.0217	0	4.36466	0	0	0	0	0
												Pseudothermotoga elfii	0	0	0	0	0	0	0	0	0	0	0	0	0	0	0	0	0	0	0	0	0	0	0	0	0	0	0	0	0	7.87129	0	4.17067	0	0	0	0	0
												Rickettsia felis	0	0	0	0	0	0	0	0	0	0	0	0	0	0	0	0	0	0	0	0	0	0	0	0	0	0	0	0	0	0	0	7.12894	0	0	0	0	0
												Shigella sonnei	0	0	0	0	0	0	0	0	0	0	1.07335	0	0	0	0	0	0	0	0	0	0	0	0	0	0	0	0	0	0	8.36324	0	2.90977	0	0	0	0	0
												Onion yellows phytoplasma	0	0	0	0	0	0	0	0	0	0	0	0	0	0	0	0	0	0	0	0	0	0	0	0	0	0	0	0	0	0	0	6.23984	0	0	0	0	0
												Brucella melitensis	1.85552	0	0	0.374611	0	0	0	0	0	0	0	0	0	0	0	0	0	0	0	0	0	0	0	0	0	0	0	0	2.32841	0	0	3.42706	0	0	0	0	0
												Blattabacterium sp. (Blaberus giganteus)	0	0	0	0	0	0	0	0	0	0	0	0	0	0	0	0	0	0	0	0	0	0	0	0	0	0	0	0	0	15.7426	0	3.15225	0	0	0	0	0
												Rickettsia prowazekii	0	0	0	0	0	0	0	0	0	0	0	0	0	0	0	0	0	0	0	0	0	0	0	0	0	0	0	0	0	0	0	5.5124	0	0	0	0	0
												Leuconostoc sp. C2	0	0	0	0	0	0	0	0	0	0	0	0	0	0	0	0	0	0	0	0	0	0	0	0	0	0	0	0	0	6.69059	0	2.69962	0	0	0	0	0
												Blattabacterium sp. (Nauphoeta cinerea)	0	0	0	0	0	0	0	0	0	0	0	0	0	0	0	0	0	0	0	0	0	0	0	0	0	0	0	0	0	0	0	4.91428	0	0	0	0	0
												Borrelia bissettii	0	0	0	0	0	0	0	0	0	0	0	0	0	0	0	0	0	0	0	0	0	0	0	0	0	0	0	0	0	0	0	4.70413	0	0	0	0	0
												Blattabacterium sp. (Blatta orientalis)	0	0	0	0	0	0	0	0	0	0	0	0	0	0	0	0	0	0	0	0	0	0	0	0	0	0	0	0	0	5.21473	0	3.58872	0	0	0	0	0
												Ureaplasma parvum	0	0	0	0	0	0	0	0	0	0	0	0	0	0	0	0	0	0	0	0	0	0	0	0	0	0	0	0	0	0	0	4.29999	0	0	0	0	0
												Rickettsia akari	0	0	0	0	0	0	0	0	0	0	0	0	0	0	0	0	0	0	0	0	0	0	0	0	0	0	0	0	0	0	0	3.86353	0	0	0	0	0
												Bacillus toyonensis	0	0	0	0	0	0	0	0	0	0	0	0	0	0	0	0	0	0	0	0	0	0	0	0	0	0	0	0	0	0	0	3.50789	0	0	0	0	0
												Shigella boydii	0	0	0	0	0	0	0	0	0	0	1.23848	0	0	0.882355	0	0	0	0	0	0	0	0	0	0	0	0	0	0	0	4.91955	0	1.29323	0	0	0	0	0
												Wolbachia endosymbiont of Drosophila melanogaster	0	0	0	0	0	0	0	0	0	0	0	0	0	0	0	0	0	0	0	0	0	0	0	0	0	0	0	0	0	8.8552	0	1.95601	0	0	0	0	0
												Dehalobacter sp. DCA	0	0	0	0	0	0	0	0	0	0	0	0	0	0	0	0	0	0	0	0	0	0	0	0	0	0	0	0	0	5.70668	0	1.98834	0	0	0	0	0
												Pseudothermotoga lettingae	0	0	0	0	0	0	0	0	0	0	0	0	0	0	0	0	0	0	0	0	0	0	0	0	0	0	0	0	0	5.60829	0	1.84285	0	0	0	0	0
												Borrelia recurrentis	0	0	0	0	0	0	0	0	0	0	0.577956	0	0	0	0	0	0	0	0	0	0	0	0	0	0	0	0	0	0	3.93564	0	1.77819	0	0	0	0	0
												Mycoplasma mycoides	0	0	0	0	0	0	0	0	0	0	0	0	0	0	0	0	0	0	0	0	0	0	0	0	0	0	0	0	0	5.5099	0	1.6327	0	0	0	0	0
												Rickettsia australis	0	0	0	0	0	0	0	0	0	0	0	0	0	0	0	0	0	0	0	0	0	0	0	0	0	0	0	0	0	0	0	2.53797	0	0	0	0	0
												Wolbachia sp. wRi	0	0	0	0	0	0	0	0	0	0	0	0	0	0	0	0	0	0	0	0	0	0	0	0	0	0	0	0	0	0	0	2.36015	0	0	0	0	0
												Borrelia valaisiana	0	0	0	0	0	0	0	0	0	0	0	0	0	0	0	0	0	0	0	0	0	0	0	0	0	0	0	0	0	0	0	1.74586	0	0	0	0	0
												Treponema pallidum	0	0	0	0	0	0	0	0	0	0	0	0	0	0	0	0	0	0	0	0	0	0	0	0	0	0	0	0	0	1.18069	0	1.2124	0	0	0	0	0
												Brucella microti	0	0	0	0	0	0	0	0	0	0	0	0	0	0	0	0	0	0	0	0	0	0	0	0	0	0	0	0	0.985095	0	0	1.00225	0	0	0	0	0
												Brucella pinnipedialis	1.62358	0	0	0	0	0	0	0	0	0	0	0	0	0	0	0	0	0	0	0	0	0	0	0	0	0	0	0	0	0	0	0.727443	0	0	0	0	0
												Borrelia garinii	0	0	0	0	0	0	0	0	0	0	0	0	0	0	0	0	0	0	0	0	0	0	0	0	0	0	0	0	0	1.18069	0	0.549623	0	0	0	0	0
												Xanthomonas axonopodis	0	0	0	0	0	0	0	0	0	0	0	0	0	0	0	0	0	0	0	0	0	0	0	0	0	0	0	0	0	0	0	0.501127	0	0	0	0	0
												Rickettsia africae	0	0	0	0	0	0	0	0	0	0	0	0	0	0	0	0	0	0	0	0	0	0	0	0	0	0	0	0	0	0	0	0.371804	0	0	0	0	0
												Bordetella pertussis	0	0	0	0	0	0	0	0	0	0	0	0	0	0	0	0	0	0	0	0	0	0	0	0	0	0	0	0	0	0	0	0.355639	0	0	0	0	0
												Borrelia bavariensis	0	0	0	0	0	0	0	0	0	0	0	0	0	0	0	0	0	0	0	0	0	0	0	0	0	0	0	0	0	0	0	0.290977	0	0	0	0	0
												Treponema paraluiscuniculi	0	0	0	0	0	0	0	0	0	0	0	0	0	0	0	0	0	0	0	0	0	0	0	0	0	0	0	0	0	0	0	0.242481	0	0	0	0	0
												Candidatus Blochmannia pennsylvanicus	0	0	0	0	0	0	0	0	0	0	0	0	0	0	0	0	0	0	0	0	0	0	0	0	0	0	0	0	0	0	0	0	0	0	0	0	0
												Candidatus Blochmannia chromaiodes	0	0	0	0	0	0	0	0	0	0	0	0	0	0	0	0	0	0	0	0	0	0	0	0	0	0	0	0	0	0.88552	0	0	0	0	0	0	0
[truncated: 60 more columns]
